# Supplementary material for: Chinese bayberry exosome-like nanoparticles attenuate DSS-induced colitis via immunomodulation, barrier restoration, and microbiota remodeling
Source: NPJ Sci Food. 2026 May 14;10:234. doi: 10.1038/s41538-026-00880-x (PMC13421505; doi:10.1038/s41538-026-00880-x)
Supplement: Supplementary file 2 — Supplementary Data 1 [file 41538_2026_880_MOESM2_ESM.xlsx]

## Sheet: Proteins
Protein FDR Confidence: Combined	Accession	Description	Sum PEP Score	Coverage [%]	# Peptides	# PSMs	# Unique Peptides	# AAs	MW [kDa]	calc. pI	Score Sequest HT: Sequest HT	Gene Symbol	Biological Process	Cellular Component	Molecular Function	Abundances (Normalized): F1: Sample	Modifications
High	A0A6A1WAN7	Fructose-bisphosphate aldolase OS=Morella rubra OX=262757 GN=CJ030_MR2G002014 PE=3 SV=1	209.309	68	30	79	30	358	38.5	7.43	151.36		other metabolic processes		other molecular function	2.98798e+09
High	A0A6A1V797	Glyceraldehyde-3-phosphate dehydrogenase OS=Morella rubra OX=262757 GN=CJ030_MR7G017729 PE=3 SV=1	152.543	69	25	63	25	341	36.9	7.47	130.78		other metabolic processes		other molecular function	2469244571
High	A0A6A1V8L8	phosphopyruvate hydratase OS=Morella rubra OX=262757 GN=CJ030_MR6G019787 PE=3 SV=1	123.257	56	23	51	14	445	48.1	5.69	70.98		other metabolic processes	cytosol	other molecular function	1.06983e+09
High	A0A6A1UHW1	Outer membrane lipoprotein Blc OS=Morella rubra OX=262757 GN=CJ030_MR0G018449 PE=3 SV=1	113.607	63	18	57	18	185	21.2	6.09	117.19					2.21312e+09
High	A0A6A1VFW2	Remorin OS=Morella rubra OX=262757 GN=CJ030_MR6G019901 PE=3 SV=1	101.226	59	18	42	18	204	22.6	5.86	91.79		other biological processes			1.11036e+09
High	A0A6A1WAD7	phosphopyruvate hydratase OS=Morella rubra OX=262757 GN=CJ030_MR2G024908 PE=3 SV=1	100.176	42	22	37	13	462	50.2	5.95	65.44		other metabolic processes	cytosol	other molecular function	3.23546e+08
High	A0A6A1VY95	Putative aquaporin PIP1-4 OS=Morella rubra OX=262757 GN=CJ030_MR3G014825 PE=3 SV=1	93.167	29	11	37	10	288	30.9	8.15	79.76		transport	other membranes	transporter activity	1.85407e+09	Acetyl [N-Term]
High	A0A6A1WWW5	Lipoxygenase OS=Morella rubra OX=262757 GN=CJ030_MR1G027731 PE=3 SV=1	92.098	36	24	34	24	797	90.6	5.35	49.86		other metabolic processes	other cell component	other molecular function	2.71274e+08
High	A0A6A1VPI1	Malic enzyme OS=Morella rubra OX=262757 GN=CJ030_MR5G018798 PE=3 SV=1	91.914	42	25	43	21	591	65.4	6.57	75.62		other metabolic processes		other molecular function	6.66671e+08	Acetyl [N-Term]
High	A0A6A1VRJ6	NAD(P)H dehydrogenase (quinone) OS=Morella rubra OX=262757 GN=CJ030_MR4G027354 PE=3 SV=1	90.092	59	10	46	10	197	21.1	6.54	95.13				other molecular function	1.80195e+09
High	A0A6A1WI86	glycerophosphodiester phosphodiesterase OS=Morella rubra OX=262757 GN=CJ030_MR1G015002 PE=4 SV=1	83.959	22	20	51	20	756	82.2	5.33	80.55		other metabolic processes		other molecular function	4235470860
High	A0A6A1WDZ9	Protein YLS9 OS=Morella rubra OX=262757 GN=CJ030_MR2G007342 PE=4 SV=1	75.856	37	9	36	9	226	25.3	9.11	59.84		stress response	other membranes		1.02011e+09
High	A0A6A1UMI9	Heat shock cognate 70 kDa protein OS=Morella rubra OX=262757 GN=CJ030_MR0G003392 PE=3 SV=1	74.883	37	15	29	5	524	57.4	5.25	48.03		other biological processes		other molecular function	2.85639e+08
High	A0A6A1UYT9	Plasma membrane ATPase OS=Morella rubra OX=262757 GN=CJ030_MR8G016419 PE=3 SV=1	72.229	25	22	33	10	909	99.8	6.84	51.26		transport	plasma membrane;other membranes	transporter activity;other molecular function	4.28633e+08
High	A0A6A1V3N0	Hypersensitive-induced response protein 1 OS=Morella rubra OX=262757 GN=CJ030_MR7G017483 PE=4 SV=1	71.749	47	17	44	5	286	31.6	5.58	79.71					1.22257e+09
High	A0A6A1W046	Plasma membrane ATPase OS=Morella rubra OX=262757 GN=CJ030_MR3G026143 PE=3 SV=1	69.347	22	18	27	13	962	105.8	5.31	47.44		transport	plasma membrane;other membranes	transporter activity;other molecular function	1.79776e+08
High	A0A6A1VXI4	Thaumatin-like protein OS=Morella rubra OX=262757 GN=CJ030_MR4G012561 PE=3 SV=1	68.984	38	8	27	2	226	24.1	8.1	64.04					2.12196e+09
High	A0A6A1VA47	Putative aquaporin PIP1-2 OS=Morella rubra OX=262757 GN=CJ030_MR6G010447 PE=3 SV=1	68.716	27	10	22	9	288	30.9	8.4	50.08		transport	other membranes	transporter activity	365573609	Acetyl [N-Term]
High	A0A6A1V028	Leucine aminopeptidase 3, chloroplastic OS=Morella rubra OX=262757 GN=CJ030_MR7G025716 PE=3 SV=1	66.09	38	15	22	15	578	60.1	6.37	45.3		protein metabolism	other cell component	other molecular function	159958359
High	A0A6A1WEE0	Putative membrane protein C2G11.09 OS=Morella rubra OX=262757 GN=CJ030_MR2G026820 PE=3 SV=1	64.137	27	20	26	20	723	81.8	9.17	41.46		transport	other membranes	transporter activity	2.80518e+08
High	A0A6A1VUB1	Malate dehydrogenase OS=Morella rubra OX=262757 GN=CJ030_MR4G023068 PE=3 SV=1	63.385	47	13	27	13	342	35.8	7.78	47.81		other metabolic processes		other molecular function	3.44298e+08
High	A0A6A1WGS6	Putative mediator of RNA polymerase II transcription subunit 37e OS=Morella rubra OX=262757 GN=CJ030_MR2G021705 PE=4 SV=1	60.487	32	12	23	2	474	52.3	5.14	35.51		other biological processes		other molecular function	1.8828e+07
High	A0A6A1VG46	Ras-related protein RABB1b OS=Morella rubra OX=262757 GN=CJ030_MR6G022436 PE=4 SV=1	59.341	62	12	19	7	211	23.3	7.9	38.06				other molecular function	255773634
High	A0A6A1VM11	Major allergen Pru av 1 OS=Morella rubra OX=262757 GN=CJ030_MR5G017175 PE=3 SV=1	58.503	66	11	28	11	160	17.6	5.82	60.66		stress response;signal transduction;other biological processes		enzyme regulator activity;other molecular function	1.29161e+09
High	A0A6A1UXB8	Patellin-2 OS=Morella rubra OX=262757 GN=CJ030_MR8G027407 PE=3 SV=1	58.367	28	20	28	19	627	70.7	4.79	29.59		cell cycle OR cell proliferation;other biological processes	other cell component	other molecular function	3.17193e+08
High	A0A6A1V8I1	ADP-ribosylation factor OS=Morella rubra OX=262757 GN=CJ030_MR6G015585 PE=3 SV=1	56.602	64	11	26	2	181	20.6	6.95	36.4		transport	ER/Golgi	other molecular function	2.60892e+08
High	A0A6A1W6A4	Peroxidase OS=Morella rubra OX=262757 GN=CJ030_MR3G023788 PE=3 SV=1	53.765	33	14	22	14	353	38.1	5.01	32.64		other metabolic processes;stress response;other biological processes	non-structural extracellular	other molecular function	232894057
High	A0A6A1VWP9	Cysteine proteinase inhibitor 5 OS=Morella rubra OX=262757 GN=CJ030_MR4G020917 PE=4 SV=1	52.649	62	9	20	9	117	13.1	9.57	45.21		other biological processes		enzyme regulator activity	3.80165e+08
High	A0A6A1VK24	Glutamate decarboxylase OS=Morella rubra OX=262757 GN=CJ030_MR5G001732 PE=3 SV=1	52.627	39	17	23	15	526	59.2	5.72	31.86		other metabolic processes		other molecular function	3.07273e+08
High	A0A6A1UXU1	Ubiquitin-60S ribosomal protein L40 OS=Morella rubra OX=262757 GN=CJ030_MR7G016787 PE=3 SV=1	52.101	48	9	34	9	128	14.7	9.92	68.78		protein metabolism;other metabolic processes	translational apparatus;nucleus;other cell component	nucleic acid binding activity;other molecular function	1.15424e+09
High	A0A6A1VNK3	Basic 7S globulin OS=Morella rubra OX=262757 GN=CJ030_MR5G023158 PE=3 SV=1	51.321	38	13	23	13	438	46.8	9.11	33.63		protein metabolism		other molecular function	3.89975e+08
High	A0A6A1V664	ADP-ribosylation factor OS=Morella rubra OX=262757 GN=CJ030_MR7G024257 PE=3 SV=1	50.865	64	10	25	1	181	20.6	6.8	34.42		transport	ER/Golgi	other molecular function	47508020
High	A0A6A1V2F5	PPM-type phosphatase domain-containing protein OS=Morella rubra OX=262757 GN=CJ030_MR7G008190 PE=4 SV=1	50.86	48	12	20	12	289	31.7	9.13	26.62		protein metabolism;other metabolic processes		other molecular function	2.13591e+08
High	A0A6A1UJ62	Leucine-rich repeat-containing N-terminal plant-type domain-containing protein OS=Morella rubra OX=262757 GN=CJ030_MR0G007893 PE=4 SV=1	49.964	34	11	17	11	362	39.1	8.03	29.11					1.12168e+08
High	A0A6A1WB58	Alcohol dehydrogenase OS=Morella rubra OX=262757 GN=CJ030_MR3G026797 PE=3 SV=1	49.063	39	16	23	14	385	41.7	7.58	24.65				other molecular function	2.2013e+08
High	A0A6A1WD92	Thaumatin-like protein OS=Morella rubra OX=262757 GN=CJ030_MR2G002975 PE=3 SV=1	47.762	34	6	18	1	226	24.6	8.03	39.29					2.32129e+06
High	A0A6A1V3P8	Hypersensitive-induced response protein 1 OS=Morella rubra OX=262757 GN=CJ030_MR7G017482 PE=4 SV=1	47.492	30	11	28	1	286	31.7	6	51.66					8536583
High	A0A6A1W247	Guanosine nucleotide diphosphate dissociation inhibitor OS=Morella rubra OX=262757 GN=CJ030_MR3G026077 PE=3 SV=1	47.308	34	13	17	13	444	49.6	6.07	20.17		transport;signal transduction		enzyme regulator activity	9.94679e+07
High	A0A6A1UIP0	Syntaxin-71 OS=Morella rubra OX=262757 GN=CJ030_MR0G008641 PE=3 SV=1	47.233	37	11	14	11	279	31.5	5.54	31.46		cell organization and biogenesis;transport	other membranes	other molecular function	1.76369e+08
High	A0A6A1VZP1	Pectinesterase OS=Morella rubra OX=262757 GN=CJ030_MR3G026155 PE=3 SV=1	46.448	27	13	19	13	580	63.2	7.55	32.34		cell organization and biogenesis;other metabolic processes	other membranes	enzyme regulator activity;other molecular function	200563726
High	A0A6A1VT60	Patatin OS=Morella rubra OX=262757 GN=CJ030_MR5G003303 PE=3 SV=1	46.384	39	10	16	10	394	43.3	6.8	32.2		other metabolic processes		other molecular function	1.57286e+08	Acetyl [N-Term]
High	A0A6A1VF43	UTP--glucose-1-phosphate uridylyltransferase OS=Morella rubra OX=262757 GN=CJ030_MR6G021447 PE=3 SV=1	45.645	35	14	18	14	487	53.3	6.29	24.15		other metabolic processes		other molecular function	1.93914e+08
High	A0A6A1VCL9	Annexin OS=Morella rubra OX=262757 GN=CJ030_MR6G013350 PE=3 SV=1	45.398	37	14	19	14	316	36.2	5.77	27.68		stress response		other molecular function	1.75914e+08
High	A0A6A1US60	Salicylate carboxymethyltransferase OS=Morella rubra OX=262757 GN=CJ030_MR8G002372 PE=4 SV=1	45.228	37	13	23	13	388	43.4	5.17	49.52		other metabolic processes		other molecular function	3.51661e+08
High	A0A6A1UKU5	Inositol hexakisphosphate and diphosphoinositol-pentakisphosphate kinase OS=Morella rubra OX=262757 GN=CJ030_MR0G005905 PE=3 SV=1	44.089	8	17	21	7	1999	223.9	6.74	26.44		other metabolic processes;transport	other membranes;cytosol	transporter activity;kinase activity;other molecular function	7.96174e+07
High	A0A6A1WQT9	Tetraspanin-3 OS=Morella rubra OX=262757 GN=CJ030_MR1G023914 PE=3 SV=1	43.883	16	7	21	7	285	32	8.56	38.01		signal transduction	other membranes		5.47156e+08
High	A0A6A1V623	Actin-7 OS=Morella rubra OX=262757 GN=CJ030_MR7G012930 PE=3 SV=1	43.169	44	12	20	3	377	41.6	5.48	26.29			cytoskeleton	other molecular function	3.08816e+08
High	A0A6A1VEJ6	14-3-3-like protein OS=Morella rubra OX=262757 GN=CJ030_MR6G021637 PE=3 SV=1	41.654	37	11	17	6	294	32.9	4.96	28.07					203942236
High	A0A6A1VYD8	Actin-7 OS=Morella rubra OX=262757 GN=CJ030_MR4G001650 PE=3 SV=1	41.305	36	11	18	1	394	43.4	5.39	24.79			cytoskeleton	other molecular function	1.04893e+07
High	A0A6A1UVQ0	glucan endo-1,3-beta-D-glucosidase OS=Morella rubra OX=262757 GN=CJ030_MR8G021834 PE=3 SV=1	41.034	18	7	29	7	489	53.2	5.2	39.05		other metabolic processes		other molecular function	1.26085e+09
High	A0A6A1WDJ5	Lactoylglutathione lyase OS=Morella rubra OX=262757 GN=CJ030_MR2G025892 PE=3 SV=1	40.963	42	10	20	10	290	32.5	5.45	34.19				other molecular function	3.53073e+08
High	A0A6A1UHP9	Peroxidase OS=Morella rubra OX=262757 GN=CJ030_MR0G008549 PE=3 SV=1	40.766	34	9	15	9	319	34.3	5.16	23.9		other metabolic processes;stress response;other biological processes	non-structural extracellular	other molecular function	1.17321e+08
High	A0A6A1WS43	ABC transporter B family member 4 OS=Morella rubra OX=262757 GN=CJ030_MR4G013737 PE=4 SV=1	40.654	13	14	15	11	1261	136.5	8.22	27.35		transport	other membranes	transporter activity;other molecular function	6.5632e+07
High	A0A6A1UQ77	Peroxidase OS=Morella rubra OX=262757 GN=CJ030_MR8G004542 PE=3 SV=1	40.192	37	12	23	12	333	36.3	9	47.29		other metabolic processes;stress response;other biological processes	non-structural extracellular	other molecular function	3.89419e+08
High	A0A6A1VU24	Actin-97 OS=Morella rubra OX=262757 GN=CJ030_MR4G029060 PE=3 SV=1	39.385	38	11	18	1	377	41.7	5.49	25.39			cytoskeleton	other molecular function	20244150
High	A0A6A1W8N3	Plasma membrane-associated cation-binding protein 1 OS=Morella rubra OX=262757 GN=CJ030_MR2G006850 PE=4 SV=1	39.336	46	10	16	10	169	18.8	8.7	15.47			plasma membrane;other membranes		1.60295e+08
High	A0A6A1VWS0	Plasma membrane ATPase OS=Morella rubra OX=262757 GN=CJ030_MR4G020899 PE=3 SV=1	39.135	14	15	17	3	957	105.4	6.64	25.24		transport	plasma membrane;other membranes	transporter activity;other molecular function	2.79471e+07
High	A0A6A1W7D5	glucan endo-1,3-beta-D-glucosidase OS=Morella rubra OX=262757 GN=CJ030_MR2G012849 PE=3 SV=1	38.971	24	9	22	9	479	52.6	5.14	37.97		other metabolic processes		other molecular function	432889665
High	A0A6A1UM35	glucan endo-1,3-beta-D-glucosidase OS=Morella rubra OX=262757 GN=CJ030_MR0G003690 PE=3 SV=1	38.819	37	10	17	10	347	37.4	8.98	29.3		other metabolic processes		other molecular function	2.3072e+08
High	A0A6A1W4Y4	Protein kinase APK1A, chloroplastic OS=Morella rubra OX=262757 GN=CJ030_MR3G014720 PE=3 SV=1	36.47	13	9	13	7	782	86	8.22	17.5		protein metabolism;other metabolic processes		kinase activity;other molecular function	2.08533e+08
High	A0A6A1VX23	EF-hand domain-containing protein OS=Morella rubra OX=262757 GN=CJ030_MR4G007832 PE=4 SV=1	36.383	25	9	13	9	454	50.1	5.25	13.26		transport	other membranes;other cytoplasmic organelle	transporter activity;other molecular function	1.3665e+08
High	A0A6A1V6W6	Ras-related protein RABA2a OS=Morella rubra OX=262757 GN=CJ030_MR7G000987 PE=4 SV=1	35.835	69	12	16	8	214	23.8	6.6	31.82				other molecular function	2.43369e+08
High	A0A6A1V700	Peptidyl-prolyl cis-trans isomerase OS=Morella rubra OX=262757 GN=CJ030_MR7G022889 PE=3 SV=1	35.704	47	8	14	8	172	18.2	8.44	30.18		protein metabolism;other metabolic processes;other biological processes		other molecular function	219664089
High	A0A6A1W0T5	Hypersensitive-induced response protein 1 OS=Morella rubra OX=262757 GN=CJ030_MR4G020913 PE=4 SV=1	35.652	33	11	24	5	456	50.9	5.24	43.69					215340492
High	A0A6A1WFL1	Ras-related protein RABE1a OS=Morella rubra OX=262757 GN=CJ030_MR2G004467 PE=4 SV=1	35.509	52	10	13	5	196	21.8	7.84	26.32				other molecular function	1.47353e+08
High	A0A6A1W5D6	Fasciclin-like arabinogalactan protein 8 OS=Morella rubra OX=262757 GN=CJ030_MR3G015156 PE=3 SV=1	35.468	21	9	14	9	425	43.4	6.95	23.22					2.11832e+08
High	A0A6A1UKC0	Beta-glucosidase BoGH3B OS=Morella rubra OX=262757 GN=CJ030_MR0G006085 PE=4 SV=1	35.323	10	11	12	11	1276	140	6.35	23.59		other metabolic processes	non-structural extracellular	nucleic acid binding activity;other molecular function	1.20959e+08
High	A0A6A1W6B2	Malate dehydrogenase OS=Morella rubra OX=262757 GN=CJ030_MR3G001269 PE=3 SV=1	35.089	26	7	12	7	332	35.5	6.54	15.23		other metabolic processes		other molecular function	8.84015e+07
High	A0A6A1USZ8	Calcium-dependent protein kinase 29 OS=Morella rubra OX=262757 GN=CJ030_MR8G000669 PE=4 SV=1	35.067	30	14	16	14	560	63.2	6.01	12.42		protein metabolism;other metabolic processes		kinase activity;other molecular function	9.49361e+07
High	A0A6A1VXI9	UDP-arabinopyranose mutase OS=Morella rubra OX=262757 GN=CJ030_MR4G008743 PE=3 SV=1	34.774	24	9	16	5	367	41.7	6.64	30.61		cell organization and biogenesis;other metabolic processes;other biological processes	cytosol;ER/Golgi	other molecular function	2.2205e+08
High	A0A6A1UW02	14-3-3-like protein OS=Morella rubra OX=262757 GN=CJ030_MR8G002823 PE=3 SV=1	34.511	41	11	16	6	264	29.5	4.84	14.91					4.21191e+07
High	A0A6A1W9T2	Ras-related protein RABB1c OS=Morella rubra OX=262757 GN=CJ030_MR2G024058 PE=4 SV=1	33.723	48	9	12	4	211	23.2	7.42	23.25				other molecular function	3.64511e+07
High	A0A6A1VQC5	Fasciclin-like arabinogalactan protein 1 OS=Morella rubra OX=262757 GN=CJ030_MR4G016276 PE=3 SV=1	33.644	14	6	10	5	423	44.8	6.33	21.97					7.31033e+07
High	A0A6A1WIY3	18.2 kDa class I heat shock protein OS=Morella rubra OX=262757 GN=CJ030_MR2G016305 PE=3 SV=1	32.992	39	10	21	7	163	18.6	6.37	29.3					7.69927e+08
High	A0A6A1W165	Vestitone reductase OS=Morella rubra OX=262757 GN=CJ030_MR3G015122 PE=4 SV=1	32.601	21	7	8	7	328	36.2	5.27	17.47					7.90086e+07
High	A0A6A1WFJ1	Thioredoxin reductase OS=Morella rubra OX=262757 GN=CJ030_MR2G007937 PE=3 SV=1	32.591	41	11	12	11	335	35.8	5.76	13.3		other metabolic processes;stress response;other biological processes	other cell component	other molecular function	5.63055e+07
High	A0A6A1VVS6	Phosphoglycerate kinase OS=Morella rubra OX=262757 GN=CJ030_MR4G016094 PE=3 SV=1	32.527	31	9	12	8	401	42.9	5.55	21.23		other metabolic processes		kinase activity;other molecular function	8.52099e+07
High	A0A6A1W563	Serpin-ZX OS=Morella rubra OX=262757 GN=CJ030_MR3G009859 PE=3 SV=1	32.458	41	15	16	15	390	42.5	6.47	10.17			non-structural extracellular	enzyme regulator activity	8.89824e+07
High	A0A6A1WL16	Triosephosphate isomerase, cytosolic OS=Morella rubra OX=262757 GN=CJ030_MR1G018343 PE=3 SV=1	32.134	32	8	12	7	254	27.4	5.67	18.25		other metabolic processes		other molecular function	1.01144e+08
High	A0A6A1W2A4	Putative inorganic phosphate transporter 1-5 OS=Morella rubra OX=262757 GN=CJ030_MR3G001282 PE=3 SV=1	31.834	18	7	11	7	536	58.6	8.22	18.24		transport	other membranes	transporter activity	1.06409e+08
High	A0A6A1W7V3	Monodehydroascorbate reductase OS=Morella rubra OX=262757 GN=CJ030_MR2G005664 PE=4 SV=1	31.601	30	10	12	10	434	47.2	7.44	17.13				other molecular function	6.51842e+07
High	A0A6A1WA88	Serine carboxypeptidase-like 45 OS=Morella rubra OX=262757 GN=CJ030_MR2G006703 PE=3 SV=1	31.411	29	10	11	10	430	47.3	7.72	16.39		protein metabolism		other molecular function	1.06984e+08
High	A0A6A1UYK8	Patellin-3 OS=Morella rubra OX=262757 GN=CJ030_MR8G027406 PE=3 SV=1	31.317	20	11	14	7	514	58.3	5.06	15.6		cell cycle OR cell proliferation;other biological processes	other cell component	other molecular function	116233392
High	A0A6A1VP57	Putative voltage-gated potassium channel subunit beta OS=Morella rubra OX=262757 GN=CJ030_MR5G004869 PE=3 SV=1	31.202	28	9	12	9	328	36.5	7.28	12.59					5.7357e+07
High	A0A6A1V2J3	14-3-3-like protein OS=Morella rubra OX=262757 GN=CJ030_MR7G008253 PE=3 SV=1	30.348	34	8	13	4	258	28.9	4.81	14.26					9.97783e+07
High	A0A6A1VFN3	5-methyltetrahydropteroyltriglutamate--homocysteine S-methyltransferase OS=Morella rubra OX=262757 GN=CJ030_MR6G022458 PE=3 SV=1	30.066	16	12	14	7	765	84.7	6.81	17.74		other metabolic processes		other molecular function	9.21286e+07
High	A0A6A1WVX7	5-methyltetrahydropteroyltriglutamate--homocysteine S-methyltransferase OS=Morella rubra OX=262757 GN=CJ030_MR1G002643 PE=3 SV=1	29.785	13	10	12	5	765	84.7	7.27	15.85		other metabolic processes		other molecular function	3.94231e+07
High	A0A6A1UR27	Polygalacturonase inhibitor OS=Morella rubra OX=262757 GN=CJ030_MR8G024932 PE=4 SV=1	29.507	23	8	13	8	325	35.9	8.7	23.1					1.62641e+08
High	A0A6A1WKF5	Neutral ceramidase OS=Morella rubra OX=262757 GN=CJ030_MR1G000387 PE=3 SV=1	29.038	15	10	10	10	840	93.2	7.43	19.93		other metabolic processes		other molecular function	8.524e+07
High	A0A6A1W0L2	Pleiotropic drug resistance protein 1 OS=Morella rubra OX=262757 GN=CJ030_MR3G026505 PE=3 SV=1	28.986	9	12	12	10	1435	162.1	8.16	11.01		transport	other membranes	transporter activity;other molecular function	5.00815e+07
High	A0A6A1UQW2	Cysteine synthase OS=Morella rubra OX=262757 GN=CJ030_MR8G000752 PE=3 SV=1	28.812	32	8	9	8	324	34.2	5.78	13.6		other metabolic processes		other molecular function	4.41632e+07
High	A0A6A1V2Y6	Endochitinase OS=Morella rubra OX=262757 GN=CJ030_MR7G011395 PE=4 SV=1	28.495	23	4	5	4	324	34	6.19	13.77		other metabolic processes;stress response		other molecular function	9.12845e+07
High	A0A6A1UUI6	Subtilisin-like protease OS=Morella rubra OX=262757 GN=CJ030_MR8G002827 PE=3 SV=1	28.321	21	10	14	10	769	81.2	5.97	12.88		protein metabolism;other biological processes		other molecular function	1.31468e+08
High	A0A6A1WIK0	Remorin OS=Morella rubra OX=262757 GN=CJ030_MR2G016856 PE=3 SV=1	28.228	40	8	9	8	199	22.6	8	15.9		other biological processes			72902932
High	A0A6A1UFN8	Germin-like protein OS=Morella rubra OX=262757 GN=CJ030_MR0G027019 PE=3 SV=1	27.926	21	5	11	5	217	22.8	8.76	29.07			non-structural extracellular	other molecular function	410671729
High	A0A6A1VII7	Monocopper oxidase-like protein SKS1 OS=Morella rubra OX=262757 GN=CJ030_MR6G019759 PE=3 SV=1	27.824	14	6	8	5	595	66.6	5.99	15.66				other molecular function	5.40498e+07
High	A0A6A1WPP4	Plasma membrane ATPase OS=Morella rubra OX=262757 GN=CJ030_MR0G029403 PE=3 SV=1	27.248	9	11	13	1	951	104.4	6.35	18.66		transport	plasma membrane;other membranes	transporter activity;other molecular function	11485343
High	A0A6A1VUT1	Ras-related protein RABA1b OS=Morella rubra OX=262757 GN=CJ030_MR4G002242 PE=4 SV=1	27.192	34	7	11	2	218	24.1	5.68	26.21				other molecular function	1.23749e+07
High	A0A6A1UL69	Luminal-binding protein 5 OS=Morella rubra OX=262757 GN=CJ030_MR0G004814 PE=3 SV=1	27.099	5	4	12	1	720	80.5	5.39	18.47		other biological processes		other molecular function	2.10443e+06
High	A0A6A1VU92	DJ-1/PfpI domain-containing protein OS=Morella rubra OX=262757 GN=CJ030_MR4G023088 PE=4 SV=1	27	23	9	10	9	427	45.5	7.24	17.71					7.53755e+07
High	A0A6A1VP43	NAD(P)H dehydrogenase (quinone) OS=Morella rubra OX=262757 GN=CJ030_MR5G017604 PE=3 SV=1	26.816	41	7	9	7	250	26.4	6.93	15.78				other molecular function	6.47546e+07
High	A0A6A1VC95	phosphoenolpyruvate carboxylase OS=Morella rubra OX=262757 GN=CJ030_MR6G013202 PE=3 SV=1	26.333	13	10	10	6	965	110	6.52	13.07		other metabolic processes		other molecular function	39222572
High	A0A6A1URG3	4-hydroxy-4-methyl-2-oxoglutarate aldolase OS=Morella rubra OX=262757 GN=CJ030_MR0G001497 PE=3 SV=1	26.303	33	7	13	7	166	17.8	5.57	23.23		other biological processes		enzyme regulator activity;other molecular function	1.73487e+08
High	A0A6A1UTX8	Thioredoxin H-type OS=Morella rubra OX=262757 GN=CJ030_MR8G003351 PE=4 SV=1	25.671	55	9	18	7	116	12.9	5.86	29.01				other molecular function	3.87301e+08
High	A0A6A1VLW1	Glutathione reductase OS=Morella rubra OX=262757 GN=CJ030_MR5G016192 PE=3 SV=1	25.664	19	8	9	8	549	59.5	6.42	15.65		other metabolic processes;other biological processes		other molecular function	57610756
High	A0A6A1W0B8	Phospholipase D OS=Morella rubra OX=262757 GN=CJ030_MR3G026574 PE=3 SV=1	25.644	13	9	10	9	808	91.9	6.14	10.4		other metabolic processes	other membranes	other molecular function	6.38007e+07
High	A0A6A1UTA8	Aquaporin PIP2-7 OS=Morella rubra OX=262757 GN=CJ030_MR8G000658 PE=3 SV=1	25.555	17	3	9	3	208	22.1	5.95	19.74		transport	other membranes	transporter activity	4.77956e+08
High	A0A6A1WLK2	17.6 kDa class I heat shock protein 3 OS=Morella rubra OX=262757 GN=CJ030_MR1G025241 PE=3 SV=1	25.296	32	6	19	3	146	16.5	6.61	32.76					7.67646e+08
High	A0A6A1V3J4	phosphoglucomutase (alpha-D-glucose-1,6-bisphosphate-dependent) OS=Morella rubra OX=262757 GN=CJ030_MR7G028035 PE=3 SV=1	24.591	18	11	11	11	705	77.3	7.11	10.38		other metabolic processes		other molecular function	5.55056e+07
High	A0A6A1UWY9	Malic enzyme OS=Morella rubra OX=262757 GN=CJ030_MR8G014211 PE=3 SV=1	24.368	18	12	13	8	604	66.6	7.24	14.79		other metabolic processes		other molecular function	4.09554e+07
High	A0A6A1VMX8	Fructokinase-2 OS=Morella rubra OX=262757 GN=CJ030_MR5G003633 PE=3 SV=1	24.358	28	8	10	7	332	35.6	5.26	15		other metabolic processes		kinase activity;other molecular function	7.82372e+07
High	A0A6A1WLS5	L-ascorbate peroxidase OS=Morella rubra OX=262757 GN=CJ030_MR1G025585 PE=3 SV=1	24.338	21	5	10	5	458	49.3	6.99	4.75		stress response;other biological processes		other molecular function	87570996
High	A0A6A1VY83	Ras-related protein RABE1c OS=Morella rubra OX=262757 GN=CJ030_MR3G014647 PE=4 SV=1	24.154	41	9	14	5	197	22.3	8.41	21.92				other molecular function	6.36993e+07
High	A0A6A1W5U9	glucan endo-1,3-beta-D-glucosidase OS=Morella rubra OX=262757 GN=CJ030_MR3G015834 PE=3 SV=1	24.113	14	6	10	6	581	62.8	7.83	11.86		other metabolic processes	other membranes	other molecular function	3.90662e+07
High	A0A6A1V3P3	Purple acid phosphatase OS=Morella rubra OX=262757 GN=CJ030_MR7G017473 PE=3 SV=1	23.352	16	6	8	1	447	51.1	7.71	12.27			other membranes	other molecular function	6.67367e+07
High	A0A6A1WE49	Ras-related protein RABA1f OS=Morella rubra OX=262757 GN=CJ030_MR2G018500 PE=4 SV=1	23.098	31	7	11	1	217	24.1	5.95	22.21				other molecular function	1.57132e+07
High	A0A6A1WB37	Non-specific phospholipase C4 OS=Morella rubra OX=262757 GN=CJ030_MR3G001919 PE=4 SV=1	22.954	15	6	6	6	513	57.4	5.43	12.6				other molecular function	3.01634e+07
High	A0A6A1V552	Purple acid phosphatase OS=Morella rubra OX=262757 GN=CJ030_MR7G017471 PE=3 SV=1	22.256	16	6	9	1	464	53.3	7.72	9.08			other membranes	other molecular function	6.13131e+06
High	A0A6A1VQZ9	Aquaporin PIP1-2 OS=Morella rubra OX=262757 GN=CJ030_MR5G000856 PE=3 SV=1	22.215	17	4	8	4	286	30.6	8.16	17.17		transport	other membranes	transporter activity	1.02127e+08	Acetyl [N-Term]
High	A0A6A1WA64	Phosphoglycerate kinase OS=Morella rubra OX=262757 GN=CJ030_MR2G018423 PE=3 SV=1	22.031	31	9	10	8	390	41.2	5.94	18.67		other metabolic processes		kinase activity;other molecular function	5.31998e+07
High	A0A6A1VNR8	Adenosylhomocysteinase OS=Morella rubra OX=262757 GN=CJ030_MR5G010508 PE=3 SV=1	21.987	15	7	8	7	485	53.2	6.04	15.15		other metabolic processes		other molecular function	4.15761e+07
High	A0A6A1WD30	Calmodulin OS=Morella rubra OX=262757 GN=CJ030_MR1G023373 PE=4 SV=1	21.849	32	4	9	4	149	16.8	4.27	4.55				other molecular function	58828679
High	A0A6A1VPC3	14-3-3-like protein GF14 kappa OS=Morella rubra OX=262757 GN=CJ030_MR5G013422 PE=3 SV=1	21.736	26	8	11	4	315	35.7	5.48	12.64					59699453
High	A0A6A1WTL9	Aspartic proteinase A1 OS=Morella rubra OX=262757 GN=CJ030_MR6G022938 PE=3 SV=1	21.725	28	10	14	10	514	55.8	5.2	8.03		protein metabolism;other metabolic processes		other molecular function	9.46354e+07
High	A0A6A1UUQ6	Ras-related protein RABD2a OS=Morella rubra OX=262757 GN=CJ030_MR8G001637 PE=4 SV=1	21.648	53	8	11	5	199	22.2	6.57	10.94				other molecular function	8.53778e+07
High	A0A6A1VU43	Dienelactone hydrolase domain-containing protein OS=Morella rubra OX=262757 GN=CJ030_MR5G027205 PE=4 SV=1	21.427	34	6	11	5	239	25.8	5.48	16.57				other molecular function	6.47198e+07
High	A0A6A1VYQ1	RHOMBOID-like protein OS=Morella rubra OX=262757 GN=CJ030_MR4G021135 PE=3 SV=1	21.225	13	5	7	5	283	31	8.27	10.51		protein metabolism	other membranes	other molecular function	63396390
High	A0A6A1VIH6	Hypersensitive-induced response protein 1 OS=Morella rubra OX=262757 GN=CJ030_MR1G022046 PE=4 SV=1	21.04	23	6	9	3	284	31.1	5.41	16.32					15325696
High	A0A6A1W401	Naringenin,2-oxoglutarate 3-dioxygenase OS=Morella rubra OX=262757 GN=CJ030_MR3G015028 PE=3 SV=1	20.935	30	8	9	8	363	40.9	5.82	11.8				other molecular function	6.36838e+07
High	A0A6A1WJ51	Palmitoyl-protein thioesterase 1 OS=Morella rubra OX=262757 GN=CJ030_MR1G016622 PE=4 SV=1	20.817	14	5	10	5	352	39.3	4.89	18.26					294892316
High	A0A6A1VPP9	Major allergen Pru ar 1 OS=Morella rubra OX=262757 GN=CJ030_MR5G017180 PE=3 SV=1	20.519	46	7	9	7	160	17.4	6.02	13.08		stress response;signal transduction;other biological processes		enzyme regulator activity;other molecular function	7.91173e+07
High	A0A6A1VM48	GTP-binding protein SAR1A OS=Morella rubra OX=262757 GN=CJ030_MR5G017127 PE=3 SV=1	20.476	36	5	6	2	193	22	6.95	10.16		transport	ER/Golgi	other molecular function	40264208
High	A0A6A1WHP3	Ras-related protein RABA4c OS=Morella rubra OX=262757 GN=CJ030_MR1G028652 PE=4 SV=1	20.356	23	5	7	2	226	25.3	7.85	14.67				other molecular function	4.16056e+07
High	A0A6A1VHR0	Annexin OS=Morella rubra OX=262757 GN=CJ030_MR5G000202 PE=3 SV=1	20.003	26	8	8	8	316	35.5	9.09	13.08		stress response		other molecular function	3.53607e+07
High	A0A6A1UMJ7	UPF0664 stress-induced protein C29B12.11c OS=Morella rubra OX=262757 GN=CJ030_MR0G000330 PE=4 SV=1	19.627	23	5	6	5	204	23	6.87	10.81		RNA metabolism OR transcription		other molecular function	4.5132e+07
High	A0A6A1W2L7	Monocopper oxidase-like protein SKU5 OS=Morella rubra OX=262757 GN=CJ030_MR4G021271 PE=3 SV=1	19.477	15	6	7	5	591	65.9	8.73	8.84				other molecular function	3.30436e+07
High	A0A6A1WP06	Elongation factor 1-alpha OS=Morella rubra OX=262757 GN=CJ030_MR1G014966 PE=3 SV=1	19.467	16	6	11	6	447	49.3	9.01	18.99		protein metabolism;other metabolic processes		nucleic acid binding activity;other molecular function	153467985
High	A0A6A1VUP5	Ras-related protein RABH1b OS=Morella rubra OX=262757 GN=CJ030_MR4G003028 PE=4 SV=1	19.431	28	6	8	5	208	23.2	7.9	12.23				other molecular function	3.50531e+07
High	A0A6A1W774	Aldehyde dehydrogenase OS=Morella rubra OX=262757 GN=CJ030_MR3G018933 PE=3 SV=1	19.395	9	5	6	5	536	59.3	7.17	11.14		other metabolic processes		other molecular function	3.15942e+07
High	A0A6A1VTR9	Heat shock cognate 70 kDa protein OS=Morella rubra OX=262757 GN=CJ030_MR4G003065 PE=3 SV=1	19.383	4	3	6	1	745	83.9	6.09	14.33		other biological processes		other molecular function	11185133
High	A0A6A1UUN1	thioredoxin-dependent peroxiredoxin OS=Morella rubra OX=262757 GN=CJ030_MR8G027689 PE=4 SV=1	19.37	23	5	8	5	272	29.9	8.24	10.42		other biological processes		other molecular function	4.97599e+07
High	A0A6A1VXY9	Alpha-galactosidase OS=Morella rubra OX=262757 GN=CJ030_MR3G002740 PE=3 SV=1	19.197	15	6	6	6	433	47.8	5	14.12		other metabolic processes		other molecular function	9.68144e+07
High	A0A6A1UQX1	Pto-interacting protein 1 OS=Morella rubra OX=262757 GN=CJ030_MR8G012623 PE=3 SV=1	19.085	31	7	7	7	362	38.9	7.33	8.05		protein metabolism;other metabolic processes		kinase activity;other molecular function	4.45186e+07
High	A0A6A1VM78	Purple acid phosphatase OS=Morella rubra OX=262757 GN=CJ030_MR5G004868 PE=3 SV=1	19.05	10	4	10	4	582	65.1	6.6	12.65				other molecular function	1.23791e+08
High	A0A6A1UGY6	H(+)-exporting diphosphatase OS=Morella rubra OX=262757 GN=CJ030_MR0G020846 PE=3 SV=1	18.658	5	7	8	7	1489	162	6.64	11.75		other metabolic processes;transport	other membranes	transporter activity;other molecular function	4.38258e+07
High	A0A6A1UXY6	Remorin OS=Morella rubra OX=262757 GN=CJ030_MR7G012122 PE=3 SV=1	18.473	36	7	9	7	140	15.8	9.41	14.43		other biological processes			5.60475e+07
High	A0A6A1V324	Uncharacterized protein OS=Morella rubra OX=262757 GN=CJ030_MR6G001570 PE=4 SV=1	18.348	23	4	5	4	300	31.8	4.16	9.12					2.11848e+07
High	A0A6A1WUG4	Dienelactone hydrolase domain-containing protein OS=Morella rubra OX=262757 GN=CJ030_MR6G022940 PE=4 SV=1	18.169	28	6	7	6	283	31.6	9.44	14.58			other membranes	other molecular function	144441379
High	A0A6A1USH9	mannan endo-1,4-beta-mannosidase OS=Morella rubra OX=262757 GN=CJ030_MR8G022844 PE=3 SV=1	18.139	14	5	5	5	412	46.5	6.7	9.53		other metabolic processes	non-structural extracellular	other molecular function	26967002
High	A0A6A1UVH8	Aspartate aminotransferase OS=Morella rubra OX=262757 GN=CJ030_MR8G027192 PE=3 SV=1	18.031	15	7	7	7	502	54.8	8.12	8.42		other metabolic processes		other molecular function	2.96243e+07
High	A0A6A1WNW3	t-SNARE coiled-coil homology domain-containing protein OS=Morella rubra OX=262757 GN=CJ030_MR1G020580 PE=3 SV=1	18.019	30	8	8	8	319	36	7.11	9.68		transport	other membranes		4.44905e+07
High	A0A6A1UR71	Universal stress protein A-like protein OS=Morella rubra OX=262757 GN=CJ030_MR8G022075 PE=4 SV=1	17.985	32	3	5	3	161	17.4	7.09	10.55					5.34337e+07
High	A0A6A1V3M0	Carboxypeptidase OS=Morella rubra OX=262757 GN=CJ030_MR7G028005 PE=3 SV=1	17.891	16	6	6	6	460	51.2	6.13	8.47		protein metabolism	non-structural extracellular	other molecular function	1.71291e+07
High	A0A6A1VV28	Alpha-1,4-glucan-protein synthase [UDP-forming] 2 OS=Morella rubra OX=262757 GN=CJ030_MR4G015428 PE=3 SV=1	17.772	16	7	9	1	475	54.1	6.96	11.59					32249864
High	A0A6A1W0F2	Proline-rich receptor-like protein kinase PERK1 OS=Morella rubra OX=262757 GN=CJ030_MR3G026445 PE=4 SV=1	17.629	10	6	7	3	792	87.1	7.5	11.39		protein metabolism;other metabolic processes	other membranes	kinase activity;other molecular function	9.61324e+07
High	A0A6A1VN33	Glutaredoxin-dependent peroxiredoxin OS=Morella rubra OX=262757 GN=CJ030_MR5G023147 PE=3 SV=1	17.453	34	6	7	6	203	22.1	8.95	9.66		stress response;other biological processes		other molecular function	3.60608e+07
High	A0A6A1WKP6	Ras-related protein Rab11C OS=Morella rubra OX=262757 GN=CJ030_MR1G005223 PE=4 SV=1	17.431	24	4	7	2	166	18.1	6.57	14.49				other molecular function	23327366
High	A0A6A1V7W5	Caffeoyl-CoA O-methyltransferase 1 OS=Morella rubra OX=262757 GN=CJ030_MR7G028536 PE=3 SV=1	17.427	23	6	8	6	247	27.8	5.52	9.95		other metabolic processes		other molecular function	74885260
High	A0A6A1VYC7	Pathogenesis-related protein R major form OS=Morella rubra OX=262757 GN=CJ030_MR4G001640 PE=3 SV=1	17.422	31	4	5	3	179	19.3	8.06	6.89					2.40987e+07
High	A0A6A1UNC7	Uncharacterized protein OS=Morella rubra OX=262757 GN=CJ030_MR0G003788 PE=4 SV=1	17.356	8	2	8	2	320	35.6	7.44	17.81			other membranes		212252526
High	A0A6A1WFX7	alpha-galactosidase OS=Morella rubra OX=262757 GN=CJ030_MR2G024440 PE=3 SV=1	17.224	17	4	4	4	327	36.6	9.1	8.76		other metabolic processes		other molecular function	2.29512e+07
High	A0A6A1V0S8	Late embryogenesis abundant protein LEA-2 subgroup domain-containing protein OS=Morella rubra OX=262757 GN=CJ030_MR7G015236 PE=4 SV=1	16.808	28	6	8	5	190	20.7	10.43	9.8			other membranes		1.41175e+08
High	A0A6A1WBD8	Protein YLS9 OS=Morella rubra OX=262757 GN=CJ030_MR2G007341 PE=4 SV=1	16.696	33	5	6	5	392	43.5	9.16	5.65		stress response	other membranes		4.06049e+07
High	A0A6A1VEZ1	UDP-arabinopyranose mutase OS=Morella rubra OX=262757 GN=CJ030_MR6G021378 PE=3 SV=1	16.181	15	6	8	2	362	41	6.25	12.01		cell organization and biogenesis;other metabolic processes;other biological processes	cytosol;ER/Golgi	other molecular function	1.46422e+07
High	A0A6A1WJ92	Glutathione S-transferase L3 OS=Morella rubra OX=262757 GN=CJ030_MR2G000628 PE=4 SV=1	16.158	29	5	5	4	220	25.4	8.43	6.43				other molecular function	3.58866e+07
High	A0A6A1VP22	Heme-binding-like protein, chloroplastic OS=Morella rubra OX=262757 GN=CJ030_MR2G000923 PE=3 SV=1	16.015	49	7	7	7	202	22.5	8.16	4.18			other cell component		24932665
High	A0A6A1UN15	Syntaxin N-terminal domain-containing protein OS=Morella rubra OX=262757 GN=CJ030_MR0G004693 PE=4 SV=1	15.969	16	5	7	5	263	29.4	8.68	6.89		transport	other membranes		35722695
High	A0A6A1UXP2	Probable 6-phosphogluconolactonase OS=Morella rubra OX=262757 GN=CJ030_MR7G016786 PE=3 SV=1	15.916	25	4	7	4	255	27.9	5.67	9.85		other metabolic processes		other molecular function	54749570
High	A0A6A1VHH5	Protein kinase domain-containing protein OS=Morella rubra OX=262757 GN=CJ030_MR5G024979 PE=4 SV=1	15.867	11	5	5	5	648	70.4	7.21	7.38		protein metabolism;other metabolic processes	other membranes	kinase activity;other molecular function	2.17497e+07
High	A0A6A1UM70	Heat shock 70 kDa protein OS=Morella rubra OX=262757 GN=CJ030_MR0G003393 PE=4 SV=1	15.837	40	3	3	3	78	8.3	4.72	9.22		other biological processes		other molecular function	50073641
High	A0A6A1WJK2	Copper transport protein ATX1 OS=Morella rubra OX=262757 GN=CJ030_MR1G015669 PE=4 SV=1	15.671	45	4	6	4	107	10.9	5.55	6.58		other biological processes		other molecular function	72741643
High	A0A6A1WAS2	Peroxidase OS=Morella rubra OX=262757 GN=CJ030_MR3G023787 PE=3 SV=1	15.567	15	4	4	4	353	38.8	5.06	5.14		other metabolic processes;stress response;other biological processes	non-structural extracellular	other molecular function	2.84371e+07
High	A0A6A1VGP8	Glutamate decarboxylase 3 OS=Morella rubra OX=262757 GN=CJ030_MR6G021454 PE=4 SV=1	15.562	39	6	7	6	147	16.8	8.65	10.69		other metabolic processes		other molecular function	9.03883e+07
High	A0A6A1VLH9	Putative plant SNARE 13 OS=Morella rubra OX=262757 GN=CJ030_MR5G021882 PE=4 SV=1	15.488	19	3	4	3	133	14.8	8.47	7.39		cell organization and biogenesis;transport	other membranes	other molecular function	22917212
High	A0A6A1V9P9	Tubulin alpha chain OS=Morella rubra OX=262757 GN=CJ030_MR7G007752 PE=3 SV=1	15.438	13	4	4	1	450	49.5	5.06	6.38		cell organization and biogenesis;other biological processes	cytoskeleton	cytoskeletal activity;other molecular function	1.41453e+07
High	A0A6A1WPQ2	18.5 kDa class I heat shock protein OS=Morella rubra OX=262757 GN=CJ030_MR1G029379 PE=3 SV=1	15.152	41	7	9	6	158	18.2	6.1	12.38					1.32694e+08
High	A0A6A1UVA3	Calcium-transporting ATPase OS=Morella rubra OX=262757 GN=CJ030_MR8G004632 PE=3 SV=1	15.108	9	7	7	7	1088	119	7.37	6.19		transport	other membranes	transporter activity;other molecular function	3.96333e+07
High	A0A6A1VAK9	Beta-hexosaminidase OS=Morella rubra OX=262757 GN=CJ030_MR6G006419 PE=3 SV=1	15.087	13	6	6	6	557	62.8	6.93	12.55		other metabolic processes		other molecular function	3.32611e+07
High	A0A6A1VQJ7	Calcium-dependent protein kinase isoform 2 OS=Morella rubra OX=262757 GN=CJ030_MR4G025833 PE=4 SV=1	15.077	6	3	3	3	524	58.9	5.87	8.29		protein metabolism;other metabolic processes		kinase activity;other molecular function	24045709
High	A0A6A1USY6	Aspartic proteinase-like protein 2 OS=Morella rubra OX=262757 GN=CJ030_MR8G000572 PE=3 SV=1	14.968	5	3	4	3	673	73.3	6.77	8.74		protein metabolism		other molecular function	6.65206e+07
High	A0A6A1WTZ8	ribose-5-phosphate isomerase OS=Morella rubra OX=262757 GN=CJ030_MR7G004996 PE=3 SV=1	14.806	20	4	5	4	283	30.2	8.47	10.2		other metabolic processes		other molecular function	1.82353e+07
High	A0A6A1UMC7	Bet v I/Major latex protein domain-containing protein OS=Morella rubra OX=262757 GN=CJ030_MR0G007660 PE=3 SV=1	14.69	44	6	8	6	152	16.8	6.54	4.15		stress response;signal transduction		enzyme regulator activity;other molecular function	5.67718e+07
High	A0A6A1VTP5	Osmotin-like protein OS=Morella rubra OX=262757 GN=CJ030_MR4G003060 PE=3 SV=1	14.686	12	3	4	3	257	27.6	7.83	9.22					43270560
High	A0A6A1V464	Heavy metal-associated isoprenylated plant protein 26 OS=Morella rubra OX=262757 GN=CJ030_MR7G007533 PE=4 SV=1	14.627	13	5	8	5	429	47.5	7.27	4.74		RNA metabolism OR transcription		other molecular function	62028536
High	A0A6A1VQ34	Putative plant SNARE 13 OS=Morella rubra OX=262757 GN=CJ030_MR5G021881 PE=4 SV=1	14.481	23	5	7	5	163	18.6	5.3	10					4.30443e+07
High	A0A6A1UHP4	Tubulin alpha chain OS=Morella rubra OX=262757 GN=CJ030_MR0G013898 PE=3 SV=1	14.436	13	4	4	1	449	49.7	5.1	6.18		cell organization and biogenesis;other biological processes	cytoskeleton	cytoskeletal activity;other molecular function	5309290
High	A0A6A1WMZ7	Cysteine proteinase inhibitor OS=Morella rubra OX=262757 GN=CJ030_MR1G008472 PE=3 SV=1	14.242	18	4	5	4	239	26.8	6.98	5.07		other biological processes	other membranes	enzyme regulator activity	2.74081e+07
High	A0A6A1WE50	GTP-binding protein SAR1A OS=Morella rubra OX=262757 GN=CJ030_MR2G012458 PE=3 SV=1	14.218	47	5	5	2	143	16.3	5.36	7.16		transport	ER/Golgi	other molecular function	7.38099e+06
High	A0A6A1WBE1	GDSL esterase/lipase OS=Morella rubra OX=262757 GN=CJ030_MR2G005658 PE=3 SV=1	14.217	12	5	7	5	426	47.2	8.87	13.84				other molecular function	180136291
High	A0A6A1V633	Ras-related protein Rab7 OS=Morella rubra OX=262757 GN=CJ030_MR2G016347 PE=4 SV=1	14.019	32	4	5	1	163	18.1	4.75	8.77				other molecular function	2.2185e+06
High	A0A6A1VV47	glycerophosphodiester phosphodiesterase OS=Morella rubra OX=262757 GN=CJ030_MR4G015448 PE=4 SV=1	13.983	15	6	6	6	377	43.6	5.38	5.54		other metabolic processes		other molecular function	49345349
High	A0A6A1VAZ6	Fasciclin-like arabinogalactan protein 9 OS=Morella rubra OX=262757 GN=CJ030_MR6G013680 PE=3 SV=1	13.903	13	4	5	4	250	26.1	7.17	8.13			plasma membrane;other membranes		4.61844e+07
High	A0A6A1WHE8	phosphoglycerate mutase (2,3-diphosphoglycerate-independent) OS=Morella rubra OX=262757 GN=CJ030_MR2G024223 PE=3 SV=1	13.695	11	5	5	5	559	61	5.54	7.39		other metabolic processes	other cell component	other molecular function	2.20078e+07
High	A0A6A1VQF0	Peroxidase OS=Morella rubra OX=262757 GN=CJ030_MR5G016635 PE=3 SV=1	13.595	21	4	4	4	330	35.5	8.54	6.2		other metabolic processes;stress response;other biological processes	non-structural extracellular	other molecular function	2.10117e+07
High	A0A6A1WMN1	Uncharacterized protein OS=Morella rubra OX=262757 GN=CJ030_MR1G026808 PE=3 SV=1	13.521	15	4	6	3	269	28.2	7.34	11.27				other molecular function	8.26666e+07
High	A0A6A1VAT6	Uncharacterized protein OS=Morella rubra OX=262757 GN=CJ030_MR6G024334 PE=4 SV=1	13.434	20	4	5	1	217	24.2	4.89	4.37		transport	other cytoplasmic organelle		2.68615e+07
High	A0A6A1WBA3	Protein YLS9 OS=Morella rubra OX=262757 GN=CJ030_MR2G007340 PE=4 SV=1	13.428	15	4	6	3	209	23.4	8.38	8.83		stress response	other membranes		7.50529e+07
High	A0A6A1VXM8	Phosphoinositide phospholipase C OS=Morella rubra OX=262757 GN=CJ030_MR3G012165 PE=4 SV=1	13.374	10	6	6	6	595	67.8	6.32	3.87		other metabolic processes;signal transduction	plasma membrane;other membranes	other molecular function	33794457
High	A0A6A1W3H1	Uncharacterized protein OS=Morella rubra OX=262757 GN=CJ030_MR3G005793 PE=4 SV=1	13.277	23	4	5	1	202	22.3	4.79	6.7		transport	other cytoplasmic organelle		2842582
High	A0A6A1WBY3	Cysteine proteinase RD21a OS=Morella rubra OX=262757 GN=CJ030_MR3G019066 PE=3 SV=1	13.162	12	4	4	4	456	50.1	5.31	4.68		protein metabolism		other molecular function	1.36853e+07
High	A0A6A1UQB4	14-3-3-like protein C OS=Morella rubra OX=262757 GN=CJ030_MR8G018307 PE=3 SV=1	13.149	22	6	7	2	275	31.2	4.98	6.17					45636311
High	A0A6A1W7N7	Alcohol dehydrogenase 1 OS=Morella rubra OX=262757 GN=CJ030_MR3G026792 PE=3 SV=1	13.116	14	5	7	1	427	46.7	6.99	8.01				other molecular function	1.498e+07
High	A0A6A1UUR4	V-type proton ATPase subunit E OS=Morella rubra OX=262757 GN=CJ030_MR8G022208 PE=3 SV=1	13.097	22	5	5	5	230	26.3	7.9	6.82		transport	other membranes	transporter activity	1.88047e+07
High	A0A6A1VNB4	Dienelactone hydrolase domain-containing protein OS=Morella rubra OX=262757 GN=CJ030_MR5G027202 PE=4 SV=1	12.874	16	4	5	3	255	27.5	5.97	8.33				other molecular function	1.53635e+07
High	A0A6A1V7D0	Fasciclin-like arabinogalactan protein 2 OS=Morella rubra OX=262757 GN=CJ030_MR6G003665 PE=3 SV=1	12.757	16	5	7	4	400	42.4	8.19	4.63					1.70221e+07
High	A0A6A1WF95	Protein YLS9 OS=Morella rubra OX=262757 GN=CJ030_MR2G007343 PE=4 SV=1	12.744	22	4	4	3	226	25.4	9.72	9.27		stress response	other membranes		1.26619e+07
High	A0A6A1WI72	Ras-related protein RABA5b OS=Morella rubra OX=262757 GN=CJ030_MR2G024428 PE=4 SV=1	12.63	13	3	4	1	249	28.1	6.25	9.91				other molecular function	3.17518e+06
High	A0A6A1W6A2	Putative inorganic phosphate transporter 1-7 OS=Morella rubra OX=262757 GN=CJ030_MR3G001279 PE=3 SV=1	12.539	7	4	4	4	467	51.4	9.17	5.86		transport	other membranes	transporter activity	54174279
High	A0A6A1VLR2	Putative receptor protein kinase TMK1 OS=Morella rubra OX=262757 GN=CJ030_MR5G023026 PE=3 SV=1	12.538	7	5	5	5	926	99.4	6.18	7.57		protein metabolism;other metabolic processes	other membranes	kinase activity;other molecular function	2.27319e+07
High	A0A6A1WMF1	Myb/SANT-like domain-containing protein OS=Morella rubra OX=262757 GN=CJ030_MR1G027866 PE=3 SV=1	12.401	10	4	7	3	431	46.9	8.66	7.21				other molecular function	5.85735e+07
High	A0A6A1WG91	t-SNARE coiled-coil homology domain-containing protein OS=Morella rubra OX=262757 GN=CJ030_MR2G025687 PE=3 SV=1	12.381	10	4	4	4	361	40.4	8.53	4.16		transport	other membranes		25409343
High	A0A6A1W6L5	Alcohol dehydrogenase class-P OS=Morella rubra OX=262757 GN=CJ030_MR3G026793 PE=4 SV=1	12.293	17	5	6	1	242	26.8	7.74	9.93					3.47042e+06
High	A0A6A1VF79	6-phosphogluconate dehydrogenase, decarboxylating OS=Morella rubra OX=262757 GN=CJ030_MR6G021417 PE=3 SV=1	12.275	9	5	5	5	485	53.4	6.81	9.38		other metabolic processes		other molecular function	2.57828e+07
High	A0A6A1WGY7	peroxidase OS=Morella rubra OX=262757 GN=CJ030_MR2G004981 PE=3 SV=1	12.123	25	4	6	4	255	26.5	7.99	7.67		other metabolic processes;stress response;other biological processes		other molecular function	4.05177e+07
High	A0A6A1VZS5	Profilin OS=Morella rubra OX=262757 GN=CJ030_MR3G026369 PE=3 SV=1	11.969	31	3	4	3	131	14.1	5.02	4.18			cytoskeleton;other cell component	cytoskeletal activity	2.3026e+07
High	A0A6A1WCD4	Protein YLS9 OS=Morella rubra OX=262757 GN=CJ030_MR2G007339 PE=4 SV=1	11.895	20	4	5	4	209	23.7	9.72	10.98		stress response	other membranes		75997696
High	A0A6A1WD76	Aquaporin PIP2-4 OS=Morella rubra OX=262757 GN=CJ030_MR2G024023 PE=3 SV=1	11.824	14	3	6	3	306	32.8	8.56	8.55		transport	other membranes	transporter activity	89412642
High	A0A6A1WSW7	Reactive Intermediate Deaminase A, chloroplastic OS=Morella rubra OX=262757 GN=CJ030_MR4G024731 PE=3 SV=1	11.819	26	4	4	4	189	20	8.65	6.05					2.8285e+07
High	A0A6A1VHR4	Glutamate decarboxylase OS=Morella rubra OX=262757 GN=CJ030_MR6G021452 PE=4 SV=1	11.625	30	2	3	2	112	12.8	4.7	4.09		other metabolic processes		other molecular function	1.16803e+07
High	A0A6A1W5Z9	Uncharacterized protein OS=Morella rubra OX=262757 GN=CJ030_MR3G019059 PE=4 SV=1	11.518	8	2	3	2	179	19.4	9.61	5.34					12586125
High	A0A6A1W723	Protein disulfide-isomerase OS=Morella rubra OX=262757 GN=CJ030_MR3G018936 PE=3 SV=1	11.48	12	5	5	5	493	54.6	4.97	2.47			ER/Golgi	other molecular function	17908592
High	A0A6A1UMK7	CCT-beta OS=Morella rubra OX=262757 GN=CJ030_MR0G000137 PE=3 SV=1	11.473	4	4	4	2	1094	120.3	6.96	7.1		other biological processes	cytosol	other molecular function	16358279
High	A0A6A1USB0	S-adenosylmethionine synthase OS=Morella rubra OX=262757 GN=CJ030_MR8G012619 PE=3 SV=1	11.326	9	4	5	4	393	43.1	5.94	4.43		other metabolic processes	other cell component	other molecular function	3.08029e+07
High	A0A6A1WVJ8	Pleckstrin homology domain-containing protein 1 OS=Morella rubra OX=262757 GN=CJ030_MR1G028884 PE=4 SV=1	11.325	26	3	3	3	143	16.5	6.79	6.29					1.19351e+07
High	A0A6A1UN07	Ras-related protein Rab11A OS=Morella rubra OX=262757 GN=CJ030_MR0G000886 PE=4 SV=1	11.238	46	4	6	3	78	8.5	8.5	7.04				other molecular function	43089002
High	A0A6A1UKT8	Allene oxide synthase, chloroplastic OS=Morella rubra OX=262757 GN=CJ030_MR0G005281 PE=4 SV=1	11.217	11	5	5	5	491	55.3	7.03	4.21				other molecular function	2.8164e+07
High	A0A6A1VTV7	Glycosyltransferase OS=Morella rubra OX=262757 GN=CJ030_MR4G022362 PE=3 SV=1	11.213	11	5	5	3	474	52.1	5.72	5.73				other molecular function	30684946
High	A0A6A1WD36	Pectin acetylesterase OS=Morella rubra OX=262757 GN=CJ030_MR2G013650 PE=3 SV=1	11.154	11	3	3	3	446	49.2	8.37	7.24		cell organization and biogenesis	non-structural extracellular	other molecular function	1.4358e+07
High	A0A6A1WME7	Vacuolar protein sorting-associated protein 62 OS=Morella rubra OX=262757 GN=CJ030_MR1G007277 PE=4 SV=1	11.135	11	4	4	4	521	56.8	6.47	4.19					1.67699e+07
High	A0A6A1VRK6	PTI1-like tyrosine-protein kinase 3 OS=Morella rubra OX=262757 GN=CJ030_MR5G003580 PE=4 SV=1	11.127	12	4	4	4	365	40.1	7.25	7.95		protein metabolism;other metabolic processes		kinase activity;other molecular function	2.64865e+07
High	A0A6A1VWB7	Tobamovirus multiplication protein 2A OS=Morella rubra OX=262757 GN=CJ030_MR4G010938 PE=4 SV=1	11.126	24	4	5	4	259	29.2	5.33	2.28			other membranes		3.95975e+07
High	A0A6A1ULS6	Nodulation receptor kinase OS=Morella rubra OX=262757 GN=CJ030_MR0G003975 PE=3 SV=1	11.08	15	4	4	4	379	41.8	6.11	3.82		protein metabolism;other metabolic processes	other membranes	kinase activity;other molecular function	2.24304e+07
High	A0A6A1WHJ2	Late embryogenesis abundant protein LEA-2 subgroup domain-containing protein OS=Morella rubra OX=262757 GN=CJ030_MR2G024228 PE=4 SV=1	11.074	25	3	4	1	209	22.9	9.01	4.42			other membranes		3795571
High	A0A6A1WN85	glucan endo-1,3-beta-D-glucosidase OS=Morella rubra OX=262757 GN=CJ030_MR1G025223 PE=3 SV=1	11.071	11	4	4	4	537	58	6.54	4.96		other metabolic processes		other molecular function	1.20542e+07
High	A0A6A1V840	GTP-binding nuclear protein OS=Morella rubra OX=262757 GN=CJ030_MR6G010464 PE=3 SV=1	10.931	19	4	5	4	221	25.1	6.86	8.82		transport	nucleus	other molecular function	5.07362e+07
High	A0A6A1VBH3	Glutaredoxin OS=Morella rubra OX=262757 GN=CJ030_MR6G015573 PE=3 SV=1	10.895	39	4	4	4	107	11.1	7.9	6.51					5.96094e+07
High	A0A6A1UX28	Uncharacterized protein OS=Morella rubra OX=262757 GN=CJ030_MR7G015244 PE=3 SV=1	10.793	6	2	2	2	361	40.4	5.38	4.56		stress response		other molecular function	8.10054e+06
High	A0A6A1WHF0	Aquaporin PIP2-4 OS=Morella rubra OX=262757 GN=CJ030_MR2G009189 PE=3 SV=1	10.624	17	3	4	3	262	27.5	8.98	7.9		transport	other membranes	transporter activity	52416686
High	A0A6A1VIP1	Lysine histidine transporter 1 OS=Morella rubra OX=262757 GN=CJ030_MR6G025604 PE=3 SV=1	10.464	7	3	3	3	629	70.4	8.5	4.98		transport;signal transduction	other membranes	transporter activity	1.68683e+07
High	A0A6A1V2F6	ATPase 10, plasma membrane-type OS=Morella rubra OX=262757 GN=CJ030_MR7G008205 PE=4 SV=1	10.456	18	2	3	2	88	9.3	9.55	10.21					59825998
High	A0A6A1UP40	Aconitate hydratase, cytoplasmic OS=Morella rubra OX=262757 GN=CJ030_MR8G005348 PE=3 SV=1	10.291	7	5	5	5	1025	112	7.31	5.63		other metabolic processes		other molecular function	15539003
High	A0A6A1WCF0	Obg-like ATPase 1 OS=Morella rubra OX=262757 GN=CJ030_MR2G018643 PE=4 SV=1	10.285	18	3	4	3	170	18.7	5.39	6.18				other molecular function	1.44985e+07
High	A0A6A1VWU9	Heat shock cognate protein 80 OS=Morella rubra OX=262757 GN=CJ030_MR4G018818 PE=3 SV=1	10.247	5	3	3	3	699	80.1	5.07	6.58		other biological processes		other molecular function	1.8726e+07
High	A0A6A1V6N5	LysM domain-containing GPI-anchored protein 2 OS=Morella rubra OX=262757 GN=CJ030_MR7G024813 PE=4 SV=1	10.246	10	2	5	2	353	37.4	6.35	12.48					354387647
High	A0A6A1W5P1	Carboxypeptidase OS=Morella rubra OX=262757 GN=CJ030_MR3G015056 PE=3 SV=1	10.107	13	4	5	4	510	57.2	5.39	3.8		protein metabolism	non-structural extracellular	other molecular function	2.41672e+07
High	A0A6A1W7T7	Patatin OS=Morella rubra OX=262757 GN=CJ030_MR3G009836 PE=3 SV=1	10.103	15	4	4	4	407	44.6	6.96	5.87		other metabolic processes		other molecular function	10509502
High	A0A6A1VTE7	Thaumatin-like protein OS=Morella rubra OX=262757 GN=CJ030_MR4G012567 PE=3 SV=1	10.095	19	3	4	1	228	24.7	8.13	8.32					7156385
High	A0A6A1WHD6	Non-specific lipid-transfer protein OS=Morella rubra OX=262757 GN=CJ030_MR2G016987 PE=3 SV=1	10.091	16	1	4	1	122	12.5	9.13	10.03		transport		other molecular function	330373960
High	A0A6A1V5H1	Eukaryotic translation initiation factor 5A OS=Morella rubra OX=262757 GN=CJ030_MR7G003014 PE=3 SV=1	10.017	34	5	7	5	159	17.3	5.99	2		protein metabolism;other metabolic processes;other biological processes		translation activity;nucleic acid binding activity	81733458
High	A0A6A1VX90	phosphoenolpyruvate carboxylase OS=Morella rubra OX=262757 GN=CJ030_MR4G023100 PE=3 SV=1	9.955	6	5	5	1	965	110.2	6.01	4.4		other metabolic processes		other molecular function	2690139
High	A0A6A1WKK2	Beta-glucosidase 24 OS=Morella rubra OX=262757 GN=CJ030_MR2G005719 PE=3 SV=1	9.816	7	6	6	4	708	80.8	9.14	1.87		other metabolic processes		other molecular function	28009779
High	A0A6A1WNC0	11S globulin subunit beta OS=Morella rubra OX=262757 GN=CJ030_MR1G029317 PE=4 SV=1	9.775	11	2	4	2	214	23.1	5.48	9.25					61297470
High	A0A6A1W552	Synaptotagmin-4 OS=Morella rubra OX=262757 GN=CJ030_MR3G018275 PE=3 SV=1	9.745	11	3	3	3	527	57	7.8	4.57		transport	other membranes;other cell component	other molecular function	1.08964e+07
High	A0A6A1VMM0	TCTP domain-containing protein OS=Morella rubra OX=262757 GN=CJ030_MR5G017246 PE=3 SV=1	9.646	18	3	5	2	168	18.9	4.64	4.99			other cell component		86897604
High	A0A6A1WH79	LEA_2 domain-containing protein OS=Morella rubra OX=262757 GN=CJ030_MR2G024685 PE=4 SV=1	9.593	14	3	4	1	325	35.1	8.85	6.02			other membranes	other molecular function	1.67174e+07
High	A0A6A1VQM2	GPI-anchored protein OS=Morella rubra OX=262757 GN=CJ030_MR5G023140 PE=4 SV=1	9.582	11	2	5	2	201	21.5	4.98	9.2			other membranes		54226946
High	A0A6A1UJB3	Thioredoxin H-type OS=Morella rubra OX=262757 GN=CJ030_MR0G007055 PE=4 SV=1	9.539	21	3	9	1	116	12.8	5.85	12.78				other molecular function	5764776
High	A0A6A1VL45	Protein ASPARTIC PROTEASE IN GUARD CELL 1 OS=Morella rubra OX=262757 GN=CJ030_MR5G009689 PE=3 SV=1	9.504	12	5	5	5	492	52.7	6.19	7.13		protein metabolism		other molecular function	3.91747e+07
High	A0A6A1VYG0	Chalcone-flavonone isomerase family protein OS=Morella rubra OX=262757 GN=CJ030_MR3G014591 PE=3 SV=1	9.462	28	5	5	5	248	27	5.01	4.2		other metabolic processes		other molecular function	3.25145e+07
High	A0A6A1WCD7	DUF538 domain-containing protein OS=Morella rubra OX=262757 GN=CJ030_MR2G019481 PE=4 SV=1	9.433	12	4	4	4	169	18.4	6.58	7.03					3.99626e+08
High	A0A6A1WKI8	RanBD1 domain-containing protein OS=Morella rubra OX=262757 GN=CJ030_MR1G029243 PE=4 SV=1	9.406	11	2	4	2	231	26.3	8.69	7.22		transport	nucleus		36039750
High	A0A6A1WUI1	Cysteine proteinase inhibitor OS=Morella rubra OX=262757 GN=CJ030_MR1G007357 PE=3 SV=1	9.251	32	3	4	3	101	11.2	6.55	4.36		other biological processes		enzyme regulator activity	5.17267e+07
High	A0A6A1UUQ9	UMP-CMP kinase OS=Morella rubra OX=262757 GN=CJ030_MR8G028342 PE=3 SV=1	9.211	18	3	4	3	207	23	5.53	1.79		other metabolic processes	nucleus;other cell component	kinase activity;other molecular function	1.27504e+07
High	A0A6A1VPJ9	LysM domain receptor-like kinase 4 OS=Morella rubra OX=262757 GN=CJ030_MR5G002846 PE=3 SV=1	9.208	7	4	4	4	751	82.2	5.82	3.77		protein metabolism;other metabolic processes	other membranes	kinase activity;other molecular function	1.97199e+07
High	A0A6A1UKI3	V-SNARE coiled-coil homology domain-containing protein OS=Morella rubra OX=262757 GN=CJ030_MR0G006658 PE=3 SV=1	9.2	10	3	4	1	208	23.8	8.85	4.59		transport	other membranes;other cell component		29185080
High	A0A6A1UW98	Heparanase-like protein 3 OS=Morella rubra OX=262757 GN=CJ030_MR8G012724 PE=3 SV=1	9.192	7	3	3	3	543	59.4	6.24	3.84			other membranes	other molecular function	2.3435e+07
High	A0A6A1V963	Glutaredoxin-dependent peroxiredoxin OS=Morella rubra OX=262757 GN=CJ030_MR6G010263 PE=3 SV=1	9.084	12	3	4	3	162	17.4	5.58	6.07		stress response;other biological processes		other molecular function	5.19661e+07
High	A0A6A1VAJ4	Ras-related protein Rab11D OS=Morella rubra OX=262757 GN=CJ030_MR6G005328 PE=4 SV=1	9.083	21	3	4	2	170	18.6	9.38	8.17				other molecular function	4.32588e+06
High	A0A6A1UX10	Heat shock protein 83 OS=Morella rubra OX=262757 GN=CJ030_MR3G005590 PE=3 SV=1	9.077	7	4	4	4	706	81.1	5.06	1.73		other biological processes		other molecular function	1.50753e+07
High	A0A6A1VWE5	Putative calcium-binding protein CML13 OS=Morella rubra OX=262757 GN=CJ030_MR4G021227 PE=4 SV=1	8.98	24	3	3	3	147	16.6	4.96	6.14				other molecular function	1.01484e+07
High	A0A6A1VID5	Hypersensitive-induced response protein 1 OS=Morella rubra OX=262757 GN=CJ030_MR6G002140 PE=4 SV=1	8.874	26	4	7	1	176	19.2	8.75	11.87					3.51111e+06
High	A0A6A1V809	Ras-related protein RABD1 OS=Morella rubra OX=262757 GN=CJ030_MR7G000988 PE=4 SV=1	8.853	18	4	6	1	228	25.7	5.5	7.17				other molecular function	3.39896e+06
High	A0A6A1VXW5	Tropinone reductase-like OS=Morella rubra OX=262757 GN=CJ030_MR3G014766 PE=3 SV=1	8.844	13	3	3	2	271	28.9	7.25	2.79				other molecular function	9.59884e+06
High	A0A6A1VEE6	Putative non-specific lipid-transfer protein AKCS9 OS=Morella rubra OX=262757 GN=CJ030_MR6G021571 PE=4 SV=1	8.839	21	2	4	2	97	10	8.5	8.65		transport			122553535
High	A0A6A1VMA6	glucan endo-1,3-beta-D-glucosidase OS=Morella rubra OX=262757 GN=CJ030_MR5G017116 PE=3 SV=1	8.838	8	3	3	3	371	40.8	9.11	3.63		other metabolic processes		other molecular function	24981426
High	A0A6A1V405	Nodulin-like domain-containing protein OS=Morella rubra OX=262757 GN=CJ030_MR7G000703 PE=4 SV=1	8.702	8	3	3	3	633	69.5	5.8	4.56			other membranes		2.57152e+07
High	A0A6A1V0L4	ABC transporter B family member 11 OS=Morella rubra OX=262757 GN=CJ030_MR7G014328 PE=4 SV=1	8.676	3	4	4	1	1297	139.8	7.64	8.28		transport	other membranes	transporter activity;other molecular function	4.69509e+06
High	A0A6A1V8B7	Fasciclin-like arabinogalactan protein 7 OS=Morella rubra OX=262757 GN=CJ030_MR6G006726 PE=3 SV=1	8.666	7	2	6	2	258	27.3	5.8	12.11			plasma membrane;other membranes		314074784
High	A0A6A1UZM0	Universal stress protein A-like protein OS=Morella rubra OX=262757 GN=CJ030_MR7G023676 PE=4 SV=1	8.646	15	3	3	3	143	15.6	5.34	7.25					2.16002e+07
High	A0A6A1W3A5	Membrane protein PM19L OS=Morella rubra OX=262757 GN=CJ030_MR3G001144 PE=4 SV=1	8.564	14	2	3	2	182	19.4	9.6	2.43			other membranes		10157868
High	A0A6A1W2K6	adenine phosphoribosyltransferase OS=Morella rubra OX=262757 GN=CJ030_MR4G021281 PE=3 SV=1	8.414	11	2	2	2	245	27.1	5.41	4.73		other metabolic processes	other cell component	other molecular function	6.5208e+06
High	A0A6A1VJL3	2-hydroxyacyl-CoA lyase OS=Morella rubra OX=262757 GN=CJ030_MR6G021560 PE=3 SV=1	8.373	6	3	4	3	643	69	7.12	2.22			other membranes	other molecular function	16569785
High	A0A6A1WGR5	14-3-3-like protein C OS=Morella rubra OX=262757 GN=CJ030_MR2G017959 PE=3 SV=1	8.361	27	4	5	1	245	27.5	4.84	2.4					1.84779e+06
High	A0A6A1VEF1	Ras-related protein RABC1 OS=Morella rubra OX=262757 GN=CJ030_MR6G010852 PE=4 SV=1	8.353	14	3	5	2	209	23.4	7.58	5.59				other molecular function	1.71283e+07
High	A0A6A1WEY4	Adenosine kinase OS=Morella rubra OX=262757 GN=CJ030_MR2G012869 PE=3 SV=1	8.256	13	3	3	2	341	37.7	5.48	6.32		other metabolic processes		kinase activity;other molecular function	8.11147e+06
High	A0A6A1V5H4	L-ascorbate oxidase OS=Morella rubra OX=262757 GN=CJ030_MR7G014910 PE=3 SV=1	8.248	6	3	3	1	544	61.4	9.5	6.87				other molecular function	2.05248e+06
High	A0A6A1WKV1	Ras-related protein Rab11C OS=Morella rubra OX=262757 GN=CJ030_MR1G005224 PE=4 SV=1	8.234	27	2	4	1	79	9.1	8.97	10.31				other molecular function	60379370
High	A0A6A1VYS1	Stem-specific protein TSJT1 OS=Morella rubra OX=262757 GN=CJ030_MR3G014481 PE=4 SV=1	8.191	10	2	3	2	250	26.9	6.29	2.36					10622805
High	A0A6A1VQM6	Fruit protein pKIWI501 OS=Morella rubra OX=262757 GN=CJ030_MR5G009942 PE=4 SV=1	8.088	55	4	5	4	151	15.9	4.11	3.61					4.74807e+07
High	A0A6A1VTT3	UDP-glycosyltransferase 73C7 OS=Morella rubra OX=262757 GN=CJ030_MR4G020672 PE=4 SV=1	8.037	11	3	3	3	509	55.7	6.61	2.02				other molecular function	1.02069e+07
High	A0A6A1WIV2	Glycosyltransferase OS=Morella rubra OX=262757 GN=CJ030_MR1G025742 PE=3 SV=1	7.861	9	4	4	3	528	57.4	5.87	4.01				other molecular function	1.19913e+07
High	A0A6A1VMZ3	Stem-specific protein TSJT1 OS=Morella rubra OX=262757 GN=CJ030_MR5G023155 PE=4 SV=1	7.799	11	2	2	2	236	25.3	5.99	2.29					3.90495e+06
High	A0A6A1UI18	Aquaporin TIP1-1 OS=Morella rubra OX=262757 GN=CJ030_MR0G015478 PE=3 SV=1	7.749	7	1	4	1	251	26.1	5.66	5.39		transport	other membranes	transporter activity	1.75069e+08
High	A0A6A1W2M2	Water stress and hypersensitive response domain-containing protein OS=Morella rubra OX=262757 GN=CJ030_MR3G012301 PE=3 SV=1	7.744	28	3	3	3	151	16.3	4.83	6.6		stress response			19276020
High	A0A6A1VF49	Glutamine synthetase OS=Morella rubra OX=262757 GN=CJ030_MR6G021479 PE=3 SV=1	7.642	6	3	3	3	356	39	6.46	1.88		other metabolic processes		other molecular function	1.86443e+07
High	A0A6A1UTI4	Peroxidase OS=Morella rubra OX=262757 GN=CJ030_MR8G000660 PE=3 SV=1	7.63	17	4	4	4	341	36.9	9.16	1.98		other metabolic processes;stress response;other biological processes	non-structural extracellular	other molecular function	1.92866e+07
High	A0A6A1UMZ7	Nuclear transport factor 2 OS=Morella rubra OX=262757 GN=CJ030_MR0G004508 PE=4 SV=1	7.617	23	2	3	2	104	11.5	5.24	2.62		transport	nucleus;other cell component		1.37395e+07
High	A0A6A1VWW2	Purple acid phosphatase OS=Morella rubra OX=262757 GN=CJ030_MR4G018374 PE=3 SV=1	7.616	5	3	3	3	703	78.8	5.94	4.2				other molecular function	1.79244e+07
High	A0A6A1VD36	Ras-related protein Rab7 OS=Morella rubra OX=262757 GN=CJ030_MR6G025406 PE=4 SV=1	7.611	11	2	2	1	200	22.5	4.92	4.45				other molecular function	10750270
High	A0A6A1VPN0	Major allergen Pru ar 1 OS=Morella rubra OX=262757 GN=CJ030_MR5G017160 PE=3 SV=1	7.556	30	4	4	4	160	17.6	6.54	3.75		stress response;signal transduction;other biological processes		enzyme regulator activity;other molecular function	2.72686e+07
High	A0A6A1UZ30	V-type proton ATPase subunit G OS=Morella rubra OX=262757 GN=CJ030_MR7G017807 PE=3 SV=1	7.482	9	1	1	1	252	27.9	6.86	2.73		transport	other membranes;other cytoplasmic organelle	transporter activity	4317977
High	A0A6A1UY26	Abscisic stress-ripening protein 2 OS=Morella rubra OX=262757 GN=CJ030_MR8G012790 PE=3 SV=1	7.481	22	2	3	2	200	21.6	5.83	1.91					1.89642e+07
High	A0A6A1UU50	Pectinesterase OS=Morella rubra OX=262757 GN=CJ030_MR8G001933 PE=4 SV=1	7.471	15	2	2	2	142	15.7	8.34	4.83		cell organization and biogenesis;other metabolic processes		other molecular function	1.2905e+07
High	A0A6A1WVM1	glucan endo-1,3-beta-D-glucosidase OS=Morella rubra OX=262757 GN=CJ030_MR1G004498 PE=3 SV=1	7.463	3	2	2	2	1171	128.8	6.29	4.66		other metabolic processes	other membranes	other molecular function	5.77031e+06
High	A0A6A1V184	Cysteine-rich repeat secretory protein 12 OS=Morella rubra OX=262757 GN=CJ030_MR7G028017 PE=4 SV=1	7.416	7	2	2	2	268	28.7	5.57	5.1					1.0133e+07
High	A0A6A1VWV4	Protein NRT1/ PTR FAMILY 2.11 OS=Morella rubra OX=262757 GN=CJ030_MR4G020900 PE=3 SV=1	7.405	5	3	3	3	594	65.7	9.29	6.19		transport	other membranes	transporter activity	19138104
High	A0A6A1UWH4	Putative steroid-binding protein 3 OS=Morella rubra OX=262757 GN=CJ030_MR8G027369 PE=4 SV=1	7.382	21	2	2	2	100	10.9	5.52	2.16					8.26773e+06
High	A0A6A1V9P8	Profilin OS=Morella rubra OX=262757 GN=CJ030_MR6G000257 PE=3 SV=1	7.318	10	1	4	1	131	14.1	4.7	9.57			cytoskeleton;other cell component	cytoskeletal activity	61307505
High	A0A6A1VYL3	Leucoanthocyanidin dioxygenase OS=Morella rubra OX=262757 GN=CJ030_MR4G021175 PE=3 SV=1	7.283	10	2	2	2	356	40	6.01	2.42				other molecular function	8.8572e+06
High	A0A6A1V9T6	Patellin-3 OS=Morella rubra OX=262757 GN=CJ030_MR6G000780 PE=3 SV=1	7.212	8	5	7	1	619	69.3	4.81	5.45		cell cycle OR cell proliferation;other biological processes	other cell component	other molecular function	2.79155e+06
High	A0A6A1W4Y3	Sucrose synthase OS=Morella rubra OX=262757 GN=CJ030_MR3G003079 PE=3 SV=1	7.022	3	2	2	2	805	92.2	6.43	4.4		other metabolic processes		other molecular function	6.58576e+06
High	A0A6A1V5L3	glutathione transferase OS=Morella rubra OX=262757 GN=CJ030_MR7G002523 PE=3 SV=1	6.956	11	2	2	2	230	25.8	7.24	2.25		other metabolic processes;other biological processes		other molecular function	8.04491e+06
High	A0A6A1VU47	Actin-depolymerizing factor 2 OS=Morella rubra OX=262757 GN=CJ030_MR4G003039 PE=3 SV=1	6.837	17	2	2	2	139	16.1	5.43	4.56		cell organization and biogenesis	cytoskeleton	cytoskeletal activity	9219862
High	A0A6A1UXP6	DUF642 domain-containing protein OS=Morella rubra OX=262757 GN=CJ030_MR8G020601 PE=4 SV=1	6.744	9	3	3	3	328	35.9	7.75	4.07					13764573
High	A0A6A1VYY0	Water stress and hypersensitive response domain-containing protein OS=Morella rubra OX=262757 GN=CJ030_MR3G026074 PE=3 SV=1	6.736	7	2	2	2	666	74.2	4.94	2.26		stress response			11881940
High	A0A6A1VS48	Nascent polypeptide-associated complex subunit alpha-like protein OS=Morella rubra OX=262757 GN=CJ030_MR4G016883 PE=4 SV=1	6.703	30	3	3	3	202	22.1	4.51	1.73			translational apparatus		5.64082e+06
High	A0A6A1WP66	Protein YLS9 OS=Morella rubra OX=262757 GN=CJ030_MR1G009590 PE=4 SV=1	6.644	9	3	3	3	245	27.4	10.11	4.52			other membranes		14605047
High	A0A6A1WKW7	Macrophage migration inhibitory factor homolog OS=Morella rubra OX=262757 GN=CJ030_MR2G016386 PE=3 SV=1	6.619	40	3	3	3	110	11.6	8.09	1.72					3.62644e+07
High	A0A6A1WPA2	Non-specific lipid-transfer protein OS=Morella rubra OX=262757 GN=CJ030_MR2G016988 PE=3 SV=1	6.584	26	2	3	2	118	11.9	8.92	5.89		transport		other molecular function	71488435
High	A0A6A1WFF5	Actin-depolymerizing factor 2 OS=Morella rubra OX=262757 GN=CJ030_MR2G001325 PE=3 SV=1	6.566	7	2	2	1	293	33.2	5.24	1.93		cell organization and biogenesis	cytoskeleton	cytoskeletal activity	3.48829e+06
High	A0A6A1W1B0	Expansin OS=Morella rubra OX=262757 GN=CJ030_MR3G002735 PE=3 SV=1	6.473	8	2	3	2	252	26.9	6.14	4		cell organization and biogenesis;other biological processes	non-structural extracellular;other membranes		1.69313e+07
High	A0A6A1VX30	Syntaxin-52 OS=Morella rubra OX=262757 GN=CJ030_MR4G001426 PE=4 SV=1	6.439	12	2	2	2	215	24.3	7.91	2.63		transport	other membranes		9870861
High	A0A6A1VFX1	Membrane steroid-binding protein 2 OS=Morella rubra OX=262757 GN=CJ030_MR6G019891 PE=4 SV=1	6.423	10	2	2	2	260	28	4.5	3.64			other membranes		9658092
High	A0A6A1VVS2	PI-PLC X domain-containing protein OS=Morella rubra OX=262757 GN=CJ030_MR5G003265 PE=4 SV=1	6.339	9	4	4	4	457	49.4	5.27	3.73		other metabolic processes	other membranes	other molecular function	8.93073e+07
High	A0A6A1UPK1	glucan endo-1,3-beta-D-glucosidase OS=Morella rubra OX=262757 GN=CJ030_MR8G010083 PE=3 SV=1	6.257	3	3	3	3	889	94.2	8	3.51		other metabolic processes	nucleus	nucleic acid binding activity;other molecular function	10263404
High	A0A6A1VR25	Late embryogenesis abundant protein LEA-2 subgroup domain-containing protein OS=Morella rubra OX=262757 GN=CJ030_MR4G025308 PE=4 SV=1	6.242	13	2	2	2	211	23.1	9.94	2.66			other membranes		9.92205e+06
High	A0A6A1V3J5	Universal stress protein A-like protein OS=Morella rubra OX=262757 GN=CJ030_MR7G011615 PE=4 SV=1	6.235	24	3	3	3	177	19.7	5.95	4.22					11067465
High	A0A6A1UM36	Tubulin beta chain OS=Morella rubra OX=262757 GN=CJ030_MR0G005312 PE=3 SV=1	6.183	5	2	2	2	444	49.8	4.93	4.53		cell organization and biogenesis;other biological processes	cytoskeleton	cytoskeletal activity;other molecular function	13404834
High	A0A6A1UJM4	Transcription-repair-coupling factor OS=Morella rubra OX=262757 GN=CJ030_MR0G006837 PE=4 SV=1	6.176	2	2	2	2	1094	124	7.34	4.2		DNA metabolism;other metabolic processes;stress response;transport	other membranes	nucleic acid binding activity;other molecular function	10785951
High	A0A6A1VFI7	Protein kinase domain-containing protein OS=Morella rubra OX=262757 GN=CJ030_MR6G021485 PE=4 SV=1	6.172	5	3	3	3	648	70.3	6.8	5.7		protein metabolism;other metabolic processes	other membranes	kinase activity;other molecular function	1.34661e+07
High	A0A6A1VDA2	Ubiquitin receptor RAD23 OS=Morella rubra OX=262757 GN=CJ030_MR6G021624 PE=3 SV=1	6.084	5	2	2	2	432	46.4	4.7	2.3		protein metabolism;DNA metabolism;other metabolic processes;stress response	other membranes;cytosol;nucleus	nucleic acid binding activity;other molecular function	12299430
High	A0A6A1V1C2	Germin-like protein OS=Morella rubra OX=262757 GN=CJ030_MR7G000089 PE=3 SV=1	6.056	19	2	2	2	181	19.7	7.33	0			non-structural extracellular	other molecular function	8989284
High	A0A6A1VPH6	Universal stress protein A-like protein OS=Morella rubra OX=262757 GN=CJ030_MR5G017109 PE=4 SV=1	6.043	16	2	2	2	162	17.7	6.16	5.92					16517846
High	A0A6A1UI77	4-coumarate--CoA ligase-like 10 OS=Morella rubra OX=262757 GN=CJ030_MR0G008971 PE=3 SV=1	6.009	5	2	2	2	524	56.5	6.48	4.37				other molecular function	4.64749e+06
High	A0A6A1VHL5	glutamate decarboxylase OS=Morella rubra OX=262757 GN=CJ030_MR6G021453 PE=3 SV=1	5.995	9	3	3	1	223	24.8	5.31	3.86		other metabolic processes	other membranes	other molecular function	2.50994e+06
High	A0A6A1VTR0	UDP-glucuronate decarboxylase OS=Morella rubra OX=262757 GN=CJ030_MR4G003055 PE=3 SV=1	5.985	9	2	2	2	349	39.5	7.8	2.04		other metabolic processes		other molecular function	1.3947e+07
High	A0A6A1W1B6	Actin-depolymerizing factor 2 OS=Morella rubra OX=262757 GN=CJ030_MR3G014673 PE=3 SV=1	5.983	6	2	2	1	332	37.7	8.78	3.04		cell organization and biogenesis	cytoskeleton;nucleus	cytoskeletal activity;other molecular function	1.3768e+07
High	A0A6A1WHA5	Receptor-like protein kinase FERONIA OS=Morella rubra OX=262757 GN=CJ030_MR2G024712 PE=4 SV=1	5.966	4	2	2	1	841	91.1	6.3	4.71		protein metabolism;other metabolic processes	other membranes	kinase activity;other molecular function	3684868
High	A0A6A1VXU8	Cucumisin OS=Morella rubra OX=262757 GN=CJ030_MR3G014786 PE=3 SV=1	5.845	7	3	3	3	711	75.9	8.34	4.31		protein metabolism		other molecular function	2.12538e+07
High	A0A6A1VZU2	ABC transporter G family member 36 OS=Morella rubra OX=262757 GN=CJ030_MR3G026389 PE=3 SV=1	5.825	1	3	3	1	1500	169	8.41	2.15		transport	other membranes	transporter activity;other molecular function	3.24989e+06
High	A0A6A1UQH3	glutathione transferase OS=Morella rubra OX=262757 GN=CJ030_MR0G004305 PE=3 SV=1	5.811	7	3	4	3	305	34.1	8.35	0		other metabolic processes;other biological processes	other cell component	other molecular function	2.31963e+07
High	A0A6A1WN17	Receptor-like protein kinase HERK 1 OS=Morella rubra OX=262757 GN=CJ030_MR1G000545 PE=4 SV=1	5.795	3	2	2	1	835	91.9	5.77	3.73		protein metabolism;other metabolic processes	other membranes	kinase activity;other molecular function	4.57256e+06
High	A0A6A1VDP0	CASP-like protein OS=Morella rubra OX=262757 GN=CJ030_MR6G028579 PE=3 SV=1	5.781	12	2	2	2	163	17.7	9.07	2.81			plasma membrane;other membranes		35251985
High	A0A6A1WDS5	Stellacyanin OS=Morella rubra OX=262757 GN=CJ030_MR0G024287 PE=4 SV=1	5.771	6	1	2	1	311	32.9	5.57	2.53		other metabolic processes		other molecular function	1.33999e+07
High	A0A6A1V0W0	Carboxypeptidase OS=Morella rubra OX=262757 GN=CJ030_MR7G011792 PE=3 SV=1	5.767	8	2	2	2	474	53.4	6.95	2.24		protein metabolism	non-structural extracellular	other molecular function	5.88329e+06
High	A0A6A1VVN5	Small heat shock protein, chloroplastic OS=Morella rubra OX=262757 GN=CJ030_MR4G021299 PE=3 SV=1	5.757	13	2	2	2	210	23.6	5.85	0					6.01185e+06
High	A0A6A1WW34	Peroxidase OS=Morella rubra OX=262757 GN=CJ030_MR1G013808 PE=3 SV=1	5.742	6	2	3	1	337	35.6	4.54	3.98		other metabolic processes;stress response;other biological processes	non-structural extracellular	other molecular function	3.03625e+06
High	A0A6A1VJX9	Isocitrate dehydrogenase [NADP] OS=Morella rubra OX=262757 GN=CJ030_MR6G021450 PE=3 SV=1	5.688	6	2	2	2	412	46.1	6.99	3.78		other metabolic processes		other molecular function	6.18973e+06
High	A0A6A1V2G7	Protein EXORDIUM-like 2 OS=Morella rubra OX=262757 GN=CJ030_MR7G008222 PE=3 SV=1	5.65	4	1	1	1	306	32.7	9.17	2.22			non-structural extracellular		2150794
High	A0A6A1VLY9	Isoaspartyl peptidase/L-asparaginase 1 OS=Morella rubra OX=262757 GN=CJ030_MR5G010128 PE=4 SV=1	5.635	8	2	2	2	271	28.8	6.07	4.57				other molecular function	5820356
High	A0A6A1UV50	diacylglycerol kinase (ATP) OS=Morella rubra OX=262757 GN=CJ030_MR8G028274 PE=3 SV=1	5.627	5	2	2	2	521	58.3	8.56	4.71		other metabolic processes;signal transduction		kinase activity;other molecular function	9.2917e+06
High	A0A6A1WRW4	glucan endo-1,3-beta-D-glucosidase OS=Morella rubra OX=262757 GN=CJ030_MR1G022989 PE=3 SV=1	5.574	11	3	4	3	348	37.4	5.67	0		other metabolic processes		other molecular function	1.24516e+07
High	A0A6A1WH69	Uncharacterized protein OS=Morella rubra OX=262757 GN=CJ030_MR2G024695 PE=4 SV=1	5.532	4	1	1	1	318	34.3	9.66	2.62			other membranes		4332950
High	A0A6A1VTI4	Metal transporter Nramp3 OS=Morella rubra OX=262757 GN=CJ030_MR5G018752 PE=3 SV=1	5.513	5	2	2	2	520	56.6	4.94	4.04		transport	other membranes	transporter activity	6.92195e+06
High	A0A6A1W749	Reticulon-like protein OS=Morella rubra OX=262757 GN=CJ030_MR3G012314 PE=4 SV=1	5.477	9	2	2	2	253	28.2	7.56	2.22			other membranes;ER/Golgi		6.67155e+06
High	A0A6A1UX99	LEA_2 domain-containing protein OS=Morella rubra OX=262757 GN=CJ030_MR7G015235 PE=4 SV=1	5.465	10	2	2	1	212	23.7	9.76	4.25			other membranes		4.79087e+06
High	A0A6A1UFY0	glutathione transferase OS=Morella rubra OX=262757 GN=CJ030_MR0G027042 PE=4 SV=1	5.427	10	3	3	3	260	30.3	8.25	6.29		other metabolic processes;other biological processes		other molecular function	2.27313e+07
High	A0A6A1VRK1	Early nodulin-like protein 1 OS=Morella rubra OX=262757 GN=CJ030_MR4G009040 PE=4 SV=1	5.415	12	1	2	1	198	21.4	6.9	2.07		other metabolic processes		other molecular function	9.65218e+06
High	A0A6A1VYT3	Proteasome subunit beta type-2-A OS=Morella rubra OX=262757 GN=CJ030_MR3G014446 PE=4 SV=1	5.353	13	3	3	3	307	34	7.68	2.31		protein metabolism;other metabolic processes	other cell component		9.85705e+06
High	A0A6A1UTW8	Glutathione peroxidase OS=Morella rubra OX=262757 GN=CJ030_MR8G016814 PE=3 SV=1	5.346	7	2	2	2	321	35.8	5.16	4.21		stress response;other biological processes	other cell component	other molecular function	8.79509e+06
High	A0A6A1WGQ5	Glycosyltransferase OS=Morella rubra OX=262757 GN=CJ030_MR2G016334 PE=3 SV=1	5.315	4	2	2	2	484	53	6.98	3.92				other molecular function	7.10015e+06
High	A0A6A1VHM5	glutathione transferase OS=Morella rubra OX=262757 GN=CJ030_MR6G021443 PE=3 SV=1	5.3	8	2	2	2	214	24.5	6.54	4.08		other biological processes	cytosol	other molecular function	1.00738e+07
High	A0A6A1V0E9	Flavonol synthase/flavanone 3-hydroxylase OS=Morella rubra OX=262757 GN=CJ030_MR7G010692 PE=3 SV=1	5.267	7	2	2	2	331	37.5	5.16	2.91				other molecular function	8.70296e+06
High	A0A6A1VX61	Elongation factor 1-delta OS=Morella rubra OX=262757 GN=CJ030_MR4G020966 PE=3 SV=1	5.263	8	2	3	2	283	30.4	4.82	1.65		protein metabolism;other metabolic processes	other cell component	nucleic acid binding activity	1.39756e+07
High	A0A6A1UMG9	Putative inactive purple acid phosphatase 16 OS=Morella rubra OX=262757 GN=CJ030_MR0G003687 PE=4 SV=1	5.236	10	3	4	3	387	42.9	6.84	4.05				other molecular function	29555864
High	A0A6A1VDR4	Acid phosphatase 1 OS=Morella rubra OX=262757 GN=CJ030_MR6G007202 PE=4 SV=1	5.211	10	2	2	2	261	29.5	4.72	1.85				other molecular function	1.20699e+07
High	A0A6A1WGZ5	Uncharacterized protein OS=Morella rubra OX=262757 GN=CJ030_MR2G002692 PE=3 SV=1	5.204	19	3	4	1	124	13.8	6.79	4.21		transport	other membranes;other cell component		31202724
High	A0A6A1VWC2	Protein-L-isoaspartate O-methyltransferase OS=Morella rubra OX=262757 GN=CJ030_MR4G021049 PE=3 SV=1	5.2	9	2	2	2	299	32.5	8.72	4.94		protein metabolism;other metabolic processes		other molecular function	13356373
High	A0A6A1VE90	Vacuolar protein sorting-associated protein 2 1 OS=Morella rubra OX=262757 GN=CJ030_MR6G027713 PE=4 SV=1	5.178	16	2	2	2	203	22.7	5.1	2.46		transport	other cytoplasmic organelle		9.80813e+06
High	A0A6A1UVP7	Proteasome subunit beta OS=Morella rubra OX=262757 GN=CJ030_MR8G028142 PE=3 SV=1	5.135	10	2	2	2	236	25.4	5.21	1.66		protein metabolism;other metabolic processes	nucleus;other cell component	other molecular function	6.28758e+06
High	A0A6A1WI78	Purple acid phosphatase OS=Morella rubra OX=262757 GN=CJ030_MR1G014023 PE=3 SV=1	5.096	3	2	2	2	594	66.6	5.21	3.95				other molecular function	5.74637e+06
High	A0A6A1VXM9	Membrane-anchored ubiquitin-fold protein OS=Morella rubra OX=262757 GN=CJ030_MR4G008761 PE=4 SV=1	5.083	9	1	1	1	118	13	8.7	2.22			plasma membrane;other membranes		6347141
High	A0A6A1V8T8	Rho guanine nucleotide exchange factor 7 OS=Morella rubra OX=262757 GN=CJ030_MR7G001009 PE=4 SV=1	5.038	4	1	1	1	380	42.9	6.64	2					4.56758e+06
High	A0A6A1WAZ5	Blue copper protein OS=Morella rubra OX=262757 GN=CJ030_MR3G020087 PE=4 SV=1	5.026	9	2	5	2	180	18.1	5.68	10.09		other metabolic processes	other membranes	other molecular function	157399218
High	A0A6A1VDV6	asparagine--tRNA ligase OS=Morella rubra OX=262757 GN=CJ030_MR6G024338 PE=3 SV=1	4.982	4	3	3	3	572	63.8	6.23	0		protein metabolism;RNA metabolism OR transcription;other metabolic processes		nucleic acid binding activity;other molecular function	1.09637e+07
High	A0A6A1WBX0	Methyltransferase type 11 domain-containing protein OS=Morella rubra OX=262757 GN=CJ030_MR2G029000 PE=4 SV=1	4.913	10	2	2	2	260	28.9	6.06	0		other metabolic processes		other molecular function	8.201e+06
High	A0A6A1VT69	PI-PLC X domain-containing protein OS=Morella rubra OX=262757 GN=CJ030_MR5G004899 PE=4 SV=1	4.896	6	2	2	2	474	52.1	7.83	0		other metabolic processes	other membranes	other molecular function	2.07406e+06
High	A0A6A1VET9	Transmembrane ascorbate ferrireductase 1 OS=Morella rubra OX=262757 GN=CJ030_MR6G019903 PE=4 SV=1	4.848	5	1	1	1	230	25	8.18	1.85			other membranes	other molecular function	10770359
High	A0A6A1WA49	Thaumatin-like protein 1 OS=Morella rubra OX=262757 GN=CJ030_MR2G025720 PE=3 SV=1	4.845	9	2	2	2	268	28.4	5.1	4.5			other membranes		3.3121e+07
High	A0A6A1WKB3	Alpha-soluble NSF attachment protein OS=Morella rubra OX=262757 GN=CJ030_MR1G007275 PE=3 SV=1	4.797	9	2	2	2	289	32.7	5.1	2.11		transport	other membranes		1.03084e+07
High	A0A6A1WKH9	Protein kinase domain-containing protein OS=Morella rubra OX=262757 GN=CJ030_MR1G000394 PE=3 SV=1	4.796	5	2	2	2	489	54.9	6.4	3.88		protein metabolism;other metabolic processes;signal transduction	plasma membrane;other membranes	kinase activity;other molecular function	5.42387e+06
High	A0A6A1V140	Protein BOBBER 1 OS=Morella rubra OX=262757 GN=CJ030_MR7G004203 PE=4 SV=1	4.785	10	2	2	2	299	34	5.15	2.55		stress response			9.92082e+06
High	A0A6A1VVI8	Charged multivesicular body protein 1 OS=Morella rubra OX=262757 GN=CJ030_MR4G016048 PE=4 SV=1	4.76	10	2	2	2	203	22.6	7.2	2.15		transport	other cytoplasmic organelle		16896096
High	A0A6A1VBH8	N-acyl-aliphatic-L-amino acid amidohydrolase OS=Morella rubra OX=262757 GN=CJ030_MR6G004357 PE=3 SV=1	4.755	8	3	3	1	394	44.3	6.35	0		other metabolic processes	other cell component	other molecular function	2.21412e+06
High	A0A6A1WUC7	UDP-D-apiose/UDP-D-xylose synthase 2 OS=Morella rubra OX=262757 GN=CJ030_MR1G022091 PE=4 SV=1	4.723	9	2	2	2	388	43.5	6.07	0				other molecular function	4115989
High	A0A6A1UJP5	DUF538 domain-containing protein OS=Morella rubra OX=262757 GN=CJ030_MR0G007106 PE=4 SV=1	4.703	19	3	3	3	162	18.3	6.23	2.04					8.79182e+06
High	A0A6A1UK40	Putative calcium-binding protein CML48 OS=Morella rubra OX=262757 GN=CJ030_MR0G006771 PE=4 SV=1	4.681	12	2	2	2	195	22.2	6.8	1.7				other molecular function	5.72469e+06
High	A0A6A1VYG3	Glutathione S-transferase DHAR2 OS=Morella rubra OX=262757 GN=CJ030_MR3G014609 PE=3 SV=1	4.663	9	2	2	2	212	23.5	6.54	0		other metabolic processes;other biological processes		other molecular function	24960154
High	A0A6A1UZ51	Fructose-bisphosphate aldolase OS=Morella rubra OX=262757 GN=CJ030_MR7G017793 PE=3 SV=1	4.647	3	1	1	1	389	42.4	8.73	2.06		other metabolic processes		other molecular function	2794364
High	A0A6A1VXT4	Zinc transporter 1 OS=Morella rubra OX=262757 GN=CJ030_MR4G014252 PE=3 SV=1	4.635	2	1	3	1	361	38.6	6.7	5.75		transport	other membranes	transporter activity	1.53111e+07
High	A0A6A1V6W1	Proteasome subunit alpha type OS=Morella rubra OX=262757 GN=CJ030_MR7G007546 PE=3 SV=1	4.6	4	1	1	1	249	27.1	7.4	1.97		protein metabolism;other metabolic processes	nucleus;other cell component		3.50251e+06
High	A0A6A1VFL9	UDP-glucose 6-dehydrogenase OS=Morella rubra OX=262757 GN=CJ030_MR6G013245 PE=3 SV=1	4.59	6	2	2	2	480	52.9	6.23	3.3		other metabolic processes		other molecular function	4.42141e+06
High	A0A6A1W8F2	Binding partner of ACD11 1 OS=Morella rubra OX=262757 GN=CJ030_MR2G027161 PE=4 SV=1	4.583	5	1	1	1	223	23.3	8.92	2.61					2.98293e+06
High	A0A6A1W7J1	Pyruvate kinase OS=Morella rubra OX=262757 GN=CJ030_MR2G020368 PE=3 SV=1	4.556	5	2	2	2	606	65.9	7.49	1.64		other metabolic processes	other cell component	kinase activity;other molecular function	4.63533e+06
High	A0A6A1W214	2-alkenal reductase (NADP(+)-dependent) OS=Morella rubra OX=262757 GN=CJ030_MR3G026047 PE=4 SV=1	4.522	7	1	1	1	349	38.1	6.55	0				other molecular function	2884129
High	A0A6A1UUE5	GEM-like protein 1 OS=Morella rubra OX=262757 GN=CJ030_MR8G020778 PE=3 SV=1	4.465	6	2	2	2	302	32.8	6.38	1.61					9.23071e+06
High	A0A6A1URM6	Nucleobase-ascorbate transporter 6 OS=Morella rubra OX=262757 GN=CJ030_MR8G019530 PE=4 SV=1	4.431	4	2	2	2	560	60.4	8.98	3.62		transport	other membranes	transporter activity	1.26258e+07
High	A0A6A1W397	40S ribosomal protein SA OS=Morella rubra OX=262757 GN=CJ030_MR3G011058 PE=3 SV=1	4.419	7	1	1	1	307	33.9	5.26	2.63		cell organization and biogenesis;protein metabolism;other metabolic processes	cytosol;translational apparatus	other molecular function	2105404
High	A0A6A1URB6	GEM-like protein 5 OS=Morella rubra OX=262757 GN=CJ030_MR8G024975 PE=3 SV=1	4.381	10	3	3	3	310	33.8	7.27	1.81					1.30864e+07
High	A0A6A1UK59	glucan endo-1,3-beta-D-glucosidase OS=Morella rubra OX=262757 GN=CJ030_MR0G006772 PE=3 SV=1	4.331	13	2	2	2	366	39.8	5.43	1.71		other metabolic processes		other molecular function	5.43081e+06
High	A0A6A1VCQ7	Beta-glucosidase 12 OS=Morella rubra OX=262757 GN=CJ030_MR6G020547 PE=3 SV=1	4.254	6	3	3	1	414	47.7	8.81	0		other metabolic processes		other molecular function	2709514
High	A0A6A1VX16	Nucleoside diphosphate kinase OS=Morella rubra OX=262757 GN=CJ030_MR4G021016 PE=3 SV=1	4.241	4	2	2	2	270	30.2	8.84	4.26		other metabolic processes		kinase activity;other molecular function	17918083
High	A0A6A1VAQ1	N-acyl-aliphatic-L-amino acid amidohydrolase OS=Morella rubra OX=262757 GN=CJ030_MR6G004356 PE=3 SV=1	4.225	6	3	3	1	450	50.8	5.97	1.61		other metabolic processes	other cell component	other molecular function	1.42713e+07
High	A0A6A1VCB3	aldehyde dehydrogenase (NAD(+)) OS=Morella rubra OX=262757 GN=CJ030_MR6G005207 PE=3 SV=1	4.224	4	2	2	2	517	55.8	5.71	2.48				other molecular function	6.72377e+06
High	A0A6A1UZH7	glucan endo-1,3-beta-D-glucosidase OS=Morella rubra OX=262757 GN=CJ030_MR7G028026 PE=3 SV=1	4.222	6	2	2	2	465	49.5	6.37	0		other metabolic processes		other molecular function	1.1926e+07
High	A0A6A1W2B2	Ammonium transporter OS=Morella rubra OX=262757 GN=CJ030_MR3G001133 PE=3 SV=1	4.175	4	1	1	1	500	53.4	7.27	2.92		transport	plasma membrane;other membranes	transporter activity	2481837
High	A0A6A1VSV9	STS14 protein OS=Morella rubra OX=262757 GN=CJ030_MR5G002859 PE=4 SV=1	4.15	17	3	3	3	184	20	8.46	1.64					9.76471e+06
High	A0A6A1WCX2	Fumarylacetoacetase OS=Morella rubra OX=262757 GN=CJ030_MR2G001468 PE=3 SV=1	4.109	7	2	2	2	420	45.8	6.09	2.38		other metabolic processes		other molecular function	6.17536e+06
High	A0A6A1VTG3	Acyl-CoA-binding protein OS=Morella rubra OX=262757 GN=CJ030_MR4G020493 PE=3 SV=1	4.104	34	2	2	2	91	10.2	6.09	0				other molecular function	6.93209e+06
High	A0A6A1WP41	Protein LURP-one-related 15 OS=Morella rubra OX=262757 GN=CJ030_MR2G004962 PE=3 SV=1	4.056	8	1	1	1	171	19.3	7.55	2.75					2.52524e+06
High	A0A6A1V351	2-hydroxyisoflavanone dehydratase OS=Morella rubra OX=262757 GN=CJ030_MR7G011436 PE=3 SV=1	4.054	8	2	2	2	301	32.7	5.36	1.62				other molecular function	9.91827e+06
High	A0A6A1VZS6	Hsp70-Hsp90 organizing protein 3 OS=Morella rubra OX=262757 GN=CJ030_MR4G021263 PE=4 SV=1	4.044	2	1	1	1	573	64.5	5.73	1.67			other cell component		5.89423e+06
High	A0A6A1UJR3	Putative starch synthase 4, chloroplastic/amyloplastic OS=Morella rubra OX=262757 GN=CJ030_MR0G007453 PE=4 SV=1	4.042	2	2	2	2	1023	115.8	6.98	1.69		protein metabolism;other metabolic processes	other cell component	kinase activity;other molecular function	1.41837e+07
High	A0A6A1UPI4	TCTP domain-containing protein OS=Morella rubra OX=262757 GN=CJ030_MR8G009790 PE=3 SV=1	4.012	11	2	3	1	168	19.1	4.63	4.99			other cell component		8880111
High	A0A6A1W3M1	Protein YLS9 OS=Morella rubra OX=262757 GN=CJ030_MR3G009454 PE=4 SV=1	4.01	4	1	1	1	263	29	10.2	2.72			other membranes		40003696
High	A0A6A1UVN1	Phospholipase A1 OS=Morella rubra OX=262757 GN=CJ030_MR8G027517 PE=3 SV=1	4.001	3	1	1	1	403	45.4	6.42	2.69		other metabolic processes		other molecular function	2390539
High	A0A6A1WGN2	Vesicle transport v-SNARE 13 OS=Morella rubra OX=262757 GN=CJ030_MR2G025547 PE=3 SV=1	3.988	14	2	2	2	221	24.6	9.41	1.66		cell organization and biogenesis;transport	other membranes;ER/Golgi	other molecular function	8636160
High	A0A6A1WFS6	Pyruvate kinase OS=Morella rubra OX=262757 GN=CJ030_MR2G024405 PE=3 SV=1	3.987	4	2	2	2	510	55.5	6.84	1.91		other metabolic processes	other cell component	kinase activity;other molecular function	1.34553e+07
High	A0A6A1VJB9	Carboxypeptidase OS=Morella rubra OX=262757 GN=CJ030_MR5G004143 PE=3 SV=1	3.971	7	2	2	2	413	46.4	5.85	0		protein metabolism	non-structural extracellular;other membranes	other molecular function	9935063
High	A0A6A1V7F0	2-hydroxyisoflavanone dehydratase OS=Morella rubra OX=262757 GN=CJ030_MR7G011431 PE=3 SV=1	3.968	6	1	1	1	301	33.5	6.06	2.69				other molecular function	3.00869e+06
High	A0A6A1UFS3	Bifunctional epoxide hydrolase 2 OS=Morella rubra OX=262757 GN=CJ030_MR0G027049 PE=4 SV=1	3.965	8	3	3	2	311	34.9	5.31	2.07				other molecular function	1.12425e+07
High	A0A6A1WMR0	Non-specific lipid transfer protein GPI-anchored 1 OS=Morella rubra OX=262757 GN=CJ030_MR1G027854 PE=4 SV=1	3.944	10	2	3	2	191	20.3	8.15	6.23			plasma membrane;other membranes		216590625
High	A0A6A1V3I5	Glycine-rich RNA-binding protein GRP1A OS=Morella rubra OX=262757 GN=CJ030_MR7G011605 PE=4 SV=1	3.939	14	2	2	2	167	16.8	8.1	2				nucleic acid binding activity	8.85701e+06
High	A0A6A1WNX2	Charged multivesicular body protein 5 OS=Morella rubra OX=262757 GN=CJ030_MR1G019320 PE=4 SV=1	3.931	10	1	1	1	157	17.2	4.12	2.47		transport	other cytoplasmic organelle		2.44733e+06
High	A0A6A1UN76	Lactoylglutathione lyase OS=Morella rubra OX=262757 GN=CJ030_MR0G006923 PE=3 SV=1	3.921	7	2	2	2	322	35.7	5.78	1.65				other molecular function	3187181
High	A0A6A1UGK6	Blue copper protein OS=Morella rubra OX=262757 GN=CJ030_MR0G024277 PE=4 SV=1	3.897	8	1	1	1	163	17.5	6.48	2.54		other metabolic processes	other membranes	other molecular function	2.643e+06
High	A0A6A1WGP8	pyruvate decarboxylase OS=Morella rubra OX=262757 GN=CJ030_MR2G019410 PE=3 SV=1	3.874	2	1	1	1	606	65.2	5.92	2.18				other molecular function	3868636
High	A0A6A1VE20	Putative fructokinase-5 OS=Morella rubra OX=262757 GN=CJ030_MR6G019834 PE=3 SV=1	3.844	4	2	3	1	526	56.7	7.74	4.16		other metabolic processes		kinase activity;other molecular function	3.15551e+06
High	A0A6A1UWJ3	Quinone oxidoreductase 1 OS=Morella rubra OX=262757 GN=CJ030_MR8G002624 PE=4 SV=1	3.834	5	1	1	1	395	42.1	7.49	0				other molecular function	1.7803e+06
High	A0A6A1WIV6	ADP-ribosylation factor-like protein 8A OS=Morella rubra OX=262757 GN=CJ030_MR1G017664 PE=4 SV=1	3.827	11	2	2	2	165	18.2	8.15	1.61		transport		other molecular function	10737926
High	A0A6A1W2B9	Elongation factor 2 OS=Morella rubra OX=262757 GN=CJ030_MR4G016037 PE=3 SV=1	3.824	3	2	2	2	816	91	6.29	2.73		protein metabolism;other metabolic processes		nucleic acid binding activity;other molecular function	1.51824e+07
High	A0A6A1W3P9	Uncharacterized protein OS=Morella rubra OX=262757 GN=CJ030_MR3G009484 PE=4 SV=1	3.786	10	2	2	2	204	21.4	6.54	1.83					6.97083e+06
High	A0A6A1UHB1	Phenylalanine ammonia-lyase OS=Morella rubra OX=262757 GN=CJ030_MR0G018649 PE=3 SV=1	3.783	3	2	2	2	708	77.2	6.54	0		other metabolic processes	other cell component	other molecular function	8328760
High	A0A6A1VJU0	Xylem serine proteinase 1 OS=Morella rubra OX=262757 GN=CJ030_MR5G001800 PE=4 SV=1	3.78	10	1	1	1	130	14	8.46	1.94					2.8896e+06
High	A0A6A1UWW3	C2 domain-containing protein OS=Morella rubra OX=262757 GN=CJ030_MR7G015293 PE=4 SV=1	3.778	5	1	1	1	290	31.5	5	2.01		stress response			3776230
High	A0A6A1WCL9	Glucose-6-phosphate isomerase OS=Morella rubra OX=262757 GN=CJ030_MR3G015833 PE=3 SV=1	3.708	2	1	1	1	579	63.9	7.11	2.41		other metabolic processes		other molecular function	3.97838e+06
High	A0A6A1WAW0	Protein kinase domain-containing protein OS=Morella rubra OX=262757 GN=CJ030_MR2G028732 PE=4 SV=1	3.705	3	1	1	1	389	42.5	8.53	2.74		protein metabolism;other metabolic processes		kinase activity;other molecular function	4.32432e+06
High	A0A6A1WFL7	ubiquitinyl hydrolase 1 OS=Morella rubra OX=262757 GN=CJ030_MR2G006075 PE=4 SV=1	3.677	6	1	1	1	335	37	5.34	2.08		protein metabolism;other metabolic processes		other molecular function	3.48047e+06
High	A0A6A1VZN0	Uncharacterized protein OS=Morella rubra OX=262757 GN=CJ030_MR3G026281 PE=4 SV=1	3.661	30	3	3	3	96	10.9	6.2	0					28688586
High	A0A6A1W425	60S ribosomal protein L12 OS=Morella rubra OX=262757 GN=CJ030_MR3G018675 PE=3 SV=1	3.64	13	2	2	2	166	17.7	8.69	3.26		protein metabolism;other metabolic processes	translational apparatus;other cell component	other molecular function	18272697
High	A0A6A1V3J2	Uncharacterized protein OS=Morella rubra OX=262757 GN=CJ030_MR7G000117 PE=4 SV=1	3.577	9	1	1	1	111	12.5	5.9	1.74					4.56057e+06
High	A0A6A1V1K8	GEM-like protein 5 OS=Morella rubra OX=262757 GN=CJ030_MR7G020469 PE=3 SV=1	3.574	4	1	1	1	297	33	7.15	0					2.71981e+06
High	A0A6A1V262	X8 domain-containing protein OS=Morella rubra OX=262757 GN=CJ030_MR7G013518 PE=4 SV=1	3.573	16	2	2	2	143	15.3	5.8	0					1.41631e+07
High	A0A6A1W5R7	Chlorophyllase-2, chloroplastic OS=Morella rubra OX=262757 GN=CJ030_MR3G014470 PE=4 SV=1	3.549	5	2	2	2	370	39.8	6.6	1.64				other molecular function	5.23888e+06
High	A0A6A1V642	Proline iminopeptidase OS=Morella rubra OX=262757 GN=CJ030_MR7G000144 PE=3 SV=1	3.49	4	2	2	2	387	44	6.48	1.84		protein metabolism	other cell component	other molecular function	7.78481e+06
High	A0A6A1WA14	Phospholipase A1 OS=Morella rubra OX=262757 GN=CJ030_MR2G017940 PE=3 SV=1	3.486	7	2	2	2	269	30	4.7	2.43		other metabolic processes		other molecular function	6.48868e+06
High	A0A6A1UGL4	20 kDa chaperonin, chloroplastic OS=Morella rubra OX=262757 GN=CJ030_MR0G015625 PE=3 SV=1	3.47	5	1	1	1	257	27	9.03	2.24		other biological processes		other molecular function	2532368
High	A0A6A1UH80	Adenosine kinase OS=Morella rubra OX=262757 GN=CJ030_MR0G018644 PE=3 SV=1	3.469	11	2	2	1	261	29.1	6.86	2.43		other metabolic processes		kinase activity;other molecular function	4383850
High	A0A6A1WA17	Proteasome alpha-type subunits domain-containing protein OS=Morella rubra OX=262757 GN=CJ030_MR2G018427 PE=3 SV=1	3.449	4	2	2	2	874	98	7.74	1.95		protein metabolism;other metabolic processes	other cell component		5.18492e+06
High	A0A6A1VXA7	MO25-like protein OS=Morella rubra OX=262757 GN=CJ030_MR4G020916 PE=3 SV=1	3.434	3	1	1	1	342	39.6	8.79	1.98					2.64907e+06
High	A0A6A1UFW9	Fiber protein Fb34 OS=Morella rubra OX=262757 GN=CJ030_MR0G027032 PE=3 SV=1	3.419	6	1	2	1	181	19.6	8.76	2.43			other membranes		17678948
High	A0A6A1WFF0	peroxidase OS=Morella rubra OX=262757 GN=CJ030_MR2G028716 PE=3 SV=1	3.351	11	2	3	1	148	15.7	4.92	1.81		stress response;other biological processes		other molecular function	4.2023e+06
High	A0A6A1W2S1	Miraculin OS=Morella rubra OX=262757 GN=CJ030_MR3G026297 PE=4 SV=1	3.345	6	1	1	1	212	23.4	8.62	2.75				enzyme regulator activity	4.90332e+06
High	A0A6A1WFD8	Glutathione S-transferase L1 OS=Morella rubra OX=262757 GN=CJ030_MR2G000634 PE=4 SV=1	3.315	7	2	2	1	266	30.5	5.34	1.68			other membranes	other molecular function	3.71665e+06
High	A0A6A1UNT5	GDP-mannose 4,6-dehydratase OS=Morella rubra OX=262757 GN=CJ030_MR8G019199 PE=3 SV=1	3.304	3	1	1	1	368	41.4	7.15	1.63		other metabolic processes		other molecular function	3045780
High	A0A6A1ULC3	Glycolipid transfer protein domain-containing protein OS=Morella rubra OX=262757 GN=CJ030_MR0G008895 PE=4 SV=1	3.302	11	1	1	1	99	11.1	6.29	2.09		cell organization and biogenesis;transport	other cell component	transporter activity	5.7248e+06
High	A0A6A1W0S7	Lamin-like protein OS=Morella rubra OX=262757 GN=CJ030_MR3G018274 PE=4 SV=1	3.273	6	1	2	1	221	23.2	4.3	5.42		other metabolic processes	other membranes	other molecular function	41419792
High	A0A6A1V8G4	Long chain acyl-CoA synthetase 8 OS=Morella rubra OX=262757 GN=CJ030_MR6G015490 PE=4 SV=1	3.256	2	1	1	1	730	79.6	6.43	1.93			other membranes		5.88566e+06
High	A0A6A1V398	Putative carboxylesterase 2 OS=Morella rubra OX=262757 GN=CJ030_MR7G011434 PE=3 SV=1	3.195	5	1	1	1	305	33.4	6.19	2				other molecular function	3.77792e+06
High	A0A6A1WIK7	Thioredoxin H-type OS=Morella rubra OX=262757 GN=CJ030_MR2G024711 PE=4 SV=1	3.193	6	1	1	1	158	17.6	4.7	2.19					7475913
High	A0A6A1W243	Cyanate hydratase OS=Morella rubra OX=262757 GN=CYN PE=3 SV=1	3.192	12	2	2	2	162	18.3	5.64	1.61	CYN	other metabolic processes		nucleic acid binding activity;other molecular function	4.70956e+06
High	A0A6A1VE36	22.0 kDa class IV heat shock protein OS=Morella rubra OX=262757 GN=CJ030_MR6G018125 PE=3 SV=1	3.18	6	1	1	1	191	21.6	6.38	2.67		stress response			7.22023e+06
High	A0A6A1VKR6	Glutathione peroxidase OS=Morella rubra OX=262757 GN=CJ030_MR5G003596 PE=3 SV=1	3.178	6	1	1	1	210	23.6	8.47	1.92		stress response;other biological processes	other membranes	other molecular function	2274291
High	A0A6A1WA38	Ras-related protein RABC2a OS=Morella rubra OX=262757 GN=CJ030_MR2G012825 PE=4 SV=1	3.154	8	2	3	1	230	25.5	7.93	3.67				other molecular function	4.66959e+06
High	A0A6A1VE08	Nascent polypeptide-associated complex subunit beta OS=Morella rubra OX=262757 GN=CJ030_MR6G018085 PE=3 SV=1	3.15	18	2	2	2	159	17.5	6.96	1.72					1.09261e+07
High	A0A6A1V370	Germin-like protein OS=Morella rubra OX=262757 GN=CJ030_MR7G011483 PE=3 SV=1	3.144	8	1	2	1	221	23.7	8.28	0			non-structural extracellular	other molecular function	3.32084e+06
High	A0A6A1WNN7	Lactoylglutathione lyase OS=Morella rubra OX=262757 GN=CJ030_MR1G005986 PE=3 SV=1	3.144	4	1	1	1	213	23.8	5.47	1.87				other molecular function	6990906
High	A0A6A1UY18	Caffeic acid 3-O-methyltransferase OS=Morella rubra OX=262757 GN=CJ030_MR7G021949 PE=4 SV=1	3.139	8	1	1	1	372	40.5	5.82	0		other metabolic processes		other molecular function	2190606
High	A0A6A1UWX6	Protein kinase domain-containing protein OS=Morella rubra OX=262757 GN=CJ030_MR8G015403 PE=3 SV=1	3.12	3	1	1	1	519	58.1	6.6	0		protein metabolism;other metabolic processes;signal transduction	plasma membrane;other membranes	kinase activity;other molecular function	2.12198e+06
High	A0A6A1V9H0	Germin-like protein OS=Morella rubra OX=262757 GN=CJ030_MR6G028230 PE=3 SV=1	3.119	11	1	1	1	210	21.6	7.4	0			non-structural extracellular	other molecular function	3.14041e+06
High	A0A6A1WXH2	Aspartic proteinase-like protein 2 OS=Morella rubra OX=262757 GN=CJ030_MR1G006920 PE=3 SV=1	3.117	2	1	1	1	547	58.6	5.55	2.22		protein metabolism		other molecular function	4.64204e+06
High	A0A6A1VD90	RHOMBOID-like protein OS=Morella rubra OX=262757 GN=CJ030_MR6G019876 PE=3 SV=1	3.108	9	2	2	2	339	37.3	8.13	0		protein metabolism	other membranes	other molecular function	9942134
High	A0A6A1WD27	10 kDa chaperonin OS=Morella rubra OX=262757 GN=CJ030_MR2G023414 PE=3 SV=1	3.093	12	2	2	2	163	17.5	9.8	3.92		other biological processes		other molecular function	1.19134e+07
High	A0A6A1UH20	Expp1 protein OS=Morella rubra OX=262757 GN=CJ030_MR0G020339 PE=4 SV=1	3.086	7	1	1	1	238	26.3	8.78	2.46		protein metabolism;other metabolic processes		other molecular function	2.51637e+06
High	A0A6A1VTT6	MD-2-related lipid-recognition domain-containing protein OS=Morella rubra OX=262757 GN=CJ030_MR2G013453 PE=4 SV=1	3.085	8	1	1	1	154	16.6	4.74	2.11		transport		other molecular function	3.58656e+06
High	A0A6A1VVS1	Non-specific lipid transfer protein-like 1 OS=Morella rubra OX=262757 GN=CJ030_MR4G021259 PE=4 SV=1	3.064	7	1	1	1	150	15.3	7.06	2.23			plasma membrane;other membranes		4794327
High	A0A6A1VBR7	Protein kinase domain-containing protein OS=Morella rubra OX=262757 GN=CJ030_MR6G019382 PE=4 SV=1	3.06	4	2	2	2	561	62.8	7.46	2.02		protein metabolism;other metabolic processes	other membranes	kinase activity;other molecular function	8.2382e+06
High	A0A6A1W2M4	Serine/threonine-protein kinase PBS1 OS=Morella rubra OX=262757 GN=CJ030_MR3G014572 PE=3 SV=1	3.031	5	2	2	1	438	48.7	8.54	0		protein metabolism;other metabolic processes		kinase activity;other molecular function	6023656
High	A0A6A1WFW8	NAD(P)-binding domain-containing protein OS=Morella rubra OX=262757 GN=CJ030_MR2G023234 PE=4 SV=1	2.997	8	2	2	2	325	34.9	9.14	0				other molecular function	4.12264e+06
High	A0A6A1VDW1	Bifunctional epoxide hydrolase 2 OS=Morella rubra OX=262757 GN=CJ030_MR6G023556 PE=4 SV=1	2.995	4	2	2	1	341	38.3	5.86	2.09				other molecular function	5809269
High	A0A6A1UWK9	Tetraspanin-7 OS=Morella rubra OX=262757 GN=CJ030_MR8G002629 PE=4 SV=1	2.992	3	1	1	1	269	30.4	8.24	3.07		signal transduction	other membranes		35050252
High	A0A6A1UH98	V-type proton ATPase subunit C OS=Morella rubra OX=262757 GN=CJ030_MR0G013103 PE=3 SV=1	2.986	6	2	2	2	367	41.7	5.62	1.67		transport	other membranes	transporter activity	9.28998e+06
High	A0A6A1W9Y4	GDSL esterase/lipase 1 OS=Morella rubra OX=262757 GN=CJ030_MR2G024008 PE=3 SV=1	2.979	3	1	1	1	368	40.9	7.85	1.72		other metabolic processes		other molecular function	2.47521e+06
High	A0A6A1WRB7	peroxidase OS=Morella rubra OX=262757 GN=CJ030_MR1G001679 PE=3 SV=1	2.967	2	1	2	1	582	60.1	5.38	3.17		stress response;other biological processes		other molecular function	54919080
High	A0A6A1USV4	Basic 7S globulin OS=Morella rubra OX=262757 GN=CJ030_MR8G004909 PE=3 SV=1	2.946	4	1	1	1	261	27.9	5.12	2.21		protein metabolism		other molecular function	4.10976e+06
High	A0A6A1UJ94	Secretory carrier-associated membrane protein OS=Morella rubra OX=262757 GN=CJ030_MR0G011026 PE=3 SV=1	2.819	10	1	1	1	205	22.8	6.77	2.17		transport	plasma membrane;other membranes;ER/Golgi		4.98627e+06
High	A0A6A1UUL2	Zinc transporter 11 OS=Morella rubra OX=262757 GN=CJ030_MR8G005080 PE=4 SV=1	2.808	5	1	1	1	356	38	5.53	0		transport	other membranes	transporter activity	2.6861e+06
High	A0A6A1VZC3	Fiber protein Fb34 OS=Morella rubra OX=262757 GN=CJ030_MR4G021094 PE=3 SV=1	2.802	5	1	1	1	183	20	8.56	1.72			other membranes		2.14224e+06
High	A0A6A1VBN3	Cysteine proteinase RD21a OS=Morella rubra OX=262757 GN=CJ030_MR6G003920 PE=3 SV=1	2.788	3	1	2	1	350	38.7	4.36	1.89		protein metabolism		other molecular function	19403509
High	A0A6A1WI82	glycerophosphodiester phosphodiesterase OS=Morella rubra OX=262757 GN=CJ030_MR1G014999 PE=4 SV=1	2.781	2	1	1	1	748	81.8	6.54	0		other metabolic processes		other molecular function	38040068
High	A0A6A1WQA7	Protein YLS9 OS=Morella rubra OX=262757 GN=CJ030_MR1G021668 PE=4 SV=1	2.699	3	1	1	1	267	29.1	8.63	1.9			other membranes		17199738
High	A0A6A1V8R9	Sialate O-acetylesterase domain-containing protein OS=Morella rubra OX=262757 GN=CJ030_MR6G011281 PE=4 SV=1	2.691	8	1	1	1	239	25.9	5.05	0				other molecular function	2.42119e+06
High	A0A6A1UKA4	Heme-binding protein 2 OS=Morella rubra OX=262757 GN=CJ030_MR0G005891 PE=3 SV=1	2.689	14	2	2	1	237	26.3	7.81	1.74			other cell component		3570389
High	A0A6A1VF33	Cysteine-rich transmembrane CYSTM domain-containing protein OS=Morella rubra OX=262757 GN=CJ030_MR6G010754 PE=3 SV=1	2.671	17	1	2	1	72	7.5	4.73	1.83			plasma membrane;other membranes		22087562
High	A0A6A1V858	Pathogenesis-related leaf protein 6 OS=Morella rubra OX=262757 GN=CJ030_MR7G007735 PE=4 SV=1	2.591	6	1	1	1	161	17.4	7.96	1.88			non-structural extracellular		3.16342e+06
High	A0A6A1V6H4	Cinnamyl alcohol dehydrogenase 1 OS=Morella rubra OX=262757 GN=CJ030_MR7G022703 PE=3 SV=1	2.589	4	1	1	1	357	38.9	6.09	2.01		other metabolic processes		other molecular function	1.65402e+06
High	A0A6A1WPA1	FAD/NAD(P)-binding domain-containing protein OS=Morella rubra OX=262757 GN=CJ030_MR1G028222 PE=4 SV=1	2.576	3	1	1	1	314	34.6	9.36	1.65				other molecular function	3.93472e+06
High	A0A6A1WP33	NADP-dependent D-sorbitol-6-phosphate dehydrogenase OS=Morella rubra OX=262757 GN=CJ030_MR2G028505 PE=4 SV=1	2.573	3	1	1	1	294	33	7.46	1.89				other molecular function	4232054
High	A0A6A1ULQ3	Small heat shock protein, chloroplastic OS=Morella rubra OX=262757 GN=CJ030_MR0G004662 PE=3 SV=1	2.564	7	1	1	1	241	27.4	8.63	2.51		stress response			2.21505e+06
High	A0A6A1V3F2	Polyol transporter 5 OS=Morella rubra OX=262757 GN=CJ030_MR7G011563 PE=3 SV=1	2.534	2	1	1	1	535	58	8.69	1.98		transport	other membranes	transporter activity	2.93459e+06
High	A0A6A1UJ40	Glycosyltransferase OS=Morella rubra OX=262757 GN=CJ030_MR0G007705 PE=3 SV=1	2.531	3	1	1	1	407	44.7	5.5	2.03				other molecular function	1897662
High	A0A6A1V2Q3	Laccase OS=Morella rubra OX=262757 GN=CJ030_MR7G023670 PE=3 SV=1	2.508	3	1	1	1	568	63.6	7.44	0		other metabolic processes	non-structural extracellular	other molecular function	3.53841e+06
High	A0A6A1VHU5	DJ-1/PfpI domain-containing protein OS=Morella rubra OX=262757 GN=CJ030_MR6G021422 PE=3 SV=1	2.49	4	1	1	1	390	42.3	6.58	0					3756324
High	A0A6A1WPE5	Peroxidase OS=Morella rubra OX=262757 GN=CJ030_MR1G006197 PE=3 SV=1	2.423	5	2	3	1	327	35.1	9.22	3.5		other metabolic processes;stress response;other biological processes	non-structural extracellular	other molecular function	1.58221e+07
High	A0A6A1W174	glucan endo-1,3-beta-D-glucosidase OS=Morella rubra OX=262757 GN=CJ030_MR3G014713 PE=3 SV=1	2.418	2	1	1	1	444	48.3	7.96	0		other metabolic processes		other molecular function	2.70423e+06
High	A0A6A1WIY0	Embryo-specific protein ATS3B OS=Morella rubra OX=262757 GN=CJ030_MR2G014105 PE=4 SV=1	2.41	3	1	1	1	203	22.5	8.27	0			other cell component		5.75421e+06
High	A0A6A1VJ91	Protein YLS9 OS=Morella rubra OX=262757 GN=CJ030_MR6G018106 PE=4 SV=1	2.398	5	1	1	1	257	28.6	9.79	1.63			other membranes		3246383
High	A0A6A1UJ07	Ribulose bisphosphate carboxylase large chain OS=Morella rubra OX=262757 GN=CJ030_MR0G007800 PE=3 SV=1	2.385	7	1	1	1	177	19.9	5.35	0		other metabolic processes	other cell component	other molecular function	2.65416e+06
High	A0A6A1VWM9	Aspartic proteinase OS=Morella rubra OX=262757 GN=CJ030_MR4G026691 PE=3 SV=1	2.384	2	1	1	1	507	55.3	5.22	1.6		protein metabolism;other metabolic processes		other molecular function	5034570
High	A0A6A1VFF0	Uncharacterized protein OS=Morella rubra OX=262757 GN=CJ030_MR6G010853 PE=4 SV=1	2.369	5	1	1	1	327	36.1	8.06	1.76			other membranes		7.52554e+06
High	A0A6A1WMM3	Universal stress protein A-like protein OS=Morella rubra OX=262757 GN=CJ030_MR1G007554 PE=4 SV=1	2.344	10	2	2	2	164	17.9	7.4	1.75					2.5413e+07
High	A0A6A1UIP4	VAMP-like protein YKT61 OS=Morella rubra OX=262757 GN=CJ030_MR0G018450 PE=3 SV=1	2.229	4	1	1	1	189	21.4	6.4	0		transport	other membranes;other cell component		4186511
High	A0A6A1UST9	Pectin acetylesterase OS=Morella rubra OX=262757 GN=CJ030_MR8G006637 PE=3 SV=1	2.193	2	1	1	1	339	37.2	7.33	2		cell organization and biogenesis	non-structural extracellular	other molecular function	3.32527e+06
High	A0A6A1V932	IST1-like protein OS=Morella rubra OX=262757 GN=CJ030_MR6G009341 PE=3 SV=1	2.188	2	1	1	1	570	62.9	4.81	2.15		transport			5.71276e+06
High	A0A6A1VUC4	EH domain-containing protein 1 OS=Morella rubra OX=262757 GN=CJ030_MR4G001408 PE=4 SV=1	2.184	2	1	1	1	545	61.3	7.14	0			plasma membrane;other membranes;other cell component	other molecular function	3.12205e+06
High	A0A6A1VDP8	40S ribosomal protein S20-1 OS=Morella rubra OX=262757 GN=CJ030_MR6G019778 PE=3 SV=1	2.165	6	1	1	1	122	13.7	9.63	0		protein metabolism;other metabolic processes	translational apparatus	nucleic acid binding activity;other molecular function	3.32463e+06
High	A0A6A1W0M0	Cinnamoyl-CoA reductase 1 OS=Morella rubra OX=262757 GN=CJ030_MR3G026674 PE=4 SV=1	2.139	3	1	1	1	386	43	6.39	1.99					2.19147e+06
High	A0A6A1UWQ9	C2 domain-containing protein OS=Morella rubra OX=262757 GN=CJ030_MR7G015292 PE=4 SV=1	2.12	5	1	1	1	298	32.4	5.01	0		stress response			1.88721e+06
High	A0A6A1V6B7	Cysteine proteinase RD19a OS=Morella rubra OX=262757 GN=CJ030_MR7G017466 PE=3 SV=1	2.085	3	1	1	1	375	41.1	7.15	0		protein metabolism		other molecular function	3.92011e+06
High	A0A6A1VBZ9	Inactive TPR repeat-containing thioredoxin TTL3 OS=Morella rubra OX=262757 GN=CJ030_MR6G013331 PE=4 SV=1	2.056	4	1	2	1	619	67.1	8.73	0
High	A0A6A1V6F4	Kynurenine formamidase OS=Morella rubra OX=262757 GN=CJ030_MR7G022720 PE=3 SV=1	2.038	4	1	1	1	274	30.2	5.36	1.75		other metabolic processes	non-structural extracellular	other molecular function	2.83192e+06
High	A0A6A1W9A5	3-oxo-Delta(4,5)-steroid 5-beta-reductase OS=Morella rubra OX=262757 GN=CJ030_MR3G019014 PE=4 SV=1	2.031	3	1	1	1	378	42.9	5.2	1.7					4386168
High	A0A6A1VA23	Acetyl-CoA acetyltransferase, cytosolic 1 OS=Morella rubra OX=262757 GN=CJ030_MR6G003659 PE=3 SV=1	1.992	3	1	1	1	419	42.9	7.31	0				other molecular function	2.12575e+06
High	A0A6A1VNG4	C2 domain-containing protein OS=Morella rubra OX=262757 GN=CJ030_MR5G003232 PE=4 SV=1	1.967	8	1	1	1	145	16.7	4.55	0					2.94318e+06
High	A0A6A1VEN0	mannose-6-phosphate isomerase OS=Morella rubra OX=262757 GN=CJ030_MR6G021607 PE=3 SV=1	1.932	2	1	1	1	456	50.5	5.71	1.85		other metabolic processes		other molecular function	2.05326e+06
High	A0A6A1VZJ4	glutathione transferase OS=Morella rubra OX=262757 GN=CJ030_MR3G026105 PE=4 SV=1	1.859	4	1	1	1	226	26	6.55	2.15		other metabolic processes;other biological processes		other molecular function	5.52189e+06
High	A0A6A1WAB9	MD-2-related lipid-recognition domain-containing protein OS=Morella rubra OX=262757 GN=CJ030_MR0G020329 PE=4 SV=1	1.83	10	1	1	1	186	20.5	7.8	2.15		transport		other molecular function	3813821
High	A0A6A1VBG9	GDSL esterase/lipase 5 OS=Morella rubra OX=262757 GN=CJ030_MR6G018875 PE=3 SV=1	1.803	2	1	2	1	388	42.6	5.05	3.33		other metabolic processes		other molecular function	31625186
High	A0A6A1V5N0	ATP synthase subunit alpha OS=Morella rubra OX=262757 GN=CJ030_MR7G002543 PE=3 SV=1	1.8	3	1	1	1	459	50	5.27	0		other metabolic processes;transport	other membranes;mitochondrion	transporter activity;other molecular function	3.90517e+06
High	A0A6A1UWN9	PPM-type phosphatase domain-containing protein OS=Morella rubra OX=262757 GN=CJ030_MR8G007183 PE=4 SV=1	1.79	3	1	1	1	296	32.2	8.4	1.81		protein metabolism;other metabolic processes		other molecular function	3.33944e+06
High	A0A6A1WDM4	Tobamovirus multiplication protein 1 OS=Morella rubra OX=262757 GN=CJ030_MR2G004012 PE=3 SV=1	1.752	4	1	1	1	221	25.5	9.8	0			other membranes		7258394
High	A0A6A1VKU5	Protein DETOXIFICATION OS=Morella rubra OX=262757 GN=CJ030_MR6G022470 PE=3 SV=1	1.729	3	1	1	1	511	56.1	5.22	0		transport	other membranes	transporter activity	4157716
High	A0A6A1UP48	ATPase OS=Morella rubra OX=262757 GN=CJ030_MR0G005914 PE=3 SV=1	1.719	3	1	1	1	357	40.3	4.98	0		cell organization and biogenesis	ER/Golgi	other molecular function	2.64934e+06
High	A0A6A1VUY2	Thioredoxin M4, chloroplastic OS=Morella rubra OX=262757 GN=CJ030_MR4G002177 PE=4 SV=1	1.66	5	1	1	1	186	20.2	9.54	0				other molecular function	3.74083e+06
High	A0A6A1WGD5	Uncharacterized protein OS=Morella rubra OX=262757 GN=CJ030_MR2G000906 PE=4 SV=1	1.64	5	1	2	1	952	105.4	9.28	0
High	A0A6A1VDW9	Elongation factor 1-gamma 2 OS=Morella rubra OX=262757 GN=CJ030_MR6G019695 PE=4 SV=1	1.632	5	1	1	1	419	47.7	6.04	1.74		protein metabolism;other metabolic processes;other biological processes		nucleic acid binding activity;other molecular function	3.97371e+06
High	A0A6A1VA42	ATP-dependent RNA helicase OS=Morella rubra OX=262757 GN=CJ030_MR6G016542 PE=3 SV=1	1.607	2	1	1	1	413	46.9	5.58	1.67		protein metabolism;other metabolic processes		nucleic acid binding activity;other molecular function	9708395
High	A0A6A1VII5	inorganic diphosphatase OS=Morella rubra OX=262757 GN=CJ030_MR5G020688 PE=3 SV=1	1.573	2	1	1	1	371	41.7	9.14	2.27		protein metabolism;other metabolic processes	other cell component	kinase activity;other molecular function	11143604
High	A0A6A1UNJ5	Putative EG45-like domain containing protein 1 OS=Morella rubra OX=262757 GN=CJ030_MR8G019210 PE=4 SV=1	1.554	6	1	1	1	149	15.7	8.25	0		stress response	non-structural extracellular;other membranes		2.34074e+06
High	A0A6A1WSC2	PITH domain-containing protein OS=Morella rubra OX=262757 GN=CJ030_MR7G004995 PE=3 SV=1	1.527	11	1	1	1	161	17.7	5.05	0					2.5762e+06
High	A0A6A1V445	Ubiquitin-conjugating enzyme E2 10 OS=Morella rubra OX=262757 GN=CJ030_MR7G007538 PE=3 SV=1	1.514	7	1	1	1	148	16.5	7.81	1.87				other molecular function	5.62975e+06
High	A0A6A1WDJ0	Uncharacterized protein OS=Morella rubra OX=262757 GN=CJ030_MR2G007013 PE=4 SV=1	1.486	11	1	1	1	87	9.5	9.72	0					2.56702e+06
High	A0A6A1WLB7	Protein vip1 OS=Morella rubra OX=262757 GN=CJ030_MR1G029333 PE=4 SV=1	1.481	5	1	1	1	259	27.2	5.08	0				nucleic acid binding activity	7321262
High	A0A6A1V8U5	Purple acid phosphatase OS=Morella rubra OX=262757 GN=CJ030_MR6G024330 PE=3 SV=1	1.451	2	1	1	1	642	72.3	6.98	0				other molecular function	2.37264e+06
High	A0A6A1W8Y6	Peroxidase OS=Morella rubra OX=262757 GN=CJ030_MR3G012009 PE=3 SV=1	1.437	2	1	1	1	324	35.5	6.67	1.73		other metabolic processes;stress response;other biological processes	non-structural extracellular	other molecular function	16133136
High	A0A6A1URJ2	glutathione transferase OS=Morella rubra OX=262757 GN=CJ030_MR8G002073 PE=3 SV=1	1.414	6	1	1	1	215	24.3	7.14	0		other biological processes	cytosol	other molecular function	3332151
High	A0A6A1W557	Chitinase 5 OS=Morella rubra OX=262757 GN=CJ030_MR3G012252 PE=4 SV=1	1.413	9	1	1	1	275	29.1	5.24	0		other metabolic processes;stress response		other molecular function	6417739
High	A0A6A1VJY7	Sucrose synthase OS=Morella rubra OX=262757 GN=CJ030_MR6G021440 PE=3 SV=1	1.355	1	1	1	1	1153	130	8.47	1.98		other metabolic processes;other biological processes	other membranes	other molecular function	3942871
High	A0A6A1VSI5	beta-galactosidase OS=Morella rubra OX=262757 GN=CJ030_MR5G020291 PE=3 SV=1	1.355	1	1	1	1	885	99.5	6.76	0		other metabolic processes		other molecular function	3546641
High	A0A6A1WJ04	30S ribosomal protein 2, chloroplastic OS=Morella rubra OX=262757 GN=CJ030_MR1G028643 PE=4 SV=1	1.353	9	1	1	1	254	27.6	7.49	2.1			translational apparatus	nucleic acid binding activity	24516246
High	A0A6A1UWG0	Uncharacterized protein OS=Morella rubra OX=262757 GN=CJ030_MR8G000559 PE=4 SV=1	1.324	6	1	1	1	174	19.2	4.54	0					4.50485e+06
High	A0A6A1V904	Nucleosome assembly protein 1 OS=Morella rubra OX=262757 GN=CJ030_MR6G016555 PE=3 SV=1	1.317	2	1	1	1	338	38.1	4.87	0		cell organization and biogenesis;DNA metabolism;stress response	nucleus	other molecular function	4194503
High	A0A6A1UUB2	Protein ASPARTIC PROTEASE IN GUARD CELL 1 OS=Morella rubra OX=262757 GN=CJ030_MR3G011112 PE=3 SV=1	1.316	2	1	1	1	473	50.8	8.65	1.75		protein metabolism		other molecular function	72559720
High	A0A6A1WEJ5	TOM1-like protein 2 OS=Morella rubra OX=262757 GN=CJ030_MR2G024088 PE=3 SV=1	1.292	2	1	1	1	394	43.7	4.82	1.97		protein metabolism;other metabolic processes;transport	other membranes	other molecular function	3385708
High	A0A6A1VZW0	Protein PAF1-like protein OS=Morella rubra OX=262757 GN=CJ030_MR3G026382 PE=3 SV=1	1.285	1	1	1	1	710	79.1	8.02	0		protein metabolism;RNA metabolism OR transcription;other metabolic processes	nucleus		3.72678e+06
High	A0A6A1VYU1	Leucine-rich repeat extensin-like protein 6 OS=Morella rubra OX=262757 GN=CJ030_MR3G014461 PE=4 SV=1	1.277	2	1	1	1	425	46.2	6.15	1.79					2187473
High	A0A6A1UNS4	Putative sulfate transporter 3.5 OS=Morella rubra OX=262757 GN=CJ030_MR0G003770 PE=3 SV=1	1.264	1	1	1	1	644	71.1	8.72	0		transport	other membranes	transporter activity	3013845
Medium	A0A6A1W8J4	Sugar transporter ERD6-like 6 OS=Morella rubra OX=262757 GN=CJ030_MR3G009414 PE=3 SV=1	1.247	2	1	1	1	463	50.1	7.11	2.54		transport	other membranes	transporter activity	3.51362e+06
Medium	A0A6A1W6S6	Carboxypeptidase OS=Morella rubra OX=262757 GN=CJ030_MR3G025330 PE=3 SV=1	1.246	2	1	1	1	472	52.9	7.34	0		protein metabolism	non-structural extracellular	other molecular function	2.36465e+06
Medium	A0A6A1UX21	Thioredoxin-like fold domain-containing protein OS=Morella rubra OX=262757 GN=CJ030_MR8G000663 PE=4 SV=1	1.245	3	1	1	1	234	26.2	7.18	0					3.45549e+06
Medium	A0A6A1UFX1	glutathione transferase OS=Morella rubra OX=262757 GN=CJ030_MR0G027036 PE=4 SV=1	1.242	5	1	1	1	219	25.6	7.28	0		other metabolic processes;other biological processes		other molecular function	6.56642e+06
Medium	A0A6A1W7V2	Calcyclin-binding protein OS=Morella rubra OX=262757 GN=CJ030_MR2G005643 PE=4 SV=1	1.236	5	1	1	1	219	24.6	8.29	0		stress response	nucleus;other cell component	cytoskeletal activity;other molecular function	3.60576e+06
Medium	A0A6A1VWG7	Plant intracellular Ras-group-related LRR protein 5 OS=Morella rubra OX=262757 GN=CJ030_MR4G028672 PE=4 SV=1	1.233	1	1	1	1	552	61.5	4.97	0					8004645
Medium	A0A6A1WGI1	Alpha-glucosidase OS=Morella rubra OX=262757 GN=CJ030_MR2G020018 PE=3 SV=1	1.222	2	1	1	1	852	94.4	8.73	0		other metabolic processes		other molecular function	3.45499e+06
Medium	A0A6A1VQC8	Lipid-binding serum glycoprotein C-terminal domain-containing protein OS=Morella rubra OX=262757 GN=CJ030_MR4G001424 PE=4 SV=1	1.218	1	1	1	1	537	59.1	6.48	0			non-structural extracellular	other molecular function	3.67014e+06
Medium	A0A6A1VTD8	Thaumatin-like protein OS=Morella rubra OX=262757 GN=CJ030_MR4G012557 PE=3 SV=1	1.218	3	1	1	1	226	24.6	8.21	0					11749787
Medium	A0A6A1VWZ5	glutamate-1-semialdehyde 2,1-aminomutase OS=Morella rubra OX=262757 GN=CJ030_MR4G008760 PE=3 SV=1	1.205	3	1	1	1	477	51	6.73	0		other metabolic processes		other molecular function	3.11073e+06
Medium	A0A6A1VNF6	Phosphomannomutase OS=Morella rubra OX=262757 GN=CJ030_MR5G003222 PE=3 SV=1	1.19	3	1	1	1	234	26.6	6.95	1.7		other metabolic processes	other cell component	other molecular function	5293317
Medium	A0A6A1ULC9	S-acyltransferase OS=Morella rubra OX=262757 GN=CJ030_MR0G005127 PE=3 SV=1	1.188	4	1	1	1	364	41.5	7.39	0			other membranes	other molecular function	2.84829e+06
Medium	A0A6A1VJW8	SufE-like protein 2, chloroplastic OS=Morella rubra OX=262757 GN=CJ030_MR5G015861 PE=4 SV=1	1.187	3	1	1	1	290	31.9	8.59	0					8.06359e+06
Medium	A0A6A1W1R8	Pectinesterase OS=Morella rubra OX=262757 GN=CJ030_MR3G026156 PE=3 SV=1	1.16	3	1	1	1	579	63.1	8.22	0		cell organization and biogenesis;other metabolic processes	other membranes	enzyme regulator activity;other molecular function	1.70761e+06
Medium	A0A6A1WHK1	L-ascorbate peroxidase OS=Morella rubra OX=262757 GN=CJ030_MR2G023347 PE=3 SV=1	1.13	6	1	1	1	245	27	5.77	0		stress response;other biological processes		other molecular function	2932449
Medium	A0A6A1W012	Nucleosome assembly protein 1 OS=Morella rubra OX=262757 GN=CJ030_MR3G026295 PE=3 SV=1	1.103	1	1	1	1	613	69.7	4.64	0		cell organization and biogenesis;DNA metabolism;stress response	nucleus	other molecular function	4.05391e+06
Medium	A0A6A1X0F5	Uncharacterized protein OS=Morella rubra OX=262757 GN=CJ030_MR7G001977 PE=4 SV=1	1.098	2	1	1	1	1204	131.7	5.26	0					2890810
Medium	A0A6A1V9Z2	Fruit protein pKIWI501 OS=Morella rubra OX=262757 GN=CJ030_MR6G006729 PE=4 SV=1	1.083	15	1	1	1	196	20.6	4.16	0					1.80957e+06
Medium	A0A6A1VZJ7	Disease resistance RPP13-like protein 4 OS=Morella rubra OX=262757 GN=CJ030_MR4G021343 PE=4 SV=1	1.078	2	1	2	1	768	85.8	8.98	0					1.11471e+06
Medium	A0A6A1UST3	Germin-like protein OS=Morella rubra OX=262757 GN=CJ030_MR8G006643 PE=3 SV=1	1.076	6	1	1	1	219	23.2	6.54	0			non-structural extracellular	other molecular function	8963986
Medium	A0A6A1VL36	Protein FAR1-RELATED SEQUENCE OS=Morella rubra OX=262757 GN=CJ030_MR6G007982 PE=3 SV=1	1.069	3	1	1	1	840	96.4	6.3	0		other biological processes	nucleus	other molecular function	1.62575e+06
Medium	A0A6A1US47	Myb/SANT-like domain-containing protein OS=Morella rubra OX=262757 GN=CJ030_MR8G028814 PE=4 SV=1	1.068	4	1	2	1	491	56.9	5.85	0
Medium	A0A6A1UP12	2,4-dienoyl-CoA reductase [(3E)-enoyl-CoA-producing] OS=Morella rubra OX=262757 GN=CJ030_MR4G016089 PE=4 SV=1	1.063	4	1	1	1	297	31.8	8.76	0		other metabolic processes		other molecular function	6.60157e+06
Medium	A0A6A1WDX3	Histidine kinase CKI1 OS=Morella rubra OX=262757 GN=CJ030_MR2G012452 PE=4 SV=1	1.063	1	1	1	1	824	91.7	7.05	0		protein metabolism;other metabolic processes;signal transduction;other biological processes	other membranes	kinase activity	3.76231e+06
Medium	A0A6A1WTD4	Uncharacterized protein OS=Morella rubra OX=262757 GN=CJ030_MR7G004991 PE=4 SV=1	1.056	4	1	1	1	169	18.4	5.22	0					14056735
Medium	A0A6A1US31	[histone H3]-lysine(27) N-trimethyltransferase OS=Morella rubra OX=262757 GN=CJ030_MR8G006114 PE=4 SV=1	1.041	1	1	1	1	889	99.8	6.71	0		cell organization and biogenesis;protein metabolism;other metabolic processes	nucleus	other molecular function	1.3839e+06
Medium	A0A6A1UQS1	Putative glutamyl endopeptidase, chloroplastic OS=Morella rubra OX=262757 GN=CJ030_MR8G006110 PE=4 SV=1	1.038	13	1	2	1	245	26.9	6.52	0		protein metabolism		other molecular function	2446620
Medium	A0A6A1VGD8	12-oxophytodienoate reductase 2 OS=Morella rubra OX=262757 GN=CJ030_MR6G019692 PE=3 SV=1	1.033	3	1	1	1	289	31.9	7.23	1.61				other molecular function	2.17839e+06
Medium	A0A6A1VBZ7	NADPH-dependent 1-acyldihydroxyacetone phosphate reductase OS=Morella rubra OX=262757 GN=CJ030_MR0G013891 PE=4 SV=1	1.021	6	1	1	1	168	18.5	9.85	0				other molecular function	887251
Medium	A0A6A1V176	Transcription factor TCP7 OS=Morella rubra OX=262757 GN=CJ030_MR7G011824 PE=4 SV=1	1.019	9	1	1	1	268	27.8	9.2	0		RNA metabolism OR transcription	nucleus	nucleic acid binding activity;other molecular function	2385299
Medium	A0A6A1WSC4	Receptor-like protein kinase HSL1 OS=Morella rubra OX=262757 GN=CJ030_MR1G008463 PE=3 SV=1	1.019	2	1	1	1	1133	124.4	5.92	0		protein metabolism;other metabolic processes	other membranes	kinase activity;other molecular function	1.84319e+06
Medium	A0A6A1W0A8	PPR_long domain-containing protein OS=Morella rubra OX=262757 GN=CJ030_MR3G026563 PE=4 SV=1	1.013	3	1	1	1	821	92	7.55	0
Medium	A0A6A1UNR3	3-hydroxyisobutyryl-CoA hydrolase OS=Morella rubra OX=262757 GN=CJ030_MR0G003760 PE=3 SV=1	1.009	3	1	1	1	437	47.6	6.21	0		other metabolic processes		other molecular function	1.4701e+06
Medium	A0A6A1W309	Pleckstrin homology domain-containing family A member 8 OS=Morella rubra OX=262757 GN=CJ030_MR3G001244 PE=4 SV=1	0.992	4	1	1	1	225	25.3	7.78	0		cell organization and biogenesis;transport	other cell component	transporter activity	11218045
