# Supplementary material for: Chinese bayberry exosome-like nanoparticles attenuate DSS-induced colitis via immunomodulation, barrier restoration, and microbiota remodeling
Source: NPJ Sci Food. 2026 May 14;10:234. doi: 10.1038/s41538-026-00880-x (PMC13421505; doi:10.1038/s41538-026-00880-x)
Supplement: Supplementary file 3 — Supplementary Data 2 [file 41538_2026_880_MOESM3_ESM.xlsx]

## Sheet: BELN-POS-1
Average Rt(min)	Metabolite name	Adduct type	Reference m/z	Formula	Ontology	INCHIKEY	SMILES	Total score	MS1 isotopic spectrum	MS/MS spectrum	BELN-1	BELN-2	BELN-3
13.325	TG 8:0_8:0_18:3	[M+H]+	627.459	C37H64O6	TG	KEEBQLYWQMTGJT-UHFFFAOYSA-N	O=C(OCC(OC(=O)CCCCCCC)COC(=O)CCCCCCCC=CCC=CCC=CCC)CCCCCCC	100	627.45972:6494 628.46307:4673 629.46643:9346		106953	117468	93814
11.915	TG 8:0_9:0_28:3	[M+H]+	781.632	C48H86O6	TG	XISRJZFLUOJVIP-UHFFFAOYSA-N	O=C(OCC(OC(=O)CCCCCCCC)COC(=O)CCCCCCCCCCCCC=CCC=CCC=CCCCCCCC)CCCCCCC	100	781.63171:3132 782.63506:2030 783.63842:406		45240	51746	63440
11.954	TG 8:0_8:0_30:6	[M+H]+	789.6	C49H82O6	TG	INBUMIOXGDOODT-UHFFFAOYSA-N	O=C(OCC(OC(=O)CCCCCCC)COC(=O)CCCCCCCCCCC=CCC=CCC=CCC=CCC=CCC=CCC)CCCCCCC	100	789.60016:1862 790.60351:1572 791.60687:650		9569	11541	25953
13.928	TG 8:0_9:0_34:6	[M+H]+	854.723	C54H92O6	TG	IUXGMXFWTSMILB-UHFFFAOYSA-N	O=C(OCC(OC(=O)CCCCCCCC)COC(=O)CCCCCCCCCCCCCCC=CCC=CCC=CCC=CCC=CCC=CCC)CCCCCCC	100	854.72351:2665 855.72686:1218 856.73022:1827		25102	50454	11289
13.839	TG 8:0_13:0_38:5	[M+H]+	973.82	C62H110O6	TG	JRVYVRAIEZOXPF-UHFFFAOYSA-N	O=C(OCC(OC(=O)CCCCCCCCCCCC)COC(=O)CCCCCCCCCCCCCCCCCCCCCC=CCC=CCC=CCC=CCC=CCC)CCCCCCC	100	973.81976:1046 974.82311:1303 975.82647:1303		20329	5750	22474
12.914	TG 15:4_18:5_36:10	[M+H]+	1085.76	C72H102O6	TG	DXHWXILDGGHSLS-UHFFFAOYSA-N	O=C(OCC(OC(=O)CC=CCC=CCC=CCC=CCC=CCC)COC(=O)CCCCC=CCC=CCC=CCC=CCC=CCC=CCC=CCC=CCC=CCC=CCC)CC=CCC=CCC=CCC=CCC	100	1085.75659:1075 1086.75994:2031 1087.7633:812	59.08818:97 262.36356:20 339.44202:15 429.57642:5 431.46307:46 487.54388:107 543.63751:224 599.75195:10 600.7655:15 602.77435:20 603.79736:31 615.7561:20 756.96301:10 767.91418:15 768.96313:10 770.9259:10 879.10809:15 893.89294:5 897.12946:15 1033.27625:15 1051.31799:15 1068.25562:15 1068.32019:15 1086.17065:31 1086.25439:132	7623	8781	9213
11.978	TG 8:0_8:0_21:3	[M+H]+	669.506	C40H70O6	TG	QHCCOULHDVTKJA-UHFFFAOYSA-N	O=C(OCC(OC(=O)CCCCCCC)COC(=O)CCCCCCCC=CCC=CCC=CCCCCC)CCCCCCC	99.9	669.50684:8544 670.51019:9930 671.51355:2606		17546	16218	32677
13.681	TG 8:0_8:0_26:5	[M+H]+	730.598	C45H76O6	TG	CRKKAJYKPVQATM-UHFFFAOYSA-N	O=C(OCC(OC(=O)CCCCCCC)COC(=O)CCCCCCCCCC=CCC=CCC=CCC=CCC=CCC)CCCCCCC	99.9	730.59845:1340 731.6018:510 732.60516:170		13189	11457	9870
12.565	TG 8:0_9:0_30:6	[M+H]+	803.616	C50H84O6	TG	RSXLEIZLRKYIOQ-UHFFFAOYSA-N	O=C(OCC(OC(=O)CCCCCCCC)COC(=O)CCCCCCCCCCC=CCC=CCC=CCC=CCC=CCC=CCC)CCCCCCC	99.9	803.61682:2110 804.62017:2121 805.62353:1101	57.09607:20 59.0912:51 233.2636:20 283.30045:31 291.34174:10 293.285:51 303.27283:31 305.2554:31 319.28418:31 321.37659:10 333.34448:10 335.35828:41 337.30029:20 339.31815:31 342.96915:10 345.32913:41 349.37631:153 363.89413:10 365.31494:71 375.3819:51 377.38428:61 379.36722:102 390.43329:10 393.39056:102 395.40948:31 403.44882:31 405.4649:204 420.45322:31 421.39468:724 431.45935:51 433.47653:102…	20976	26732	27278
13.998	TG 8:0_8:0_38:5	[M+H]+	903.741	C57H100O6	TG	QEUNXFKXMXOSEM-UHFFFAOYSA-N	O=C(OCC(OC(=O)CCCCCCC)COC(=O)CCCCCCCCCCCCCCCCCCCCCC=CCC=CCC=CCC=CCC=CCC)CCCCCCC	99.9	903.7406:3198 904.74395:2969 905.74731:2547	58.91065:31 59.08743:479 81.10542:31 121.1613:41 128.74246:10 135.18111:31 137.19624:20 175.22487:20 247.32208:20 263.35922:41 264.35687:20 265.36792:41 301.3869:10 303.3707:51 599.77808:173 600.77087:31 601.78876:260 602.81445:102 603.80627:235 604.80591:163 605.81677:133 606.82849:92 615.80365:41 618.80304:20 621.77448:324 622.7677:41 623.78638:672 647.80579:20 886.11713:20 898.15723:92 901.316…	66832	14544	67363
11.554	TG 15:3_18:5_26:7	[M+H]+	948.708	C62H90O6	TG	UPXJMJCSKMDJOP-UHFFFAOYSA-N	O=C(OCC(OC(=O)CC=CCC=CCC=CCC=CCC=CCC)COC(=O)CCCCC=CCC=CCC=CCC)CCCC=CCC=CCC=CCC=CCC=CCC=CCC=CCC	99.8	948.7088:2620 949.71215:1828 950.71551:1015	57.09725:83 57.23069:10 59.08479:332 67.08324:20 71.11674:71 73.09614:41 81.10605:31 83.12112:51 85.14007:71 87.08176:82 89.09598:393 97.14225:41 99.12415:31 107.13057:20 109.14645:31 111.16475:31 113.18502:31 117.14408:61 121.15411:41 122.15389:10 125.15421:31 127.19852:31 131.13142:61 133.14558:653 135.17673:71 137.18852:31 139.17352:31 139.20685:31 141.22649:51 147.18419:31 149.19859:41 155.24…	3067	31863	7930
12.072	TG 8:0_9:0_24:3	[M+H]+	725.569	C44H78O6	TG	YZCRIZAMDKXYKG-UHFFFAOYSA-N	O=C(OCC(OC(=O)CCCCCCCC)COC(=O)CCCCCCCCC=CCC=CCC=CCCCCCCC)CCCCCCC	99.7	725.57019:11052 726.57354:9842 727.5769:4849	58.91411:47 59.08764:3550 255.29265:31 259.25128:31 262.37744:31 297.32712:20 353.33511:61 412.49393:10 555.6651:41 565.62427:10 613.73492:61 666.95215:31 669.8103:41 689.99591:31 708.00317:41 725.78967:41 725.8772:61 725.92285:82	65302	82218	98578
13.959	TG 8:0_9:0_36:8	[M+H]+	878.723	C56H92O6	TG	LSZRZNSNRSTPJU-UHFFFAOYSA-N	O=C(OCC(OC(=O)CCCCCCCC)COC(=O)CCCCCCCCCCC=CCC=CCC=CCC=CCC=CCC=CCC=CCC=CCC)CCCCCCC	99.7	878.72241:2713 879.72576:6179 880.72912:6012		35494	77331	29841
13.928	TG 8:0_8:0_38:7	[M+H]+	894.755	C57H96O6	TG	VGEWCLLUPAZUPL-UHFFFAOYSA-N	O=C(OCC(OC(=O)CCCCCCC)COC(=O)CCCCCCCCCCCCCCCC=CCC=CCC=CCC=CCC=CCC=CCC=CCC)CCCCCCC	99.7	894.75378:1812 895.75713:6704 896.76049:19301		9670	32625	6948
14.054	TG 8:0_9:0_36:7	[M+H]+	880.739	C56H94O6	TG	IFNKGJXLZLJFMI-UHFFFAOYSA-N	O=C(OCC(OC(=O)CCCCCCCC)COC(=O)CCCCCCCCCCCCCC=CCC=CCC=CCC=CCC=CCC=CCC=CCC)CCCCCCC	99.6	880.73975:5264 881.7431:4286 882.74646:4284		58967	75172	8604
13.707	TG 15:4_18:5_22:6	[M+H]+	897.6	C58H82O6	TG	HGPXDRDRXWXSNN-UHFFFAOYSA-N	O=C(OCC(OC(=O)CC=CCC=CCC=CCC=CCC=CCC)COC(=O)CCC=CCC=CCC=CCC=CCC=CCC=CCC)CC=CCC=CCC=CCC=CCC	99.6	897.60193:4426 898.60528:10037 899.60864:2852	55.07864:37 57.05769:10 57.09503:44 59.08687:2754 65.06669:10 67.08314:102 68.08717:14 69.09866:44 71.07854:14 71.11663:51 74.92284:3 79.09048:37 81.10593:204 82.11102:14 83.08625:14 83.12228:78 84.12421:10 85.10087:20 85.13995:24 89.09585:3 91.09267:27 93.11161:82 95.08934:14 95.12514:136 96.13168:20 97.10872:24 97.14351:71 98.14665:7 99.12261:75 105.11451:24 107.13188:58 109.14925:126 110.1487:…	14607	44072	58952
13.333	TG 8:0_8:0_22:2	[M+H]+	685.538	C41H74O6	TG	WFHNOBKZLYUODP-UHFFFAOYSA-N	O=C(OCC(OC(=O)CCCCCCC)COC(=O)CCCCCCCCCCCC=CCC=CCCCCC)CCCCCCC	99.4	685.53625:41882 686.5396:38466 687.54296:9997	57.09569:20 58.90752:57 59.08755:6875 59.71653:20 264.3847:20 282.41461:31 299.34393:10 373.45792:92 459.51541:20 514.00482:10 515.60339:71 527.67023:31 569.6106:10 571.69501:61 627.7674:20 629.78192:20 639.91718:31 653.84314:31 667.94818:51 685.74127:41 685.867:102 685.89661:31	21325	12990	48711
14.053	TG 8:0_9:0_24:2	[M+H]+	727.585	C44H80O6	TG	QBEHFQOMXZUMBD-UHFFFAOYSA-N	O=C(OCC(OC(=O)CCCCCCCC)COC(=O)CCCCCCCCCCCC=CCC=CCCCCCCC)CCCCCCC	99.4	727.58307:20054 728.58642:23566 729.58978:8126	58.91196:51 59.08874:10951 345.28543:51 419.39746:20 454.56018:20 501.58795:31 541.61102:10 557.66815:143 598.7146:51 613.75671:51 651.94958:10 654.79712:41 669.84021:31 671.8479:31 727.79236:31 727.93713:41 728.01331:20	79228	55493	69486
12.419	TG 8:0_9:0_26:6	[M+H]+	747.553	C46H76O6	TG	QZKCZWXWHGSEPA-UHFFFAOYSA-N	O=C(OCC(OC(=O)CCCCCCCC)COC(=O)CCCCCCC)CCCCCCC=CCC=CCC=CCC=CCC=CCC=CCC	99.4	747.55499:8664 748.55834:11521 749.5617:4096	55.07941:10 57.09581:41 59.08767:1863 83.12203:31 97.1405:20 103.12326:10 121.15376:20 151.21945:10 165.2415:31 171.17987:41 172.19183:20 184.15968:92 202.21124:31 233.26579:51 249.26443:51 259.36475:10 373.362:10 393.4202:41 399.50388:51 417.53568:51 435.54108:31 449.51529:41 477.44055:31 491.59976:82 521.55408:20 577.65118:61 633.72717:61 689.83179:31 690.87421:31 691.86548:51 747.79047:31 747.…	36050	17696	12622
13.865	TG 8:0_9:0_26:3	[M+H]+	753.6	C46H82O6	TG	RYRSBHPXMXDURY-UHFFFAOYSA-N	O=C(OCC(OC(=O)CCCCCCCC)COC(=O)CCCCCCCCCCC=CCC=CCC=CCCCCCCC)CCCCCCC	99.4	753.5993:1148 754.60265:406 755.60601:1827		27141	28965	14223
12.355	TG 8:0_9:0_30:3	[M+H]+	809.663	C50H90O6	TG	FEOFPICGBHOORI-UHFFFAOYSA-N	O=C(OCC(OC(=O)CCCCCCCC)COC(=O)CCCCCCCCCCCCCCC=CCC=CCC=CCCCCCCC)CCCCCCC	99.4	809.66486:16749 810.66821:21947 811.67157:8191	58.09873:22 59.08763:2426 79.09521:10 94.10722:31 107.13168:20 109.14906:20 121.15533:41 122.16138:51 133.16158:41 137.1965:31 195.21562:10 197.1636:41 221.32938:10 233.32849:41 234.33893:41 237.22458:31 245.34567:61 246.34633:41 250.36928:82 251.36668:31 262.37515:915 263.28387:21 263.37781:555 264.38928:41 279.30304:102 280.38718:51 281.3905:61 293.32596:31 307.2467:31 335.38629:71 349.5025:20 …	117846	305146	309713
13.792	TG 8:0_8:0_36:3	[M+H]+	879.741	C55H100O6	TG	SMVJWGZQUSFCNG-UHFFFAOYSA-N	O=C(OCC(OC(=O)CCCCCCC)COC(=O)CCCCCCCCCCCCCCCCCCCCC=CCC=CCC=CCCCCCCC)CCCCCCC	99.4	879.74011:2083 880.74346:2167 881.74682:4237		43492	60203	61958
13.35	TG 8:0_8:0_34:8	[M+H]+	841.632	C53H86O6	TG	IFMIVQOGOGTDDE-UHFFFAOYSA-N	O=C(OCC(OC(=O)CCCCCCC)COC(=O)CCCCCCCCC=CCC=CCC=CCC=CCC=CCC=CCC=CCC=CCC)CCCCCCC	99.3	841.63367:5333 842.63702:2491 843.64038:1052	59.08685:878 841.95789:61 842.04803:5293	16525	16222	18806
10.23	TG 8:0_8:0_28:7	[M+H]+	759.553	C47H76O6	TG	DXJUDAQWSVSZHG-UHFFFAOYSA-N	O=C(OCC(OC(=O)CCCCCCC)COC(=O)CCCCCCC)CCCCCC=CCC=CCC=CCC=CCC=CCC=CCC=CCC	99.1	759.55139:7770 760.55474:1961 761.5581:1026	60.11023:102 67.08879:10 84.12282:21 86.13679:281 87.13821:61 104.15403:51 125.05614:423 126.05918:61 163.19351:10 166.1395:112 183.60272:87 183.75198:30 184.15988:18307 184.5874:51 185.16142:2026 479.54401:31 496.57434:31 497.56592:41 503.58057:41 576.77954:41 647.75854:31 703.8233:31 759.85431:41 759.92047:515	18869	18625	23457
10.772	TG 8:0_8:0_18:4	[M+H]+	620.489	C37H62O6	TG	NQCPCSYETHCRRB-UHFFFAOYSA-N	O=C(OCC(OC(=O)CCCCCCC)COC(=O)CCCCCCC)CCCCC=CCC=CCC=CCC=CCC	98.8	620.48657:1795 621.48992:1398 622.49328:597	55.07937:15 57.09684:199 59.08872:25 67.08514:15 69.10304:20 71.11871:199 73.06071:15 81.10817:15 83.12585:15 85.13965:127 88.15317:15 95.13036:20 99.16029:51 101.07029:92 113.18611:46 121.15681:31 123.17306:15 125.15855:5 127.2045:15 133.15823:10 135.18127:20 141.22443:15 149.2034:15 155.21451:10 169.27135:20 177.1685:10 183.22003:10 231.16364:5 233.27002:25 252.2245:15 257.26105:5 262.36798:36 …	3345	4297	3376
12.914	TG 8:0_8:0_16:2	[M+H]+	601.444	C35H62O6	TG	OITUKWROEUBLTC-UHFFFAOYSA-N	O=C(OCC(OC(=O)CCCCCCC)COC(=O)CCCCCCCC=CCC=CCCC)CCCCCCC	98.5	601.44598:409129 602.44933:959673 603.45269:113988	53.06375:51 55.07782:711 57.05898:82 57.09418:303 58.90923:69 59.08601:7910 65.06806:61 67.08106:771 67.08337:1607 68.08741:31 69.10007:970 71.07877:61 71.11687:143 77.06963:71 79.08821:598 80.09592:41 81.10618:2164 82.11126:41 83.09164:32 83.12254:788 85.10242:82 85.13889:82 91.09427:268 93.11187:718 94.11457:31 94.83781:31 95.12815:1954 96.13055:51 97.10898:123 97.14377:511 98.14831:41 99.12287…	117927	370043	316852
12.009	TG 8:0_8:0_16:1	[M+H]+	598.504	C35H64O6	TG	JXWVAHOPZLYETN-UHFFFAOYSA-N	O=C(OCC(OC(=O)CCCCCCC)COC(=O)CCCCCCCC=CCCCCCC)CCCCCCC	98.3	598.50226:1187 599.50561:92252 600.50897:41810		10372	10257	26485
13.792	TG 8:0_8:0_18:0	[M+H]+	633.506	C37H70O6	TG	MZOBWBAHWLTJCC-UHFFFAOYSA-N	O=C(OCC(OC(=O)CCCCCCC)COC(=O)CCCCCCCCCCCCCCCCC)CCCCCCC	98.3	633.5083:1378 634.51165:832 635.51501:665		55182	62997	53282
12.609	TG 8:0_8:0_22:3	[M+H]+	683.522	C41H72O6	TG	RSWFDOWHSKIYNM-UHFFFAOYSA-N	O=C(OCC(OC(=O)CCCCCCC)COC(=O)CCCCCCCCC=CCC=CCC=CCCCCC)CCCCCCC	98.3	683.5246:27551 684.52795:29739 685.53131:7280	59.08728:3753 60.0703:31 133.17097:10 262.37946:31 264.38675:51 265.39554:31 282.41199:31 283.41418:41 301.42862:31 401.40857:31 455.47458:10 459.51532:61 497.50027:31 499.56201:31 513.58234:102 515.60339:112 554.58746:31 555.66528:184 569.67462:71 570.68945:21 571.66467:52 571.68152:239 581.73828:31 610.69232:20 611.72559:41 625.75262:51 627.77808:102 647.91772:41 665.91736:61 683.8017:51 683.87…	226009	117740	323934
10.041	TG 8:0_8:0_19:2	[M+H]+	643.491	C38H68O6	TG	XJBPELQUKBRFFZ-UHFFFAOYSA-N	O=C(OCC(OC(=O)CCCCCCC)COC(=O)CCCCCCCC=CCC=CCCCCCC)CCCCCCC	98.1	643.48883:76160 644.49218:55886 645.49554:12180		126249	148745	138864
12.207	TG 8:0_9:0_30:8	[M+H]+	799.585	C50H80O6	TG	OLFRNNLKXCPWJE-UHFFFAOYSA-N	O=C(OCC(OC(=O)CCCCCCCC)COC(=O)CCCCCCC)CCCCC=CCC=CCC=CCC=CCC=CCC=CCC=CCC=CCC	98.1	799.58783:1725 800.59118:971 801.59454:438	59.08406:41 59.08731:92 79.09243:10 93.11521:10 121.16142:20 203.20059:31 230.2399:10 239.1993:41 262.38022:102 263.38062:71 289.25894:10 297.25473:41 298.25122:41 315.26077:41 333.28311:61 343.26517:41 343.28348:51 344.27563:31 347.33447:153 353.33875:184 354.34268:112 360.11218:10 361.28668:41 368.54471:10 371.35818:41 379.42816:10 389.36871:214 396.44379:20 399.34186:41 399.36163:153 400.36673…	7126	8583	9204
14.054	TG 8:0_8:0_24:6	[M+H]+	705.506	C43H70O6	TG	UTRVNIYVAANMRN-UHFFFAOYSA-N	O=C(OCC(OC(=O)CCCCCCC)COC(=O)CCCCCCC)CCCCC=CCC=CCC=CCC=CCC=CCC=CCC	98	705.5036:4496 706.50695:7031 707.51031:2398	55.09589:10 57.10085:21 59.08518:641 67.08133:10 133.14597:20 233.2554:102 479.48111:31 591.6535:51 647.72058:20 647.76373:31 705.78131:71 705.81134:82 705.89764:31	5134	45689	2119
14.061	TG 8:0_8:0_30:2	[M+H]+	797.663	C49H90O6	TG	VNWIDJKCIMPSPM-UHFFFAOYSA-N	O=C(OCC(OC(=O)CCCCCCC)COC(=O)CCCCCCCCCCCCCCCCCC=CCC=CCCCCCCC)CCCCCCC	98	797.66504:1038 798.66839:1625 799.67175:1422		12428	16944	11145
13.144	TG 8:0_9:0_36:6	[M+H]+	882.755	C56H96O6	TG	TZMWZDFDOGEDKW-UHFFFAOYSA-N	O=C(OCC(OC(=O)CCCCCCCC)COC(=O)CCCCCCCCCCCCCCCCC=CCC=CCC=CCC=CCC=CCC=CCC)CCCCCCC	98	882.7525:3115 883.75585:2340 884.75921:1365		28047	6017	79366
12.753	TG 8:0_9:0_34:5	[M+H]+	856.739	C54H94O6	TG	JZIVZFMVFGLCJI-UHFFFAOYSA-N	O=C(OCC(OC(=O)CCCCCCCC)COC(=O)CCCCCCCCCCCCCCCCCC=CCC=CCC=CCC=CCC=CCC)CCCCCCC	97.8	856.73529:3626 857.73864:4062 858.742:2843	55.08271:10 57.09492:61 59.08678:82 67.08314:41 69.09869:31 71.11787:71 81.10737:82 83.12505:92 85.14146:71 95.12548:41 95.12962:133 97.14666:71 99.16237:61 105.11788:51 107.13385:51 109.15126:163 111.17111:92 119.13963:133 121.15464:163 123.17245:173 125.15637:31 126.11067:31 131.14825:82 133.16257:173 135.17744:589 137.19423:122 139.21095:71 145.16902:61 147.18507:817 148.18886:51 149.20123:373…	28769	23621	30283
11.852	TG 8:0_8:0_24:3	[M+H]+	711.553	C43H76O6	TG	JUVJFHIVODHODL-UHFFFAOYSA-N	O=C(OCC(OC(=O)CCCCCCC)COC(=O)CCCCCCCCC=CCC=CCC=CCCCCCCC)CCCCCCC	97.5	711.55115:4203 712.5545:5687 713.55786:3249		17979	2224	65506
13.357	TG 8:0_16:4_28:7	[M+H]+	858.661	C55H84O6	TG	LOESZKGTFUDMEW-UHFFFAOYSA-N	O=C(OCC(OC(=O)CCC=CCC=CCC=CCC=CCC)COC(=O)CCCCCCC)CCCCCC=CCC=CCC=CCC=CCC=CCC=CCC=CCC	97.2	858.65649:2563 859.65984:4457 860.6632:1230	55.08292:10 57.09511:51 59.08587:41 79.09058:10 87.08173:31 97.14361:31 119.10055:20 121.11832:31 133.14716:31 147.14473:31 163.18451:41 163.21878:10 165.16002:71 173.31288:10 177.18753:51 209.21172:31 233.29382:112 275.32205:20 277.3382:173 278.34546:21 281.25751:20 281.37827:31 282.52811:44 283.38788:2380 313.41452:31 321.38071:41 326.41705:10 327.42545:41 415.53229:51 561.73376:41 576.72717:31…	22844	26326	4494
13.167	TG 8:0_8:0_19:3	[M+H]+	641.475	C38H66O6	TG	MYSPRUFSMBTVQP-UHFFFAOYSA-N	O=C(OCC(OC(=O)CCCCCCC)COC(=O)CCCCCCCCC=CCC=CCC=CCC)CCCCCCC	97	641.47839:24725 642.48174:35897 643.4851:7222	58.90575:49 59.08578:4428 67.08081:20 81.10463:51 95.12234:31 108.1264:10 109.14476:31 119.14196:10 121.15697:31 122.15677:10 133.15671:20 147.17874:31 159.18694:31 165.20149:31 179.22095:20 283.38742:31 287.36826:31 305.38:31 413.46768:10 471.50012:31 511.54352:20 513.60852:10 527.58636:51 529.56647:51 583.68115:31 585.67834:20 641.7077:41 641.78998:51	116028	215624	743
13.739	TG 8:0_8:0_22:5	[M+H]+	679.491	C41H68O6	TG	PWIPHCOPGMBARB-UHFFFAOYSA-N	O=C(OCC(OC(=O)CCCCCCC)COC(=O)CCCCCCC)CCCCCC=CCC=CCC=CCC=CCC=CCC	96.7	679.48724:2098 680.49059:1257 681.49395:2375	57.09616:41 59.08693:335 87.08168:31 89.09723:41 125.14774:31 133.14542:71 148.1431:10 175.22134:20 353.39764:31 363.35385:10 409.49542:31 437.33322:20 455.40039:31 491.59509:10 511.4639:51 511.48306:51 511.51501:31 567.56073:41 567.60449:61 623.65302:31 623.69183:71 679.74982:61 679.77924:61	16534	36272	8614
12.534	TG 8:0_8:0_16:3	[M+H]+	594.473	C35H60O6	TG	GZGKCWVPYPEIJE-UHFFFAOYSA-N	O=C(OCC(OC(=O)CCCCCCC)COC(=O)CCCCCCC)CCCCCC=CCC=CCC=CCC	96.6	594.47589:5598 595.47924:5697 596.4826:2763	55.07749:82 57.09385:249 61.05316:20 65.06543:10 67.0807:102 69.06216:41 69.09854:204 71.11532:291 77.07545:10 79.08909:71 81.1058:337 83.12086:224 85.06556:255 85.1385:255 91.09521:41 93.10465:20 93.11147:143 95.12775:398 97.0724:82 97.14336:204 99.08591:31 99.16182:82 105.1158:112 107.13172:163 109.14761:382 111.16592:235 113.1832:31 117.12542:10 119.13879:214 120.14262:10 121.15533:316 123.171…	34989	61676	5328
12.492	TG 8:0_8:0_23:0	[M+H]+	698.629	C42H80O6	TG	MFGTUMGOVVDYON-UHFFFAOYSA-N	O=C(OCC(OC(=O)CCCCCCC)COC(=O)CCCCCCCCCCCCCCCCCCCCCC)CCCCCCC	96.6	698.62561:42400 699.62896:21856 700.63232:6648	55.07933:112 56.07507:122 57.0968:245 58.0535:31 59.08868:51 60.0728:1884 63.31412:10 67.08393:282 69.09713:51 69.103:237 70.09716:71 71.08175:31 71.11865:194 72.078:61 74.09374:112 76.07323:41 77.07275:41 79.09013:184 81.10685:413 83.08718:61 83.12579:289 85.1409:112 86.06185:41 86.09985:133 90.09651:112 91.09906:31 93.11127:214 95.13031:536 97.11117:92 97.14595:260 100.08611:71 104.08171:31 107…	197034	233	57527
11.476	TG 8:0_15:4_18:5	[M+H]+	708.52	C44H66O6	TG	LLKNQYAOWCZOIF-UHFFFAOYSA-N	O=C(OCC(OC(=O)CC=CCC=CCC=CCC=CCC)COC(=O)CCCCCCC)CC=CCC=CCC=CCC=CCC=CCC	96.6	708.51605:7187 709.5194:5891 710.52276:1218	143.56128:10 280.41061:10 327.22659:143 383.32004:229 438.02286:21 439.40393:840 493.94748:25 494.6004:22 495.49573:3714 496.49567:45 497.49664:31 542.76019:10 551.58173:2628 599.63599:10 607.48224:21 607.67017:1480 663.75751:516 688.82007:10 708.8255:61 708.9458:143 708.99469:41	76896	45852	36941
11.223	TG 8:0_8:0_28:3	[M+H]+	767.616	C47H84O6	TG	MOGVESIZZPAHOE-UHFFFAOYSA-N	O=C(OCC(OC(=O)CCCCCCC)COC(=O)CCCCCCCCCCCCC=CCC=CCC=CCCCCCCC)CCCCCCC	96.6	767.6134:3495 768.61675:4170 769.62011:3240		62022	3806	69972
12.704	TG 15:3_15:4_17:4	[M+H]+	788.582	C50H74O6	TG	BCQINJUGAZIVON-UHFFFAOYSA-N	O=C(OCC(OC(=O)CC=CCC=CCC=CCC=CCC)COC(=O)CCCCC=CCC=CCC=CCC)CCCC=CCC=CCC=CCC=CCC	96.6	788.57825:7562 789.5816:4672 790.58496:1625	56.07246:20 57.09417:61 59.08709:20 60.0712:10 67.08228:41 69.09897:41 71.11696:61 79.09213:10 81.10889:61 82.08585:10 83.12143:71 85.13909:51 95.12844:112 97.14686:51 107.134:20 109.14699:71 111.16679:31 121.15475:51 123.17568:71 125.05697:41 135.17749:51 137.19096:41 141.0864:41 149.20293:82 151.21198:20 165.23737:20 166.13516:10 178.20135:21 181.24692:21 184.1573:576 185.16269:61 186.16502:51 …	53157	2384	14092
11.191	TG 8:0_8:0_21:1	[M+H]+	673.538	C40H74O6	TG	CKFLGJUFJQDZBL-UHFFFAOYSA-N	O=C(OCC(OC(=O)CCCCCCC)COC(=O)CCCCCCCCCC=CCCCCCCCCC)CCCCCCC	96.5	673.54047:2208 674.54382:1189 675.54718:9940		26802	636	42552
13.802	TG 8:0_8:0_34:1	[M+H]+	855.741	C53H100O6	TG	LNWINIFTXVAUIE-UHFFFAOYSA-N	O=C(OCC(OC(=O)CCCCCCC)COC(=O)CCCCCCCCCCCCCCCCCCCCCC=CCCCCCCCCCC)CCCCCCC	96.3	855.73846:3547 856.74181:1948 857.74517:1623		55936	62028	24434
12.402	TG 8:0_8:0_36:4	[M+H]+	877.726	C55H98O6	TG	TVCXNLFXLACFHK-UHFFFAOYSA-N	O=C(OCC(OC(=O)CCCCCCC)COC(=O)CCCCCCCCCCCCCCCCCCCCCCC=CCC=CCC=CCC=CCC)CCCCCCC	96.3	877.72284:2076 878.72619:1437 879.72955:3388		11722	23549	7681
13.658	TG 8:0_8:0_21:2	[M+H]+	666.567	C40H72O6	TG	DEHNXRNVSYXDOL-UHFFFAOYSA-N	O=C(OCC(OC(=O)CCCCCCC)COC(=O)CCCCCCCCCC=CCC=CCCCCCC)CCCCCCC	96.1	666.56293:16349 667.56628:23161 668.56964:8937	57.09652:66 59.08406:15 60.07033:97 69.10037:25 71.11362:15 71.11957:61 79.08482:5 81.1053:15 85.13932:31 91.09475:92 95.12729:20 97.14848:15 105.12116:5 109.15163:20 111.16702:15 117.14032:5 119.10452:5633 121.12543:15 123.17277:20 133.15958:15 146.1371:25 149.12553:20 159.15103:15 159.18845:20 160.67224:15 161.17017:826 163.18761:16 165.12686:15 175.19673:41 177.16827:20 183.19879:15 187.28036:…	144155	1544	207561
9.694	TG 8:0_8:0_24:0	[M+H]+	712.645	C43H82O6	TG	JZQNGQCOZWAAIZ-UHFFFAOYSA-N	O=C(OCC(OC(=O)CCCCCCC)COC(=O)CCCCCCCCCCCCCCCCCCCCCCC)CCCCCCC	95.8	712.64209:3264 713.64544:2000 714.6488:539		83543	1628	130256
13.121	TG 8:0_8:0_25:0	[M+H]+	726.661	C44H84O6	TG	VQNUOYGXNACNLP-UHFFFAOYSA-N	O=C(OCC(OC(=O)CCCCCCC)COC(=O)CCCCCCCCCCCCCCCCCCCCCCCC)CCCCCCC	95.7	726.66492:5086 727.66827:3680 728.67163:1575	57.09439:41 59.08406:71 59.08624:194 60.07253:369 63.36105:10 67.08369:41 69.10158:41 71.11842:41 79.09996:10 81.10665:112 83.1256:31 85.1394:20 88.11582:10 91.09889:10 95.12878:102 97.14581:41 107.13585:41 109.15327:51 121.15206:20 121.15672:71 123.17455:51 133.22501:10 135.1796:102 137.19473:41 147.18044:31 149.20345:61 151.21944:20 163.22224:31 165.24155:41 209.24054:10 247.36488:41 252.38884:…	20866	192	103476
9.663	TG 15:4_15:4_17:4	[M+H]+	786.567	C50H72O6	TG	GLQLVMGMWUFPCQ-UHFFFAOYSA-N	O=C(OCC(OC(=O)CC=CCC=CCC=CCC=CCC)COC(=O)CCCC=CCC=CCC=CCC=CCC)CC=CCC=CCC=CCC=CCC	94.1	786.56323:29258 787.56658:21115 788.56994:5369		109123	562	465279
12.609	TG 8:0_26:0_38:2	[M+H]+	1162.07	C75H142O6	TG	RJGJFWLEYDBSRD-UHFFFAOYSA-N	O=C(OCC(OC(=O)CCCCCCCCCCCCCCCCCCCCCCCCC)COC(=O)CCCCCCCCCCCCCCCCCCCCCCCCCC=CCC=CCCCCCCC)CCCCCCC	93.9	1162.06641:1692 1163.06976:1085 1164.07312:620		15427	46	20968
9.915	TG 8:0_8:0_18:2	[M+H]+	629.475	C37H66O6	TG	BLTYBZOYIMOWDF-UHFFFAOYSA-N	O=C(OCC(OC(=O)CCCCCCC)COC(=O)CCCCCCCC=CCC=CCCCCC)CCCCCCC	93.7	629.47162:1343 630.47497:812 631.47833:4063		35436	16253	41158
10.349	TG 8:0_8:0_11:0	[M+2H]2+	535.397	C30H56O6	TG	VXKUAXQVZXMQTM-UHFFFAOYSA-N	O=C(OCC(OC(=O)CCCCCCC)COC(=O)CCCCCCCCCC)CCCCCCC	93.1	535.39313:7493 536.39648:2592 537.39984:864		85609	125569	5039
13.586	TG 8:0_8:0_32:8	[M+H]+	813.6	C51H82O6	TG	JJERLDVXKGXFOI-UHFFFAOYSA-N	O=C(OCC(OC(=O)CCCCCCC)COC(=O)CCCCCCC)CCCCCCC=CCC=CCC=CCC=CCC=CCC=CCC=CCC=CCC	91.7	813.60718:3177 814.61053:1557 815.61389:1023	59.07523:102 59.08608:92 89.09776:20 99.16968:10 103.12276:143 147.16803:71 187.19914:51 188.20116:31 197.17308:41 201.21831:41 223.19186:20 229.22479:102 230.23276:71 233.25694:31 245.33868:10 247.24207:31 257.30856:41 262.37253:61 263.37289:41 265.29199:20 285.31174:41 286.32861:41 459.4397:20 500.64828:31 502.57407:41 503.56213:41 529.60834:31 552.78687:10 555.73529:31 556.73431:71 600.7265:20…	3622	1631	49280
14.069	TG 8:0_8:0_34:7	[M+H]+	843.647	C53H88O6	TG	WLKZYJUOVQJYSR-UHFFFAOYSA-N	O=C(OCC(OC(=O)CCCCCCC)COC(=O)CCCCCCCCCCCC=CCC=CCC=CCC=CCC=CCC=CCC=CCC)CCCCCCC	91.3	843.65448:23339 844.65783:32225 845.66119:17046	59.0884:2278 184.15987:41 275.32764:15 298.41211:15 487.54697:20 515.5506:194 587.73566:10 657.89899:10 658.89166:41 663.94995:15 843.94141:15 844.05219:76 844.07678:51	124575	3394	222597
14.054	TG 8:0_8:0_31:1	[M+H]+	813.694	C50H94O6	TG	BXESBGJPQKVTOD-UHFFFAOYSA-N	O=C(OCC(OC(=O)CCCCCCC)COC(=O)CCCCCCCCCCCCCCCCCCC=CCCCCCCCCCC)CCCCCCC	91	813.69861:3020 814.70196:2400 815.70532:1371		14670	63709	2094
13.681	TG 8:0_9:0_30:7	[M+H]+	796.645	C50H82O6	TG	QLBIAWMWTLXFLL-UHFFFAOYSA-N	O=C(OCC(OC(=O)CCCCCCCC)COC(=O)CCCCCCCC=CCC=CCC=CCC=CCC=CCC=CCC=CCC)CCCCCCC	90.8	796.64062:1193 797.64398:850 798.64734:1360		21394	16763	37089
13.865	TG 8:0_8:0_21:4	[M+H]+	667.491	C40H68O6	TG	WQUGANGGWHILPU-UHFFFAOYSA-N	O=C(OCC(OC(=O)CCCCCCC)COC(=O)CCCCCCCC=CCC=CCC=CCC=CCC)CCCCCCC	90.6	667.48633:1345 668.48968:1624 669.49304:1015		5972	25486	2331
12.135	TG 8:0_8:0_14:0	[M+H]+	572.489	C33H62O6	TG	HOHVMTJOOJTLKU-UHFFFAOYSA-N	O=C(OCC(OC(=O)CCCCCCC)COC(=O)CCCCCCCCCCCCC)CCCCCCC	89.8	572.49384:10269 573.49719:8330 574.50055:1827	56.9272:21 57.09671:301 67.08732:10 69.10175:31 71.1162:102 82.11315:10 85.13953:92 95.12612:20 99.16299:51 117.12525:31 122.14561:21 127.21876:10 130.70123:22 131.10832:2218 145.13371:133 159.15303:41 161.16679:22 172.6033:55 173.1398:2616 187.19556:245 188.94208:10 191.1591:799 203.20222:51 218.22923:31 229.22501:275 240.28526:10 243.28644:41 245.23494:31 247.24892:31 259.26245:10 262.37039:71 …	66698	1055	216881
11.838	TG 8:0_8:0_15:4	[M+H]+	583.397	C34H56O6	TG	XKAKZGVNSJUIDC-UHFFFAOYSA-N	O=C(OCC(OC(=O)CCCCCCC)COC(=O)CCCCCCC)CC=CCC=CCC=CCC=CCC	89.3	583.39136:3025 584.39471:1827 585.39807:609	56.07656:10 59.08586:1177 83.09534:41 125.151:41 175.09256:41 176.09727:31 225.16666:10 231.17876:41 232.18669:41 265.21384:20 285.26874:20 321.30484:20 331.28699:20 341.28094:10 345.42245:10 377.3992:31 415.4201:31 429.43301:31 469.53476:41 471.50098:31 509.52823:20 525.52673:41 525.6109:20 527.5614:41 583.53217:92 583.67883:71	65427	69587	230
13.839	TG 8:0_8:0_28:5	[M+H]+	763.585	C47H80O6	TG	SYSVKGRPAUWITH-UHFFFAOYSA-N	O=C(OCC(OC(=O)CCCCCCC)COC(=O)CCCCCCCCCCCC=CCC=CCC=CCC=CCC=CCC)CCCCCCC	88.8	763.57983:1813 764.58318:2195 765.58654:1715		50890	8112	51540
12.167	TG 8:0_8:0_21:5	[M+H]+	665.475	C40H66O6	TG	ONXIKTKOBOYKRQ-UHFFFAOYSA-N	O=C(OCC(OC(=O)CCCCCCC)COC(=O)CCCCCCC)CCCCC=CCC=CCC=CCC=CCC=CCC	86.9	665.48053:48352 666.48388:16048 667.48724:5078		319787	6670	573745
9.978	TG 8:0_8:0_10:0	[M+H]+	516.426	C29H54O6	TG	OXBFEJBBKCRANO-UHFFFAOYSA-N	O=C(OCC(OC(=O)CCCCCCC)COC(=O)CCCCCCCCC)CCCCCCC	86.8	516.42041:2223 517.42376:1298 518.42712:354	55.08325:4 57.09546:73 58.09949:10 59.08623:6 67.08482:4 71.1172:16 77.0824:2 81.10532:8 85.14194:10 89.09924:4 91.09611:8 94.11646:2 97.14292:4 104.1535:4 107.09771:4 115.1046:16 117.12353:8 119.10145:75 120.10668:41 121.1208:4 123.17122:4 125.1567:4 131.10652:6 133.12538:16 134.13078:6 136.1447:4 142.15022:4 145.13184:14 147.10651:14 148.11517:6 159.14928:6 161.13614:78 162.13779:47 171.12234:5…	54006	908	65474
11.821	TG 8:0_8:0_19:1	[M+H]+	645.506	C38H70O6	TG	QWELTLNDHFVHCW-UHFFFAOYSA-N	O=C(OCC(OC(=O)CCCCCCC)COC(=O)CCCCCCCC=CCCCCCCCCC)CCCCCCC	86.3	645.51349:2628 646.51684:3249 647.5202:1015	59.08662:214 67.08406:20 81.10955:20 94.11826:10 95.13325:31 121.15388:20 133.16168:10 305.42307:10 569.74194:41 589.78223:41 645.76288:20 645.82385:31 645.8454:41 645.89563:51	18143	5895	27468
12.135	TG 8:0_9:0_34:7	[M+H]+	857.663	C54H90O6	TG	LOGQIRWGDKUYBC-UHFFFAOYSA-N	O=C(OCC(OC(=O)CCCCCCCC)COC(=O)CCCCCCCCCCCC=CCC=CCC=CCC=CCC=CCC=CCC=CCC)CCCCCCC	86.3	857.66846:1424 858.67181:1015 859.67517:1218		18025	1606	30298
6.71	TG 8:0_15:3_15:4	[M+H]+	675.459	C41H64O6	TG	ZVPGPRNFIVGCDL-UHFFFAOYSA-N	O=C(OCC(OC(=O)CCCCC=CCC=CCC=CCC)COC(=O)CCCCCCC)CC=CCC=CCC=CCC=CCC	84.8	675.46722:1854 676.47057:939 677.47393:529	59.08569:549 427.39517:10 675.68781:31 675.7832:20	27077	35085	539
13.739	TG 8:0_8:0_18:1	[M+H]+	631.491	C37H68O6	TG	ZKXNUZKNXJQKHH-UHFFFAOYSA-N	O=C(OCC(OC(=O)CCCCCCC)COC(=O)CCCCCCCC=CCCCCCCCC)CCCCCCC	81.1	631.49725:7797 632.5006:4609 633.50396:6006		33987	160737	13089
13.77	TG 8:0_8:0_16:0	[M+H]+	605.475	C35H66O6	TG	DOGUBKIAUPWEJM-UHFFFAOYSA-N	O=C(OCC(OC(=O)CCCCCCC)COC(=O)CCCCCCCCCCCCCCC)CCCCCCC	80.5	605.48181:4934 606.48516:4115 607.48852:7201		53842	75613	8609
13.792	ST 29:2;O	[M+H]+	395.367	C29H48O	ST	HCXVJBMSMIARIN-UHFFFAOYSA-N	OC1CC2=CCC3C(CCC4(C)C(CCC34)C(C=CC(CC)C(C)C)C)C2(C)CC1	99.9	395.36685:5078 396.3702:2735 397.37356:3602		7435	11775	9842
7.248	ST 28:2;O	[M+H]+	416.389	C28H46O	ST	OILXMJHPFNGGTO-UHFFFAOYSA-N	OC1CC2=CCC3C(CCC4(C)C(CCC34)C(C=CC(C)C(C)C)C)C2(C)CC1	99.6	416.38776:2534 417.39111:1520 418.39447:456	57.09452:41 59.07117:20 59.08745:102 71.11493:10 103.12442:20 121.11463:31 122.11738:31 144.14526:10 166.16266:20 227.28142:10 401.4588:10	22117	24439	26524
9.898	ST 28:1;O	[M+H]+	423.36	C28H48O	ST	SGNBVLSWZMBQTH-UHFFFAOYSA-N	OC1CC2=CCC3C(CCC4(C)C(CCC34)C(C)CCC(C)C(C)C)C2(C)CC1	99.1	423.36108:2633 424.36443:2360 425.36779:7013	52.96368:10 57.09275:31 59.08889:31 67.08183:51 69.10204:41 79.08781:31 81.1045:102 81.1134:10 83.11955:31 89.09969:10 91.0952:61 93.10872:61 94.0799:10 95.12772:143 97.14334:20 105.10999:20 105.11434:61 107.13464:112 109.14909:82 111.16443:20 119.1357:133 121.15843:71 123.16998:71 128.11386:31 128.12505:10 131.1424:31 133.15826:71 134.12944:10 135.14191:31 135.1731:61 143.14879:10 145.1627:112 1…	27880	36745	20135
9.978	ST 29:1;O	[M+H]+	397.383	C29H50O	ST	KZJWDPNRJALLNS-UHFFFAOYSA-N	OC1CC2=CCC3C(CCC4(C)C(CCC34)C(C)CCC(CC)C(C)C)C2(C)CC1	96.8	397.38034:3776 398.38369:1298 399.38705:590		65048	45058	142131
9.065	ST 28:4;O	[M+H]+	377.32	C28H42O	ST	QSVJYFLQYMVBDR-UHFFFAOYSA-N	OC1CC2=CC=C3C(=CCC4(C)C3CCC4C(C=CC(C)C(C)C)C)C2(C)CC1	96.1	377.31747:2405 378.32082:7171 379.32418:938		25557	30399	34015
2.535	ST 27:2;O	[M+H]+	407.328	C27H44O	ST	AVSXSVCZWQODGV-UHFFFAOYSA-N	OC1CC2=CCC3C(CCC4(C)C(CCC34)C(C)CCC=C(C)C)C2(C)CC1	88.1	407.32336:1777 408.32671:1339 409.33007:712		27556	29393	22527
10.636	ST 28:3;O	[M+H]+	379.336	C28H44O	ST	DNVPQKQSNYMLRS-UHFFFAOYSA-N	OC1CC2=CC=C3C(CCC4(C)C3CCC4C(C=CC(C)C(C)C)C)C2(C)CC1	81.6	379.32953:1968 380.33288:1072 381.33624:1004		19689	41017	1686
6.931	SM 23:1;2O	[M+H]+	571.385	C28H57N2O6P	SM	ZJKLFAWECUHPRK-UHFFFAOYSA-N	O=C(NC(COP(=O)([O-])OCC[N+](C)(C)C)C(O)C=CCCCCCCC)CCCCCCCCCC	100	571.38428:2342 572.38763:1434 573.39099:1708	55.04078:10 57.09915:21 59.08563:447 131.13916:10	28816	31658	56100
9.915	SM 12:1;2O/17:1	[M+H]+	631.481	C34H67N2O6P	SM	LMFUFNGGRRGMIW-UHFFFAOYSA-N	O=C(NC(COP(=O)([O-])OCC[N+](C)(C)C)C(O)C=CCCCCCCC)CCCCCCCC=CCCCCCCC	100	631.48132:2682 632.48467:1827 633.48803:1421		55072	17913	83268
12.47	SM 30:6;3O	[M+H]+	653.429	C35H61N2O7P	SM	UTYRYLVGZXWIPF-UHFFFAOYSA-N	O=C(NC(COP(=O)([O-])OCC[N+](C)(C)C)C(O)C(O)CCCC=CCCC)CC=CCC=CCC=CCC=CCC=CCC	100	653.42914:3847 654.43249:4452 655.43585:2181	57.09681:20 59.08651:92 77.069:20 87.08256:10 89.09679:71 93.10985:10 103.10013:41 105.11555:1083 119.10001:61 121.11778:31 123.17131:31 133.14009:41 135.17613:31 540.55029:20 541.62427:20 597.6546:31 653.77161:82 653.82214:20	40472	43896	53402
14.155	SM 30:4;2O	[M+H]+	663.447	C35H65N2O6P	SM	PEYXTEXFKBNXQH-UHFFFAOYSA-N	O=C(NC(COP(=O)([O-])OCC[N+](C)(C)C)C(O)C=CCCCCCCC)CCCCCCCC=CCC=CCC=CCC	100	663.44684:9831 664.45019:6904 665.45355:2720	57.09775:71 147.18892:31 302.69745:10 307.24417:31 324.30634:10 327.22931:235 345.33649:10 363.33081:31 383.31479:539 438.04391:22 439.40726:1616 495.49622:4032 516.11005:10 547.33606:10 551.58234:1478 605.79633:10 607.67084:323 663.76562:71	33628	14923	409480
11.539	SM 12:2;2O/20:5	[M+2H]2+	663.45	C37H63N2O6P	SM	XKTXCUCZGOGZTL-UHFFFAOYSA-N	O=C(NC(COP(=O)([O-])OCC[N+](C)(C)C)C(O)C=CCCC=CCCC)CCCC=CCC=CCC=CCC=CCC=CCC	100	663.44958:13765368 664.45293:12345897 665.45629:2054751	57.09685:17553 91.09644:102 105.11861:41 115.1034:20 117.12384:51 132.15489:41 136.12358:20 145.17294:22 147.18558:958 153.14058:20 161.20453:41 175.08864:31 189.25475:41 215.12425:71 229.20366:31 233.14505:41 247.00032:23 250.09439:24 251.16284:4069 263.17603:20 305.26236:23 307.25391:2968 326.22104:89 326.397:79 326.9993:20 327.07077:20 327.10141:89 327.22913:118034 327.79382:62 329.76767:69 33…	1865704	1942028	2637310
12.482	SM 12:2;2O/21:5	[M+H]+	677.465	C38H65N2O6P	SM	UJUIBJRCTWTPRL-UHFFFAOYSA-N	O=C(NC(COP(=O)([O-])OCC[N+](C)(C)C)C(O)C=CCCC=CCCC)CCCCC=CCC=CCC=CCC=CCC=CCC	100	677.46558:6157 678.46893:5340 679.47229:2543	56.92623:42 57.09573:1132 59.08651:51 67.08509:51 70.09834:31 71.11865:214 85.09921:20 85.10442:71 85.13829:163 95.12756:51 97.10977:51 99.16445:51 109.14893:41 115.13967:51 123.12913:31 123.14009:122 133.16142:51 137.16162:51 137.19469:31 141.13545:31 147.18889:51 149.19989:31 159.153:31 169.14455:61 173.1416:31 177.17407:31 179.23038:51 183.16454:41 187.19742:41 193.24368:41 197.15144:615 203.2…	60890	86035	87968
13.65	SM 37:1;2O	[M+H]+	767.604	C42H85N2O6P	SM	AWIFGOBWPWIAOU-UHFFFAOYSA-N	O=C(NC(COP(=O)([O-])OCC[N+](C)(C)C)C(O)C=CCCCCCCC)CCCCCCCCCCCCCCCCCCCCCCCC	100	767.60352:3167 768.60687:4468 769.61023:10361		20977	62087	44460
14.029	SM 44:7;3O	[M+H]+	847.632	C49H87N2O7P	SM	IVNICHBOBGWPIE-UHFFFAOYSA-N	O=C(NC(COP(=O)([O-])OCC[N+](C)(C)C)C(O)C(O)CCCC=CCCC)CCCCCCCCCCCCC=CCC=CCC=CCC=CCC=CCC=CCC	100	847.63208:3200 848.63543:3346 849.63879:1216	55.0822:10 59.08731:950 88.1555:10 159.18314:10 277.34537:41 279.35001:31 279.37598:31 477.51825:31 547.716:31 548.73419:31 550.73706:71 551.75476:31 571.07733:10 573.73926:31 574.75427:71 575.77698:31 576.78369:41 591.76245:71 663.65656:10 667.9519:51 684.95404:20 685.96692:20 733.85358:51 762.86334:51 789.8739:20 789.95325:41 830.00928:31 847.93396:31 847.97095:82 847.99976:104 848.02441:179 84…	32397	12921	40236
13.098	SM 12:1;2O/33:1	[M+H]+	855.731	C50H99N2O6P	SM	AUCIANJQLFPMOA-UHFFFAOYSA-N	O=C(NC(COP(=O)([O-])OCC[N+](C)(C)C)C(O)C=CCCCCCCC)CCCCCCCCCCCCCCCCCCCCC=CCCCCCCCCCC	100	855.73145:3072 856.7348:2496 857.73816:1182	57.09413:31 67.08574:51 69.10367:31 71.11816:71 79.09091:10 81.10767:71 83.12148:20 85.14306:31 86.14789:10 93.11768:10 95.12853:82 97.14696:20 105.11963:41 109.15156:82 116.11409:10 119.14147:31 121.15495:51 123.17432:61 133.16287:41 135.18103:92 137.19122:31 145.16762:41 147.18195:92 148.18571:41 149.20325:71 151.2175:41 159.1886:31 161.20441:61 162.21526:31 165.23956:61 173.21416:61 177.24561:…	22436	15088	23096
13.896	SM 13:1;2O/34:3	[M+H]+	879.731	C52H99N2O6P	SM	KMHMGDROGRSOES-UHFFFAOYSA-N	O=C(NC(COP(=O)([O-])OCC[N+](C)(C)C)C(O)C=CCCCCCCCC)CCCCCCCCCCCCCCCCCCC=CCC=CCC=CCCCCCCC	100	879.73163:6100 880.73498:4266 881.73834:3859		87861	116249	10080
13.832	SM 35:2;3O	[M-H]-	775.561	C40H79N2O7P	SM	BAOMODSRTDGXLP-UHFFFAOYSA-N	O=C(NC(COP(=O)([O-])OCC[N+](C)(C)C)C(O)C(O)CCCC=CCCC)CCCCCCCCCCC=CCCCCCCCCCC	100	775.56036:1443 776.56371:1280 777.56707:320	87.04452:10 98.21458:10 115.6293:10 119.08785:51 131.09813:10 161.11696:10 179.14545:31 240.35439:10 255.33794:51 507.69571:10 527.66534:10 535.73358:71 549.77686:10 552.73413:20 553.75708:61 647.71808:10 715.84705:71 715.86218:112 715.91132:41 717.81677:10 775.87067:31 775.94537:41	23383	77591	32445
11.79	SM 13:1;2O/26:2	[M-H]-	813.613	C44H85N2O6P	SM	ILSRCZZOKQUXEF-UHFFFAOYSA-N	O=C(NC(COP(=O)([O-])OCC[N+](C)(C)C)C(O)C=CCCCCCCCC)CCCCCCCCCCCCCC=CCC=CCCCCCCC	100	813.61243:1540 814.61578:1976 815.61914:760	59.04055:31 195.2204:31 195.23026:31 205.26024:10 230.97273:10 235.18721:51 237.24893:31 249.25499:10 253.20975:115 255.34883:859 275.2959:31 275.34042:21 279.36163:630 293.34372:41 365.47037:41 385.40875:31 408.53229:31 409.5061:31 487.60608:31 573.72156:10 575.69171:71 589.69373:61 589.71777:41 601.72845:41 813.94836:112 814.01691:51	22347	31487	43797
13.455	SM 12:1;2O/32:4	[M-H]-	879.66	C49H91N2O6P	SM	USPCAOTZRJEWBS-UHFFFAOYSA-N	O=C(NC(COP(=O)([O-])OCC[N+](C)(C)C)C(O)C=CCCCCCCC)CCCCCCCCCCCCCCCCCCC=CCC=CCC=CCC=CCC	100	879.66028:1563 880.66363:1653 881.66699:569	62.01787:153 280.36829:10 309.46829:10 811.85431:10 817.0083:20 820.07861:20 862.05414:10 879.98615:31 880.04059:31	31384	26328	28841
12.24	SM 46:8;3O	[M-H]-	917.639	C51H89N2O7P	SM	IPVXPJXDGXJGKA-UHFFFAOYSA-N	O=C(NC(COP(=O)([O-])OCC[N+](C)(C)C)C(O)C(O)C=CCCC=CCC)CCCCCCCCCCCCCCC=CCC=CCC=CCC=CCC=CCC=CCC	100	917.63922:1601 918.64257:1793 919.64593:815		10083	11132	18254
12.406	SM 37:7;2O	[M+H]+	755.51	C42H73N2O6P	SM	FHFDWLIKQIUPND-UHFFFAOYSA-N	O=C(NC(COP(=O)([O-])OCC[N+](C)(C)C)C(O)C=CCCCCCCCC)CCCCC=CCC=CCC=CCC=CCC=CCC=CCC	99.9	755.50928:2343 756.51263:3872 757.51599:1936	55.07969:20 57.0929:31 59.08578:891 62.25391:10 69.09985:31 71.11545:31 81.10468:51 83.12101:41 85.13866:41 93.1198:10 95.12653:51 97.14352:20 102.13227:31 102.17365:82 103.5742:10 109.15223:31 118.12862:10 119.13436:31 121.14931:20 121.15553:41 123.17332:31 131.14583:31 133.1601:31 135.17001:51 137.15366:20 139.17172:31 141.15085:20 145.16461:41 147.17891:31 149.19672:31 155.17603:20 158.13959:1…	11159	25471	20709
13.833	SM 12:1;2O/26:1	[M+H]+	757.622	C43H85N2O6P	SM	NHSCWGDDNXHWDH-UHFFFAOYSA-N	O=C(NC(COP(=O)([O-])OCC[N+](C)(C)C)C(O)C=CCCCCCCC)CCCCCCCCCCCCCC=CCCCCCCCCCC	99.9	757.62219:2165 758.62554:382 759.6289:382		23236	52549	18432
14.021	SM 39:4;2O	[M+H]+	789.588	C44H83N2O6P	SM	QQRWTGRASSWVFL-UHFFFAOYSA-N	O=C(NC(COP(=O)([O-])OCC[N+](C)(C)C)C(O)C=CCCCCCCCC)CCCCCCCCCCC=CCC=CCC=CCCCCCCC	99.9	789.58862:4076 790.59197:3245 791.59533:910	57.09576:51 59.08653:41 249.20898:31 263.23129:41 291.23087:20 305.25037:41 305.29971:31 307.27899:31 319.32437:71 323.31818:41 347.32574:82 351.27341:20 357.37552:10 361.34753:41 363.37405:41 364.31128:21 365.34149:501 374.24423:10 379.36942:286 403.42828:41 407.37415:61 421.42865:2395 425.39148:342 435.45334:214 463.45554:184 477.5246:1524 481.47897:568 489.53656:10 517.56104:51 518.56049:82 51…	29336	19826	52958
13.802	SM 47:5;3O	[M+H]+	893.711	C52H97N2O7P	SM	PWIVSVADNIYWIJ-UHFFFAOYSA-N	O=C(NC(COP(=O)([O-])OCC[N+](C)(C)C)C(O)C(O)CCCC=CCCCC)CCCCCCCCCCCCCCCCCCCCC=CCC=CCC=CCC=CCC	99.9	893.711:4030 894.71435:2921 895.71771:11688		48050	109387	19250
11.396	SM 47:4;3O	[M+H]+	895.726	C52H99N2O7P	SM	GQJZXYIXEBHBRM-UHFFFAOYSA-N	O=C(NC(COP(=O)([O-])OCC[N+](C)(C)C)C(O)C(O)CCCC=CCCCC)CCCCCCCCCCCCCCCCCCC=CCC=CCC=CCCCCCCC	99.9	895.72546:5221 896.72881:5873 897.73217:3598	59.08571:71 59.09547:10 67.08538:20 69.10094:41 71.11299:31 81.10459:51 83.12093:31 85.13857:20 91.0899:20 93.11155:71 95.12508:41 97.14345:31 99.12255:41 107.13475:61 109.14625:61 111.12585:20 116.11464:10 119.14199:41 121.15234:102 123.16855:82 131.13606:41 133.1584:71 135.16995:71 135.18309:61 137.15689:31 137.7379:10 139.16998:41 145.16795:61 147.18398:102 149.19838:102 151.17612:92 151.21432…	20795	137717	42402
14.054	SM 47:1;2O	[M+H]+	907.76	C52H105N2O6P	SM	QFDGBQQSENDONG-UHFFFAOYSA-N	O=C(NC(COP(=O)([O-])OCC[N+](C)(C)C)C(O)C=CCCCCCCC)CCCCCCCCCCCCCCCCCCCCCCCCCCCCCCCCCC	99.9	907.75934:4912 908.76269:2055 909.76605:1199	56.08241:10 59.08643:143 60.01582:10 67.08381:31 68.09134:10 71.11851:41 79.08993:20 81.10918:61 83.12042:41 85.13675:51 93.11098:41 95.12863:71 97.14285:41 99.12335:61 99.16975:10 105.12105:10 107.12825:41 109.14854:71 111.16983:31 117.1233:31 119.13357:20 121.15005:61 122.15607:20 123.17094:51 125.15009:31 125.19115:31 127.16888:31 129.12682:31 131.14336:41 133.16249:41 135.17406:102 136.17726:…	16914	76157	6444
12.375	SM 20:0;2O	[M+H]+	531.353	C25H53N2O6P	SM	UGGZHKANHUYCLX-UHFFFAOYSA-N	O=C(NC(COP(=O)([O-])OCC[N+](C)(C)C)C(O)CCCCCCCCC)CCCCCCC	99.8	531.35388:21814 532.35723:22549 533.36059:5687	55.07487:51 55.08011:143 57.09545:173 65.06712:31 67.08473:497 69.10028:224 71.08017:41 71.11469:31 73.06268:10 77.07108:31 79.08967:255 81.06824:194 81.10638:496 83.0867:61 83.12145:224 91.09447:194 93.1107:289 95.09117:102 95.12698:310 97.07579:31 97.11057:51 97.14675:82 99.12447:31 105.11208:31 105.11353:112 107.09873:41 107.1338:194 109.14972:153 111.12785:61 111.16655:20 115.10712:51 117.122…	83385	194593	96953
11.159	SM 32:0;2O	[M+H]+	699.541	C37H77N2O6P	SM	MCCRWVNDSLPCEX-UHFFFAOYSA-N	O=C(NC(COP(=O)([O-])OCC[N+](C)(C)C)C(O)CCCCCCCCC)CCCCCCCCCCCCCCCCCCC	99.8	699.54047:1985 700.54382:1714 701.54718:912		34079	32578	39490
12.661	SM 40:9;2O	[M+H]+	793.526	C45H75N2O6P	SM	OEAQPPNNMMMVQB-UHFFFAOYSA-N	O=C(NC(COP(=O)([O-])OCC[N+](C)(C)C)C(O)C=CCCC=CCCC=CCCC)CCCCC=CCC=CCC=CCC=CCC=CCC=CCC	99.8	793.52649:5485 794.52984:7437 795.5332:3330	55.07762:41 57.09612:20 59.08689:902 62.12365:10 67.08083:41 67.0843:92 69.09985:41 79.08922:31 81.10466:51 83.12486:71 95.13063:82 97.1421:41 107.13039:31 109.14774:194 110.15311:41 119.13892:31 121.15546:112 123.16698:61 125.14767:20 135.1732:122 136.18629:31 141.16583:31 147.18564:31 149.19659:71 150.202:31 151.21426:51 153.19128:31 155.17236:194 156.17827:51 159.18875:10 163.22035:31 165.2378…	37781	54335	35826
12.314	SM 39:8;3O	[M-H]-	819.529	C44H75N2O7P	SM	LXJRUYGWXCIIEQ-UHFFFAOYSA-N	O=C(NC(COP(=O)([O-])OCC[N+](C)(C)C)C(O)C(O)C=CCCC=CCCC)CCCCCCC=CCC=CCC=CCC=CCC=CCC=CCC	99.8	819.52844:1197 820.53179:2254 821.53515:1260	251.23859:10 253.20528:41 255.35336:41 272.06058:10 277.34503:593 279.35452:10 819.93243:92 819.9809:102 820.01324:71	7520	12121	7549
13.581	SM 45:2;3O	[M-H]-	915.717	C50H99N2O7P	SM	HXHLUDPLHAASOZ-UHFFFAOYSA-N	O=C(NC(COP(=O)([O-])OCC[N+](C)(C)C)C(O)C(O)CCCC=CCCC)CCCCCCCCCCCCCCCCCCCCC=CCCCCCCCCCC	99.8	915.71838:1262 916.72173:696 917.72509:370	72.07666:10 89.0649:41 119.08755:51 143.09654:31 161.11121:20 161.12018:41 162.93733:10 179.1356:61 279.35907:10 409.53976:20 410.54623:31 463.30194:10 464.60065:41 464.6189:61 677.76312:10 689.9411:31 707.94171:41 867.75421:10 870.07263:272 916.06024:31	24863	75245	8564
13.808	SM 41:7;3O	[M+H]+	805.585	C46H81N2O7P	SM	JAOMWOZHMASTAR-UHFFFAOYSA-N	O=C(NC(COP(=O)([O-])OCC[N+](C)(C)C)C(O)C(O)CCCC=CCCCC)CCCCCCCCC=CCC=CCC=CCC=CCC=CCC=CCC	99.6	805.58679:3273 806.59014:3192 807.5935:1596	59.08838:163 233.26564:31 283.39041:31 313.41983:31 337.43192:51 341.46399:41 503.59366:31 506.63681:31 509.93143:10 514.67072:10 519.91156:21 521.55151:694 523.55261:32 523.78204:21 524.93628:21 525.58667:387 593.7218:41 637.6333:20 640.84259:10 747.94635:31 749.83191:31 761.9549:31 775.92432:10 802.30707:10 805.95856:6225	68190	60974	78028
11.468	SM 39:7;3O	[M-H]-	821.545	C44H77N2O7P	SM	NJQJIOZCXUTTOB-UHFFFAOYSA-N	O=C(NC(COP(=O)([O-])OCC[N+](C)(C)C)C(O)C(O)CCCC=CCCCC)CCCCCCC=CCC=CCC=CCC=CCC=CCC=CCC	99.6	821.54413:1337 822.54748:609 823.55084:203		24420	24659	5407
11.521	SM 13:1;2O/30:4	[M-H]-	865.644	C48H89N2O6P	SM	IROFYNCBMKOTOF-UHFFFAOYSA-N	O=C(NC(COP(=O)([O-])OCC[N+](C)(C)C)C(O)C=CCCCCCCCC)CCCCCCCCCCCCCCCCC=CCC=CCC=CCC=CCC	99.5	865.64563:1103 866.64898:1218 867.65234:203	62.01457:320 823.00153:20 865.97729:31 866.04376:61	13636	44643	19418
9.16	SM 21:1;2O	[M+H]+	543.353	C26H53N2O6P	SM	FBDKLRUGRZEGOO-UHFFFAOYSA-N	O=C(NC(COP(=O)([O-])OCC[N+](C)(C)C)C(O)C=CCCCCCCC)CCCCCCCC	99.4	543.35205:3500 544.3554:2510 545.35876:1659	59.08672:214 89.09567:10 381.46625:20 528.57294:10 543.5907:1238	16644	38272	4590
12.027	SM 27:3;3O	[M+H]+	617.429	C32H61N2O7P	SM	ZZHIWDNOJYEULB-UHFFFAOYSA-N	O=C(NC(COP(=O)([O-])OCC[N+](C)(C)C)C(O)C(O)CCCC=CCCC)CCCCCCC=CCC=CCCC	99.4	617.4303:12747 618.43365:18895 619.43701:5889	55.04215:31 55.07882:265 57.05787:122 57.09414:323 59.08379:51 60.26171:10 67.07755:43 67.08332:557 68.08736:41 69.06364:42 69.09885:588 70.10598:31 71.07873:92 71.11444:239 75.07832:10 77.07082:51 79.08315:31 79.08691:245 81.09723:33 81.10486:816 82.10866:41 83.08645:52 83.11991:402 84.12312:31 85.10237:92 85.13624:71 88.87896:10 91.09287:143 93.11046:303 95.08955:62 95.12535:721 96.12912:51 97.…	100761	124812	232
6.742	SM 29:6;3O	[M+H]+	639.413	C34H59N2O7P	SM	ZRENWMWSVDHBBF-UHFFFAOYSA-N	O=C(NC(COP(=O)([O-])OCC[N+](C)(C)C)C(O)C(O)C=CCCC=CCC)CCCC=CCC=CCC=CCC=CCC	99.3	639.41455:1616 640.4179:1807 641.42126:454		5562	35158	231
11.508	SM 30:3;2O	[M+H]+	665.463	C35H67N2O6P	SM	CYGRMLQQGRQIPK-UHFFFAOYSA-N	O=C(NC(COP(=O)([O-])OCC[N+](C)(C)C)C(O)C=CCCCCCCC)CCCCCCCC=CCC=CCCCCC	99.3	665.46173:1476102 666.46508:182130 667.46844:21533		8589451	3220352	6253941
12.072	SM 13:1;2O/34:4	[M+H]+	877.716	C52H97N2O6P	SM	MMBIULFVXDHGQC-UHFFFAOYSA-N	O=C(NC(COP(=O)([O-])OCC[N+](C)(C)C)C(O)C=CCCCCCCCC)CCCCCCCCCCCCCCCCCCCCC=CCC=CCC=CCC=CCC	99.3	877.71454:1709 878.71789:2138 879.72125:4422		45054	74245	34770
11.523	SM 27:6;2O	[M+H]+	617.369	C32H55N2O6P	SM	FFIJANULUCSQRI-UHFFFAOYSA-N	O=C(NC(COP(=O)([O-])OCC[N+](C)(C)C)C(O)C=CCCC=CCCC)CC=CCC=CCC=CCC=CCC	99	617.36731:51401 618.37066:38399 619.37402:9344	55.07891:92 57.05903:42 57.09423:499 59.08606:173 67.08342:173 69.10012:194 71.11692:71 79.08449:20 79.09203:71 81.10496:237 83.12258:163 85.10377:41 87.44464:10 91.09161:51 93.10646:61 93.10918:122 95.12682:204 97.10902:41 99.12432:82 107.13073:71 109.14956:184 111.12918:41 111.1664:41 119.13927:61 121.1527:163 123.16891:82 131.14288:61 133.15875:51 135.17522:163 137.19196:61 139.172:51 141.1880…	618304	711540	11209
6.773	SM 12:2;2O/14:1	[M+H]+	587.418	C31H59N2O6P	SM	AXLCNOVFABJOCK-UHFFFAOYSA-N	O=C(NC(COP(=O)([O-])OCC[N+](C)(C)C)C(O)C=CCCC=CCCC)CCCCCCCC=CCCCC	98.9	587.42017:5126 588.42352:2753 589.42688:860	59.08562:343 103.1147:10 587.60791:20	72277	94220	85126
11.491	SM 28:5;2O	[M+H]+	633.4	C33H59N2O6P	SM	UOSBKTKNPBGFKO-UHFFFAOYSA-N	O=C(NC(COP(=O)([O-])OCC[N+](C)(C)C)C(O)C=CCCCCCCC)CCC=CCC=CCC=CCC=CCC	98.9	633.40222:3618 634.40557:26746 635.40893:10670	55.07702:71 57.09443:61 59.08625:651 67.08362:71 69.09914:82 72.1124:41 73.09651:143 81.10387:71 83.12405:41 87.08343:393 89.09632:31 91.09718:20 95.12561:61 97.14397:31 100.1293:10 105.11787:31 107.1338:31 109.15118:51 111.16208:20 115.12074:20 119.13786:41 121.15284:61 123.16747:41 125.14974:31 129.11844:31 133.14258:41 135.1819:41 139.16878:31 145.16669:20 147.17928:51 149.19363:31 153.19876:4…	48534	48553	47905
13.89	SM 37:5;3O	[M-H]-	797.545	C42H77N2O7P	SM	YYSJJMBYQVBWIK-UHFFFAOYSA-N	O=C(NC(COP(=O)([O-])OCC[N+](C)(C)C)C(O)C(O)CCCC=CCCCC)CCCCCCCCCCC=CCC=CCC=CCC=CCC	98.8	797.54749:8096 798.55084:5459 799.5542:1903	226.76497:10 235.18556:71 237.25162:10 253.20578:224 253.32487:10 255.34709:1219 271.59317:21 277.34085:849 485.55701:10 491.54947:31 797.94214:61 797.97406:31	81322	62944	22701
12.261	SM 42:5;3O	[M+H]+	823.632	C47H87N2O7P	SM	BOCSRIZLZJQXKV-UHFFFAOYSA-N	O=C(NC(COP(=O)([O-])OCC[N+](C)(C)C)C(O)C(O)CCCC=CCCC)CCCCCCCCCCCCCCCCC=CCC=CCC=CCC=CCC	98.7	823.63501:1478 824.63836:1015 825.64172:1218	57.10004:10 59.08872:82 121.15689:10 134.1524:10 145.1628:10 153.23503:10 187.19766:10 230.29312:10 235.27791:20 253.42136:10 259.28537:92 259.41043:10 262.37744:31 269.23941:10 293.31387:20 347.34927:10 365.452:20 439.61145:10 487.66687:20 493.61215:31 495.58096:20 497.5285:31 523.70117:20 524.68066:31 529.7088:31 540.57214:10 543.64587:20 547.72906:10 550.74353:31 553.60345:122 570.57117:10 578…	22769	23398	44412
11.287	SM 40:4;3O	[M+H]+	797.617	C45H85N2O7P	SM	ZJUOFMODXXNOAW-UHFFFAOYSA-N	O=C(NC(COP(=O)([O-])OCC[N+](C)(C)C)C(O)C(O)CCCC=CCCC)CCCCCCCCCCCCC=CCC=CCC=CCCCCCCC	98.4	797.61957:1735 798.62292:1631 799.62628:1038	59.08779:1617 88.15332:31 429.42163:31 467.57306:20 515.61823:41 541.62201:20 738.034:10 741.85553:31 741.98242:31 797.88342:61 797.9552:157 797.98315:231 798.05493:53	23782	22953	25305
11.633	SM 32:7;2O	[M+H]+	685.432	C37H63N2O6P	SM	XKTXCUCZGOGZTL-UHFFFAOYSA-N	O=C(NC(COP(=O)([O-])OCC[N+](C)(C)C)C(O)C=CCCC=CCCC)CCCC=CCC=CCC=CCC=CCC=CCC	98.3	685.43414:75310 686.43749:83699 687.44085:14425	60.07175:184 61.07723:41 65.05727:10 70.10548:10 86.10122:31 95.13038:31 252.37709:20 252.38382:41 253.39421:71 255.40524:31 264.3891:194 265.39792:153 266.37869:82 270.40347:71 271.40506:51 282.41205:255 283.4166:235 300.41461:20 300.42685:143 301.44086:102 349.41776:20 385.56241:20 498.50797:31 631.90881:41 648.71838:10 649.93445:112 649.95605:61 658.65277:10 667.9436:291 671.58301:20 683.60858…	1178196	3033975	1504031
13.959	SM 36:2;3O	[M+H]+	745.585	C41H81N2O7P	SM	UZPIXDQOLJAGOF-UHFFFAOYSA-N	O=C(NC(COP(=O)([O-])OCC[N+](C)(C)C)C(O)C(O)CCCC=CCCC)CCCCCCCCCCCC=CCCCCCCCCCC	98.1	745.58344:1718 746.58679:668 747.59015:3841		11111	28928	24177
12.85	SM 35:7;2O	[M+H]+	727.479	C40H69N2O6P	SM	QLLAMCFRXRCTQT-UHFFFAOYSA-N	O=C(NC(COP(=O)([O-])OCC[N+](C)(C)C)C(O)C=CCCCCCCCC)CCC=CCC=CCC=CCC=CCC=CCC=CCC	98	727.48145:4615 728.4848:6576 729.48816:2283	55.07783:8 57.09526:36 58.91142:8 59.08602:751 67.08107:13 69.09774:10 71.11807:15 81.10492:25 83.12125:13 85.13629:10 88.08083:3 91.09832:8 93.11051:8 95.12816:48 96.12917:8 97.14238:15 99.12569:13 105.11623:10 109.151:23 111.12468:8 113.18063:5 121.15578:18 123.12969:10 123.17357:13 124.17377:8 125.15273:15 129.9024:3 131.14124:15 133.15872:10 135.17683:15 137.19359:10 141.15276:23 143.14755:8 …	7576	47422	1788
14.049	SM 12:2;2O/16:4	[M-H]-	653.394	C33H57N2O6P	SM	QWIDYQCEEBBTAD-UHFFFAOYSA-N	O=C(NC(COP(=O)([O-])OCC[N+](C)(C)C)C(O)C=CCCC=CCCC)CCC=CCC=CCC=CCC=CCC	97.5	653.39587:1286 654.39922:1031 655.40258:147		3506	8398	12859
11.655	SM 37:7;3O	[M-H]-	793.514	C42H73N2O7P	SM	JJHYWOGJGLKQAB-UHFFFAOYSA-N	O=C(NC(COP(=O)([O-])OCC[N+](C)(C)C)C(O)C(O)CCCC=CCCCC)CCCCC=CCC=CCC=CCC=CCC=CCC=CCC	97.5	793.51727:23687 794.52062:16253 795.52398:7720	62.01567:15 71.0436:15 80.99837:41 85.06656:10 95.02372:31 99.07003:5 123.03395:20 125.08166:20 131.99371:5 135.03168:20 145.18205:5 149.06128:41 153.05629:61 162.81517:5 165.05882:117 167.07866:25 205.26476:5 207.08751:46 221.25957:5 225.1115:463 253.2057:5 255.34927:61 279.36441:15 474.51837:15 537.46747:15 537.51984:363 575.7663:15 755.90662:20 755.92993:41 757.93451:10 791.30621:10 791.37372:…	130556	291872	83368
12.565	SM 32:6;3O	[M+H]+	681.46	C37H65N2O7P	SM	NTRQISKXWXJONQ-UHFFFAOYSA-N	O=C(NC(COP(=O)([O-])OCC[N+](C)(C)C)C(O)C(O)CCCC=CCCC)CCCC=CCC=CCC=CCC=CCC=CCC	97.4	681.45709:7498 682.46044:9364 683.4638:2718	55.0765:10 57.09498:102 59.08573:173 89.09979:31 116.11006:10 121.15388:20 133.15674:31 137.15686:61 147.18565:10 151.18129:31 167.18192:82 187.22453:31 189.2469:20 201.24654:10 205.24814:51 213.15714:20 223.26155:82 235.1541:51 251.15359:20 289.22162:61 291.2373:122 307.24597:92 327.22342:92 340.2225:31 345.24112:41 345.30933:51 347.32465:173 363.3298:133 369.29105:20 382.29984:41 383.30814:214 …	59333	84505	51096
14.014	SM 13:1;2O/26:4	[M+H]+	765.591	C44H81N2O6P	SM	LWTYKDWVRFXWPL-UHFFFAOYSA-N	O=C(NC(COP(=O)([O-])OCC[N+](C)(C)C)C(O)C=CCCCCCCCC)CCCCCCCCCCCCC=CCC=CCC=CCC=CCC	97.2	765.5929:1552 766.59625:714 767.59961:1426		3814	1950	21718
11.523	SM 24:3;3O	[M+H]+	575.382	C29H55N2O7P	SM	HWKAOUDVGZXJPR-UHFFFAOYSA-N	O=C(NC(COP(=O)([O-])OCC[N+](C)(C)C)C(O)C(O)C=CCCC=CCCC=CC)CCCCCCCC	97.1	575.37921:6606 576.38256:6500 577.38592:3046	55.07491:82 55.07911:204 57.05603:21 57.09443:612 59.08627:153 61.8207:10 65.06721:41 67.0779:77 67.08252:810 69.09805:279 71.0791:41 71.11481:546 77.06628:20 77.06999:31 79.08858:184 81.09893:77 81.10529:1056 83.12164:316 85.13799:369 91.09201:133 93.10414:31 93.10959:224 95.12724:1036 97.14424:194 99.1585:61 105.1095:20 105.1153:122 107.13268:153 109.14859:442 111.16245:71 113.14365:41 119.1367…	2537	67896	358
13.739	SM 27:4;2O	[M+H]+	621.4	C32H59N2O6P	SM	DLGGEDDSACXZMC-UHFFFAOYSA-N	O=C(NC(COP(=O)([O-])OCC[N+](C)(C)C)C(O)C=CCCCCCCC)CCCCC=CCC=CCC=CCC	97.1	621.40332:8119 622.40667:11451 623.41003:2235	55.0829:31 57.0951:112 59.08693:404 60.08964:10 81.10471:61 85.14:31 89.0919:20 89.09856:51 94.11573:10 95.12656:41 97.14216:41 107.13338:31 109.15076:31 121.15553:20 133.1666:31 135.17328:31 147.18401:31 151.17615:20 161.20819:31 176.15332:10 244.2782:10 250.1767:31 265.17676:41 291.31918:31 306.25671:51 313.41919:31 333.30185:21 341.24661:601 362.33453:11 362.34799:102 383.3107:31 393.46118:21 …	96031	107707	94463
12.482	SM 12:1;2O/20:2	[M+H]+	671.512	C37H71N2O6P	SM	JMSCUGDFSVUQKP-UHFFFAOYSA-N	O=C(NC(COP(=O)([O-])OCC[N+](C)(C)C)C(O)C=CCCCCCCC)CCCCCCCCCC=CCC=CCCCCC	96.9	671.51569:9006 672.51904:6580 673.5224:2792	57.09253:31 58.91298:37 59.08868:6985 60.06952:31 149.20679:31 230.18568:10 233.26778:31 253.39627:20 263.37057:31 264.39349:51 265.39084:31 266.37851:31 281.39719:41 282.41183:92 283.41165:51 300.42664:51 301.42838:20 305.40277:10 307.24872:31 317.35379:41 363.35181:41 501.58597:41 557.65955:31 558.67365:61 559.67523:71 615.75726:51 615.81329:51 635.91467:82 653.91754:61 671.67035:31 671.8277:82…	46339	148364	134114
13.238	SM 34:8;2O	[M+H]+	711.447	C39H65N2O6P	SM	DVKCAAGTCPLHDA-UHFFFAOYSA-N	O=C(NC(COP(=O)([O-])OCC[N+](C)(C)C)C(O)C=CCCC=CCCC)CCC=CCC=CCC=CCC=CCC=CCC=CCC	96.8	711.44977:1480 712.45312:1114 713.45648:495		4638	1206	15221
13.112	SM 44:4;3O	[M+H]+	853.679	C49H93N2O7P	SM	VAEDIVAGGBJXDZ-UHFFFAOYSA-N	O=C(NC(COP(=O)([O-])OCC[N+](C)(C)C)C(O)C(O)CCCC=CCCC)CCCCCCCCCCCCCCCCC=CCC=CCC=CCCCCCCC	96.8	853.68365:2093 854.687:7778 855.69036:7020	57.09623:10 59.08702:194 83.12263:31 122.14974:10 147.18494:31 233.26527:31 239.36205:10 241.31013:41 257.31503:10 259.32791:92 261.33948:31 277.33792:61 313.41949:71 315.38226:31 523.69128:31 541.71826:31 551.75446:31 571.7251:20 573.7356:31 573.76941:31 575.76654:51 575.78687:61 577.77399:31 597.75708:133 599.76782:31 615.7793:20 621.7359:10 826.17773:10 835.96277:61 836.10974:41 841.0202:51 84…	19559	68747	31022
14.117	SM 32:3;3O	[M+H]+	687.507	C37H71N2O7P	SM	CHMMMHYUXMEPJU-UHFFFAOYSA-N	O=C(NC(COP(=O)([O-])OCC[N+](C)(C)C)C(O)C(O)CCCC=CCCC)CCCCCCCCCC=CCC=CCCCCC	96.6	687.50983:1109 688.51318:1512 689.51654:672		2926	10611	6529
14.022	SM 43:1;3O	[M+H]+	845.711	C48H97N2O7P	SM	XQVLIKKYVQOHGL-UHFFFAOYSA-N	O=C(NC(COP(=O)([O-])OCC[N+](C)(C)C)C(O)C(O)CCCC=CCCC)CCCCCCCCCCCCCCCCCCCCCCCCCCCCCC	96.6	845.7132:2191 846.71655:1176 847.71991:882		42254	40194	63303
5.635	SM 12:2;2O/13:1	[M+H]+	573.403	C30H57N2O6P	SM	KGZMLUFQKOKPNZ-UHFFFAOYSA-N	O=C(NC(COP(=O)([O-])OCC[N+](C)(C)C)C(O)C=CCCC=CCCC)CCCCCCCC=CCCC	96.2	573.40588:32116 574.40923:16097 575.41259:4076	58.9097:31 59.08539:3221 537.58057:122 573.58154:31	143780	451572	56672
13.833	SM 28:0;2O	[M+H]+	643.479	C33H69N2O6P	SM	IWSOOMUMLGVKBN-UHFFFAOYSA-N	O=C(NC(COP(=O)([O-])OCC[N+](C)(C)C)C(O)CCCCCCCCC)CCCCCCCCCCCCCCC	96.1	643.47571:14007 644.47906:4589 645.48242:4587		69936	158999	110846
13.865	SM 49:7;3O	[M+H]+	917.711	C54H97N2O7P	SM	XIYKXKPTIFKQDX-UHFFFAOYSA-N	O=C(NC(COP(=O)([O-])OCC[N+](C)(C)C)C(O)C(O)CCCC=CCCCC)CCCCCCCCCCCCCCCCC=CCC=CCC=CCC=CCC=CCC=CCC	96.1	917.71338:1199 918.71673:203 919.72009:2233		14440	31214	6669
14.022	SM 13:1;2O/32:4	[M+H]+	849.684	C50H93N2O6P	SM	ZLELBFMUXCAFKH-UHFFFAOYSA-N	O=C(NC(COP(=O)([O-])OCC[N+](C)(C)C)C(O)C=CCCCCCCCC)CCCCCCCCCCCCCCCCCCC=CCC=CCC=CCC=CCC	96	849.68726:1095 850.69061:1029 851.69397:2794		10709	18797	12267
13.928	SM 13:1;2O/34:2	[M+H]+	881.747	C52H101N2O6P	SM	GNFXLIVOWUJDAB-UHFFFAOYSA-N	O=C(NC(COP(=O)([O-])OCC[N+](C)(C)C)C(O)C=CCCCCCCCC)CCCCCCCCCCCCCCCCCCCCCC=CCC=CCCCCCCC	96	881.74988:4547 882.75323:2233 883.75659:2233		97644	132773	22719
12.85	SM 35:5;3O	[M+H]+	725.523	C40H73N2O7P	SM	AKQCPKZGSYOYRF-UHFFFAOYSA-N	O=C(NC(COP(=O)([O-])OCC[N+](C)(C)C)C(O)C(O)CCCC=CCCCC)CCCCCCCCC=CCC=CCC=CCC=CCC	95.8	725.52576:2152 726.52911:5114 727.53247:3836		4093	31388	2275
11.789	SM 12:1;2O/26:6	[M+H]+	747.544	C43H75N2O6P	SM	SVJKQHFEKWHWFT-UHFFFAOYSA-N	O=C(NC(COP(=O)([O-])OCC[N+](C)(C)C)C(O)C=CCCCCCCC)CCCCCCC=CCC=CCC=CCC=CCC=CCC=CCC	95.8	747.54651:2171 748.54986:2233 749.55322:2639		28405	54068	34578
11.593	SM 35:3;3O	[M-H]-	773.545	C40H77N2O7P	SM	JMPXTATWGYIJJF-UHFFFAOYSA-N	O=C(NC(COP(=O)([O-])OCC[N+](C)(C)C)C(O)C(O)CCCC=CCCCC)CCCCCCCCCCCC=CCC=CCCCCC	95.7	773.54956:2410 774.55291:2437 775.55627:203	223.23192:10 250.82269:10 253.20778:31 253.3381:173 255.34459:194 773.86456:31 773.97852:20	33197	38106	9194
12.641	SM 40:6;3O	[M+H]+	793.585	C45H81N2O7P	SM	OWCKOSYUKPMUQR-UHFFFAOYSA-N	O=C(NC(COP(=O)([O-])OCC[N+](C)(C)C)C(O)C(O)CCCC=CCCC)CCCCCCCCCCCC=CCC=CCC=CCC=CCC=CCC	95.6	793.58838:8856 794.59173:6626 795.59509:2610		61018	54968	103110
12.041	SM 45:1;2O	[M+H]+	879.729	C50H101N2O6P	SM	IGCYHURHKNQBDJ-UHFFFAOYSA-N	O=C(NC(COP(=O)([O-])OCC[N+](C)(C)C)C(O)C=CCCCCCCC)CCCCCCCCCCCCCCCCCCCCCCCCCCCCCCCC	95.3	879.72577:3153 880.72912:2171 881.73248:4010		63831	12464	69339
11.542	SM 22:1;3O	[M-H]-	595.373	C27H55N2O7P	SM	NZXDEDWTBRABJP-UHFFFAOYSA-N	O=C(NC(COP(=O)([O-])OCC[N+](C)(C)C)C(O)C(O)CCCC=CCCC)CCCCCCCCC	94.9	595.37677:5413 596.38012:3453 597.38348:1015	163.13206:92 283.23373:83 283.39059:1847	13977	18786	34258
6.742	SM 28:3;3O	[M+H]+	631.445	C33H63N2O7P	SM	OBPQIHUNLWQGNJ-UHFFFAOYSA-N	O=C(NC(COP(=O)([O-])OCC[N+](C)(C)C)C(O)C(O)CCCC=CCCC)CCCCCCCC=CCC=CCCC	94.7	631.44043:2757 632.44378:1938 633.44714:583	55.07952:10 57.09805:21 59.08561:758 599.65448:10 631.59772:20 631.69354:31	47154	51674	1085
13.573	SM 39:0;3O	[M-H]-	835.655	C44H91N2O7P	SM	RAMFDGNBKLWSQW-UHFFFAOYSA-N	O=C(NC(COP(=O)([O-])OCC[N+](C)(C)C)C(O)C(O)CCCCCCCC)CCCCCCCCCCCCCCCCCCCCCCCCCC	94.4	835.66028:3659 836.66363:1588 837.66699:417	59.0451:20 71.0434:31 89.06492:122 90.06986:31 101.0714:61 113.07275:31 119.0892:173 120.08982:20 133.48865:10 143.09842:41 149.11115:51 150.12502:10 161.11864:71 162.1275:31 169.09964:10 179.13969:153 180.13896:31 282.41498:51 327.42542:31 327.4382:71 328.43802:71 352.5144:10 381.29269:10 382.50409:322 383.50446:289 609.81293:61 627.86053:71 788.95367:31 789.00916:41 789.98523:756 835.8855:41	13629	10118	54554
5.573	SM 26:3;3O	[M+H]+	603.413	C31H59N2O7P	SM	NLZSBXZDMZUFDZ-UHFFFAOYSA-N	O=C(NC(COP(=O)([O-])OCC[N+](C)(C)C)C(O)C(O)C=CCCC=CCC)CCCCCCCC=CCCCC	94.3	603.40991:3218 604.41326:921 605.41662:552		33515	53491	1548
13.77	SM 12:0;2O/8:0	[M+H]+	509.371	C25H53N2O6P	SM	UGGZHKANHUYCLX-UHFFFAOYSA-N	O=C(NC(COP(=O)([O-])OCC[N+](C)(C)C)C(O)CCCCCCCCC)CCCCCCC	94.2	509.37485:6102 510.3782:2570 511.38156:1884		62410	86342	6218
9.978	SM 12:1;2O/18:2	[M+H]+	643.481	C35H67N2O6P	SM	CYGRMLQQGRQIPK-UHFFFAOYSA-N	O=C(NC(COP(=O)([O-])OCC[N+](C)(C)C)C(O)C=CCCCCCCC)CCCCCCCC=CCC=CCCCCC	94.1	643.4845:66175 644.48785:46745 645.49121:11086		435846	204982	202651
12.565	SM 30:5;2O	[M+H]+	661.432	C35H63N2O6P	SM	MSMSRYFIMBDWQA-UHFFFAOYSA-N	O=C(NC(COP(=O)([O-])OCC[N+](C)(C)C)C(O)C=CCCCCCCC)CCCCC=CCC=CCC=CCC=CCC	93.9	661.43512:6390 662.43847:7049 663.44183:3120		99129	114124	84886
13.928	SM 14:1;2O/38:6	[M+H]+	943.763	C57H103N2O6P	SM	RRVONUJEGPAMPU-UHFFFAOYSA-N	O=C(NC(COP(=O)([O-])OCC[N+](C)(C)C)C(O)C=CCCCCCCCCC)CCCCCCCCCCCCCCCCCCC=CCC=CCC=CCC=CCC=CCC=CCC	93.3	943.76642:2289 944.76977:3249 945.77313:13815		24370	48313	25825
11.821	SM 37:9;3O	[M+H]+	745.492	C42H69N2O7P	SM	YXNRINUXIOIQKV-UHFFFAOYSA-N	O=C(NC(COP(=O)([O-])OCC[N+](C)(C)C)C(O)C(O)C=CCCC=CCCC=CC)CCC=CCC=CCC=CCC=CCC=CCC=CCC	92.9	745.49536:1752 746.49871:1422 747.50207:609		20670	58545	21563
11.593	SM 40:0;3O	[M-H]-	849.67	C45H93N2O7P	SM	KJJROPZLIQBXPI-UHFFFAOYSA-N	O=C(NC(COP(=O)([O-])OCC[N+](C)(C)C)C(O)C(O)CCCCCCCC)CCCCCCCCCCCCCCCCCCCCCCCCCCC	92.9	849.67407:1125 850.67742:812 851.68078:609		2344	28460	14689
13.35	SM 28:2;3O	[M-H]-	677.451	C33H65N2O7P	SM	WAIKCZFKOCZMED-UHFFFAOYSA-N	O=C(NC(COP(=O)([O-])OCC[N+](C)(C)C)C(O)C(O)CCCC=CCCC)CCCCCCCC=CCCCCCC	92.8	677.45636:1494 678.45971:1578 679.46307:720	199.1886:5 205.25661:61 277.34766:5 363.39484:15 381.54312:15 473.49734:127 488.48553:15 677.73456:425 677.85583:25	7628	16516	11470
10.255	SM 12:2;2O/18:5	[M+H]+	635.418	C35H59N2O6P	SM	WFYWILCMCSLWQZ-UHFFFAOYSA-N	O=C(NC(COP(=O)([O-])OCC[N+](C)(C)C)C(O)C=CCCC=CCCC)CC=CCC=CCC=CCC=CCC=CCC	92.7	635.42334:24798 636.42669:24134 637.43005:6619	55.07842:10 57.0948:41 58.92721:23 59.08664:2198 83.12334:31 97.14466:31 109.14902:20 113.15759:10 123.17149:31 133.1468:31 135.17303:31 155.17224:31 277.34027:41 285.40677:10 446.45432:41 447.45425:41 523.46045:31 547.57861:41 579.59265:31 635.65015:41 635.78546:41	60978	241522	2353
14.054	SM 12:1;2O/38:4	[M+H]+	919.763	C55H103N2O6P	SM	QNNICWDHYSNERH-UHFFFAOYSA-N	O=C(NC(COP(=O)([O-])OCC[N+](C)(C)C)C(O)C=CCCCCCCC)CCCCCCCCCCCCCCCCCCCCCCCCC=CCC=CCC=CCC=CCC	92.4	919.76666:1763 920.77001:4285 921.77337:4801		10775	20345	3829
12.921	SM 12:1;2O/15:0	[M-H]-	649.456	C32H65N2O6P	SM	JXLBKJFUJANCAW-UHFFFAOYSA-N	O=C(NC(COP(=O)([O-])OCC[N+](C)(C)C)C(O)C=CCCCCCCC)CCCCCCCCCCCCCC	91.8	649.46155:2673 650.4649:2044 651.46826:772	89.06889:10 239.82022:10 253.20982:102 349.48734:10 366.38324:31 367.52203:741 649.79315:61 649.8111:92	26170	30651	4020
13.833	SM 12:1;2O/17:2	[M+H]+	629.465	C34H65N2O6P	SM	ZXXXSRZPNLMSNR-UHFFFAOYSA-N	O=C(NC(COP(=O)([O-])OCC[N+](C)(C)C)C(O)C=CCCCCCCC)CCCCCCCC=CCC=CCCCC	91.7	629.46942:12796 630.47277:6499 631.47613:10514		133946	255593	3024
9.835	SM 29:3;3O	[M+H]+	645.46	C34H65N2O7P	SM	IKTYOKBKVMSQNH-UHFFFAOYSA-N	O=C(NC(COP(=O)([O-])OCC[N+](C)(C)C)C(O)C(O)CCCC=CCCC)CCCCCCCC=CCC=CCCCC	91.5	645.46442:1706 646.46777:992 647.47113:1613		15965	28479	3231
10.389	SM 35:8;3O	[M+H]+	719.476	C40H67N2O7P	SM	IWHQJQNJWIXODE-UHFFFAOYSA-N	O=C(NC(COP(=O)([O-])OCC[N+](C)(C)C)C(O)C(O)C=CCCC=CCCC)CCC=CCC=CCC=CCC=CCC=CCC=CCC	90.7	719.48224:3969 720.48559:3572 721.48895:2140	57.09462:21 58.90752:21 59.08863:824 81.11064:10 266.39713:20 267.41669:61 272.38522:61 273.38818:41 284.42535:51 285.42633:71 521.74792:41 538.76782:92 539.77771:433 557.77692:41 578.77881:82 637.90381:31 719.75006:20 719.86749:31 719.91296:41 719.966:51	47535	73485	86367
9.978	SM 12:1;2O/18:1	[M+H]+	645.497	C35H69N2O6P	SM	QQDBCAPTIVPFJE-UHFFFAOYSA-N	O=C(NC(COP(=O)([O-])OCC[N+](C)(C)C)C(O)C=CCCCCCCC)CCCCCCCC=CCCCCCCCC	90.6	645.49213:6072 646.49548:1416 647.49884:18056		39061	33458	134480
12.45	SM 36:7;3O	[M+H]+	735.507	C41H71N2O7P	SM	JCWGEXYNIUBXTB-UHFFFAOYSA-N	O=C(NC(COP(=O)([O-])OCC[N+](C)(C)C)C(O)C(O)CCCC=CCCC)CCCCC=CCC=CCC=CCC=CCC=CCC=CCC	90.3	735.51172:5628 736.51507:7450 737.51843:2320		69335	29179	87311
14.041	SM 12:1;2O/35:1	[M+H]+	883.763	C52H103N2O6P	SM	HTYJTMOXSVAYTB-UHFFFAOYSA-N	O=C(NC(COP(=O)([O-])OCC[N+](C)(C)C)C(O)C=CCCCCCCC)CCCCCCCCCCCCCCCCCCCCCCC=CCCCCCCCCCC	90.3	883.76721:1378 884.77056:856 885.77392:1200		10441	18095	7945
11.838	SM 30:4;3O	[M+H]+	657.46	C35H65N2O7P	SM	HWUZSGGZBYIFGR-UHFFFAOYSA-N	O=C(NC(COP(=O)([O-])OCC[N+](C)(C)C)C(O)C(O)CCCC=CCCC)CCCCCCCC=CCC=CCC=CCC	90.2	657.46619:3232 658.46954:4469 659.4729:1827	57.0965:42 59.08728:346 109.15121:61 128.13371:20 131.13983:20 156.20711:20 157.17563:61 157.20041:51 384.40961:20 468.57773:41 538.71729:10 545.5354:41 599.6897:31 651.14264:10 657.62219:72 657.65118:303 657.77789:31 657.82495:61	10129	35098	1170
11.649	SM 33:7;3O	[M+H]+	693.46	C38H65N2O7P	SM	AUTFMMKBOAACLB-UHFFFAOYSA-N	O=C(NC(COP(=O)([O-])OCC[N+](C)(C)C)C(O)C(O)C=CCCC=CCC)CCCCC=CCC=CCC=CCC=CCC=CCC	89.5	693.46674:35884 694.47009:43807 695.47345:10236	57.09544:20 59.0862:1752 73.10611:20 617.68689:31 637.62585:20 693.6087:41 693.61615:82 693.724:41 693.74261:41 693.77606:61 693.85046:31	272231	340675	131853
13.144	SM 39:5;3O	[M+H]+	781.585	C44H81N2O7P	SM	LDTFLATWICSQMT-UHFFFAOYSA-N	O=C(NC(COP(=O)([O-])OCC[N+](C)(C)C)C(O)C(O)CCCC=CCCCC)CCCCCCCCCCCCC=CCC=CCC=CCC=CCC	88.8	781.58051:1453 782.58386:3900 783.58722:780		7379	1818	34245
13.886	SM 39:4;3O	[M-H]-	827.592	C44H83N2O7P	SM	NEMXWLHXNIQJDY-UHFFFAOYSA-N	O=C(NC(COP(=O)([O-])OCC[N+](C)(C)C)C(O)C(O)CCCC=CCCCC)CCCCCCCCCCC=CCC=CCC=CCCCCCCC	85.7	827.59753:1997 828.60088:2165 829.60424:456		17149	25400	11728
11.864	SM 12:1;2O/13:0	[M-H]-	621.425	C30H61N2O6P	SM	NMOJSWLXQHTAJR-UHFFFAOYSA-N	O=C(NC(COP(=O)([O-])OCC[N+](C)(C)C)C(O)C=CCCCCCCC)CCCCCCCCCCCC	84.5	621.43213:1923 622.43548:2374 623.43884:831	59.04204:31 205.24855:51 206.25722:41 209.1306:31 251.26582:10 253.20117:31 299.38229:10 309.34167:21 324.45279:10 339.45578:21 339.47919:267 415.38507:51 578.76868:31 621.63739:41 621.70074:31	2723	33886	17923
13.112	SM 12:0;2O/22:0	[M+H]+	705.591	C39H81N2O6P	SM	JIOJUELCHJZSCJ-UHFFFAOYSA-N	O=C(NC(COP(=O)([O-])OCC[N+](C)(C)C)C(O)CCCCCCCCC)CCCCCCCCCCCCCCCCCCCCC	84.3	705.59875:2125 706.6021:1518 707.60546:2846	58.91154:42 59.08723:762 327.22391:31 449.57242:10 453.4306:51 564.75812:20 579.62512:31 593.64935:20 705.80341:41 705.85968:71 705.88593:82 705.91968:51 705.95721:51	7061	8440	27978
11.649	SM 27:5;2O	[M+H]+	619.385	C32H57N2O6P	SM	DMJCHELNMZQMCA-UHFFFAOYSA-N	O=C(NC(COP(=O)([O-])OCC[N+](C)(C)C)C(O)C=CCCCCCCC)CC=CCC=CCC=CCC=CCC	84.2	619.39185:219654 620.3952:523303 621.39856:53501	55.07822:51 57.09566:2514 58.09861:41 67.08032:20 67.08379:51 69.10049:51 71.11729:31 79.08613:31 81.10406:92 83.12168:51 89.10587:10 91.0947:92 95.12859:122 97.14281:51 104.10435:20 105.11811:41 107.13113:31 109.14996:41 111.16679:41 113.96199:10 115.10584:41 117.12477:41 119.10114:61 121.15155:51 123.16774:41 128.11794:51 129.12193:20 129.90767:10 133.12169:51 133.16078:31 135.17235:51 137.1940…	167082	1876717	153563
12.135	SM 39:3;3O	[M+H]+	785.617	C44H85N2O7P	SM	PKKLDOHRPYQDMN-UHFFFAOYSA-N	O=C(NC(COP(=O)([O-])OCC[N+](C)(C)C)C(O)C(O)CCCC=CCCCC)CCCCCCCCCCCCCC=CCC=CCCCCCCC	83.6	785.62268:1780 786.62603:1827 787.62939:1218		33897	17526	46044
12.406	SM 33:2;3O	[M+H]+	703.539	C38H75N2O7P	SM	CFEPCYQRVVNZHL-UHFFFAOYSA-N	O=C(NC(COP(=O)([O-])OCC[N+](C)(C)C)C(O)C(O)CCCC=CCCC)CCCCCCCCCC=CCCCCCCCCC	83.4	703.547:2067 704.55035:880 705.55371:880	57.09183:31 59.08578:507 73.09724:10 81.10722:51 95.12378:31 135.17659:31 298.42072:10 301.42587:31 441.40903:20 518.58435:20 647.88269:51 686.81848:31 703.69788:41 703.7428:31 703.86267:41 703.92261:41 703.97504:41	35226	41268	1619
9.978	SM 12:0;2O/12:0	[M+H]+	565.434	C29H61N2O6P	SM	HEKKGMYENXEIAY-UHFFFAOYSA-N	O=C(NC(COP(=O)([O-])OCC[N+](C)(C)C)C(O)CCCCCCCCC)CCCCCCCCCCC	83.3	565.44006:1521 566.44341:708 567.44677:826		21785	27014	25502
11.67	SM 41:2;3O	[M+H]+	815.664	C46H91N2O7P	SM	QUFPMJXRPAAOJX-UHFFFAOYSA-N	O=C(NC(COP(=O)([O-])OCC[N+](C)(C)C)C(O)C(O)CCCC=CCCC)CCCCCCCCCCCCCCC=CCCCCCCCCCCCC	81.8	815.67004:1560 816.67339:1278 817.67675:710		1079	2551	4163
13.832	SM 53:7;3O	[M+H]+	973.773	C58H105N2O7P	SM	NTEUDPPVMOPECI-UHFFFAOYSA-N	O=C(NC(COP(=O)([O-])OCC[N+](C)(C)C)C(O)C(O)CCCC=CCCCCCC)CCCCCCCCCCCCCCCCCCC=CCC=CCC=CCC=CCC=CCC=CCC	81.4	973.7796:2456 974.78295:1303 975.78631:686		23641	23186	43072
11.946	SM 38:7;3O	[M+H]+	763.539	C43H75N2O7P	SM	OPIWTZRZMKIORI-UHFFFAOYSA-N	O=C(NC(COP(=O)([O-])OCC[N+](C)(C)C)C(O)C(O)CCCC=CCCC)CCCCCCC=CCC=CCC=CCC=CCC=CCC=CCC	81.3	763.54834:2355 764.55169:1692 765.55505:2068	57.09452:10 59.08745:696 195.22722:41 233.2614:92 234.26305:92 235.26685:51 251.34854:10 260.29782:31 409.42819:20 447.45242:10 491.53128:20 492.54288:51 493.5524:41 537.56262:31 555.69159:31 590.71161:10 593.63892:61 649.73706:61 705.80695:20 707.86029:31 763.87708:61 763.90826:61 763.95898:71	8400	7640	29980
13.734	SM 37:3;3O	[M-H]-	801.576	C42H81N2O7P	SM	BPWJEZOFXWTXTI-UHFFFAOYSA-N	O=C(NC(COP(=O)([O-])OCC[N+](C)(C)C)C(O)C(O)CCCC=CCCCC)CCCCCCCCCCCC=CCC=CCCCCCCC	80.5	801.58685:8122 802.5902:6448 803.59356:3120	119.08755:41 155.38992:10 159.62881:10 179.1375:31 235.18497:51 247.80347:10 253.20512:133 255.34644:1267 265.99017:10 281.37112:1124 351.52258:10 354.45673:31 487.54282:41 491.54181:61 531.52814:20 757.93286:61 758.93616:31 801.92151:61 801.94952:82 802.00549:112	133348	126666	188228
13.761	SM 37:2;3O	[M-H]-	803.592	C42H83N2O7P	SM	HVQCLGFMXNDUDQ-UHFFFAOYSA-N	O=C(NC(COP(=O)([O-])OCC[N+](C)(C)C)C(O)C(O)CCCC=CCCC)CCCCCCCCCCCCC=CCCCCCCCCCC	80.4	803.6026:1449 804.60595:733 805.60931:789	196.18076:10 232.23447:10 251.90627:10 255.34462:194 256.34518:133 257.34995:71 273.29199:10 281.3645:51 281.37634:133 282.3768:143 283.3909:61 489.56625:20 564.64941:10 759.95728:31 775.93793:10 803.94385:41 804.00787:71	22159	25899	32458
13.736	SM 44:2;3O	[M-H]-	901.701	C49H97N2O7P	SM	UWALVTOATUAAJG-UHFFFAOYSA-N	O=C(NC(COP(=O)([O-])OCC[N+](C)(C)C)C(O)C(O)CCCC=CCCC)CCCCCCCCCCCCCCCCCCCC=CCCCCCCCCCC	80.1	901.7135:1189 902.71685:858 903.72021:1001	59.03971:20 62.0155:5 89.06757:41 105.98466:5 119.07835:10 119.09068:41 161.10951:10 161.12386:31 179.1376:51 335.48401:10 336.49084:15 381.50156:31 382.50888:20 397.53622:5 436.56738:56 436.57916:107 437.58878:153 661.88171:20 661.90717:15 679.90143:20 679.92719:25 693.96832:10 841.03113:31 842.04291:393 853.88501:5 856.02783:15 856.10217:25 901.96564:10 902.03345:15 902.1098:31 902.15222:31	3215	2004	17914
12.419	SM 35:0;3O	[M+H]+	735.601	C40H83N2O7P	SM	IXYPFXWHOIDAJW-UHFFFAOYSA-N	O=C(NC(COP(=O)([O-])OCC[N+](C)(C)C)C(O)C(O)CCCCCCCC)CCCCCCCCCCCCCCCCCCCCCC	80	735.6109:13176 736.61425:4266 737.61761:1535	57.09684:542 58.09981:71 59.08763:289 71.1199:31 83.13359:10 85.1032:61 88.47828:10 95.12764:31 107.13459:20 109.15052:20 142.19601:10 165.20163:31 169.14291:20 178.15855:10 191.1944:20 193.2459:71 194.24622:20 197.15367:112 198.15213:82 199.16107:31 225.2303:82 226.23369:71 234.26974:31 239.18796:82 240.18256:82 241.18359:41 253.24156:173 254.2424:194 255.24522:61 257.19565:133 258.202:102 259.2…	237797	27870	325514
9.936	SL 12:1;O/16:1;O	[M+H]+	532.367	C28H53NO6S	SL	PBGFULHVPMYTQI-UHFFFAOYSA-N	O=C(N(CC(O)C=CCCCCCCC)CS(=O)(=O)O)C(O)CCCCCCC=CCCCCCC	100	532.36664:3864 533.36999:2835 534.37335:605	55.09238:1 57.09622:14 58.90699:3 59.0881:296 71.1157:4 78.08447:1 81.10883:3 89.09895:3 115.10737:3 119.10274:9 121.12209:3 129.13011:1 133.14795:4 135.14139:4 144.123:1 147.11314:3 149.12708:3 151.14603:3 153.09293:4 161.13596:22 162.17357:3 163.14958:3 171.11848:4 177.17567:5 178.1788:3 180.18787:4 189.14368:13 193.24545:4 205.22166:4 207.16193:5 212.33119:5 217.22691:3 219.23972:3 219.28152:3…	44177	56953	22460
11.95	SL 12:1;O/17:4	[M+H]+	541.367	C29H49NO5S	SL	QNPDCMJXSKAUQI-UHFFFAOYSA-N	O=C(N(CC(O)C=CCCCCCCC)CS(=O)(=O)O)CCCC=CCC=CCC=CCC=CCC	100	541.36682:2228 542.37017:1629 543.37353:489		38160	47000	37999
6.773	SL 12:1;O/18:3;O	[M+H]+	573.393	C30H53NO6S	SL	VJMUYQSWYGRPLV-UHFFFAOYSA-N	O=C(N(CC(O)C=CCCCCCCC)CS(=O)(=O)O)C(O)CCCCCCC=CCC=CCC=CCC	100	573.39349:3255 574.39684:12624 575.4002:4936		49688	60031	56736
9.883	SL 12:1;O/24:1;O	[M+H]+	644.492	C36H69NO6S	SL	DELXWFHNFBZLTC-UHFFFAOYSA-N	O=C(N(CC(O)C=CCCCCCCC)CS(=O)(=O)O)C(O)CCCCCCCCCCC=CCCCCCCCCCC	100	644.49182:30480 645.49517:10758 646.49853:2508	56.0763:10 59.08342:112 59.08776:2387 60.0872:82 60.09158:112 131.12628:10 261.23026:10 262.37479:71 273.31561:10 280.38443:31 280.39624:61 467.60349:10 473.53308:51 529.62964:31 583.64868:10 644.79999:20 644.88245:31	388818	245352	120575
10.059	SL 12:2;O/28:6	[M+H]+	689.492	C40H65NO5S	SL	NLWJPILAGIWMGS-UHFFFAOYSA-N	O=C(N(CC(O)C=CCCC=CCCC)CS(=O)(=O)O)CCCCCCCCC=CCC=CCC=CCC=CCC=CCC=CCC	100	689.49207:1564 690.49542:1552 691.49878:346	59.08463:122 71.12133:10 83.12865:10 85.13728:31 89.09845:71 133.14209:82 177.1911:31 219.27327:10 475.52252:10 481.33466:10 503.43668:41 515.61432:10 517.62646:20 541.48322:41 559.5105:41 577.51068:41 597.55469:20 615.58435:20 633.59045:82 671.6286:20 689.64447:547 689.78168:91 689.80768:78 689.88922:34 689.93372:31	16035	18559	16453
11.194	SL 12:0;O/28:0;O	[M+H]+	721.612	C40H81NO6S	SL	VROYNMZGOFFGOD-UHFFFAOYSA-N	O=C(N(CC(O)CCCCCCCCC)CS(=O)(=O)O)C(O)CCCCCCCCCCCCCCCCCCCCCCCCCC	100	721.61212:10976 722.61547:9693 723.61883:2368		117120	136483	154156
13.959	SL 18:2;O/36:6	[M+H]+	885.711	C54H93NO5S	SL	HKFWTKUVYTWSGL-UHFFFAOYSA-N	O=C(N(CC(O)C=CCCC=CCCCCCCCCC)CS(=O)(=O)O)CCCCCCCCCCCCCCCCC=CCC=CCC=CCC=CCC=CCC=CCC	100	885.71124:1878 886.71459:1670 887.71795:3674		5935	30827	29820
13.802	SL 20:3;O/36:6	[M+H]+	911.727	C56H95NO5S	SL	ZDBMWOYDSWTMNS-UHFFFAOYSA-N	O=C(N(CC(O)C=CCCC=CCCC=CCCCCCCC)CS(=O)(=O)O)CCCCCCCCCCCCCCCCC=CCC=CCC=CCC=CCC=CCC=CCC	100	911.72717:5093 912.73052:4220 913.73388:3571		143702	135717	121820
11.5	SL 12:2;O/12:0	[M-H]-	458.295	C24H45NO5S	SL	UOVQYGCSYQCQIK-UHFFFAOYSA-N	O=C(N(CC(O)C=CCCC=CCCC)CS(=O)(=O)O)CCCCCCCCCCC	100	458.29456:6252 459.29791:2030 460.30127:406	189.21068:20 191.68742:5 204.61357:20 205.25233:1091 205.62271:15 206.25696:1149 414.39795:25 457.48206:15 458.4581:36 458.47925:20	15453	34987	29792
10.276	SL 13:1;O/32:4;O	[M-H]-	762.571	C45H81NO6S	SL	AQANDENMMRHIRP-UHFFFAOYSA-N	O=C(N(CC(O)C=CCCCCCCCC)CS(=O)(=O)O)C(O)CCCCCCCCCCCCCCCCCC=CCC=CCC=CCC=CCC	100	762.57111:4474 763.57446:4297 764.57782:1062	59.03741:71 65.64422:10 71.04449:92 87.04287:20 89.05283:41 89.06082:361 99.13019:10 101.06988:143 107.07622:31 113.07415:143 118.71956:21 119.08447:406 129.50215:10 131.09138:92 137.42278:10 143.09494:51 149.10933:51 159.1031:10 161.11674:102 179.13393:235 212.19855:10 225.32117:122 255.34695:20 271.34641:61 282.40063:82 296.38474:41 536.74158:828 554.76526:493 716.88037:1444	66455	72352	68413
12.972	SL 13:1;O/34:5	[M-H]-	772.592	C47H83NO5S	SL	TZHQCGPTUZPVIV-UHFFFAOYSA-N	O=C(N(CC(O)C=CCCCCCCCC)CS(=O)(=O)O)CCCCCCCCCCCCCCCCCC=CCC=CCC=CCC=CCC=CCC	100	772.5918:1393 773.59515:1737 774.59851:1027	59.04089:61 71.04114:20 89.06369:122 91.30708:10 101.06865:51 101.07716:20 113.07883:41 119.08617:184 143.1035:31 149.10599:31 177.1438:10 179.13965:82 215.16463:10 225.319:31 232.91707:10 270.35394:20 271.35089:41 278.37149:51 296.39423:51 306.38083:20 374.45752:31 375.45279:31 376.47678:31 514.69696:51 532.7179:445 546.7251:10 550.72412:239 610.85486:31 712.8656:638 726.84894:20 726.97455:51 77…	19055	18458	28341
5.604	SL 13:1;O/16:3;O	[M+H]+	559.378	C29H51NO6S	SL	NEOFXXHJJGNZDX-UHFFFAOYSA-N	O=C(N(CC(O)C=CCCCCCCCC)CS(=O)(=O)O)C(O)CCCCC=CCC=CCC=CCC	99.9	559.37793:8386 560.38128:3047 561.38464:609	57.08844:11 57.09484:334 59.07474:21 77.07413:31 87.07877:41 89.09829:369 91.09244:31 93.11002:31 103.096:20 107.13164:20 118.13141:61 119.10018:31 121.11795:387 123.13543:31 133.14189:204 135.13525:61 147.14433:184 149.15846:102 159.18855:31 163.1859:71 165.16505:133 177.2059:51 209.21332:31 231.2706:10 233.2912:319 277.33771:163 537.57672:71	50463	33539	42675
11.775	SL 12:1;O/30:1;O	[M+H]+	728.586	C42H81NO6S	SL	VOYKMEMBVNMQCS-UHFFFAOYSA-N	O=C(N(CC(O)C=CCCCCCCC)CS(=O)(=O)O)C(O)CCCCCCCCCCCCCCCCC=CCCCCCCCCCC	99.9	728.58643:6446 729.58978:7600 730.59314:2775	57.09313:71 59.08928:51 71.08235:31 71.11687:102 73.09628:31 81.10364:20 83.12125:41 85.13628:82 87.08451:31 89.1001:335 97.13958:20 97.14236:31 99.16081:61 109.14655:31 111.16931:41 113.18361:20 115.13113:10 119.13612:31 123.16883:31 125.1843:20 133.14401:306 140.20654:31 155.25008:41 159.18193:20 165.24359:10 177.17821:20 177.19136:133 221.23479:31 297.44586:20 303.43433:10 307.2486:51 308.2492…	31914	54456	47935
13.839	SL 13:1;O/32:4	[M+H]+	748.591	C45H81NO5S	SL	NIISQXKGUWKUFY-UHFFFAOYSA-N	O=C(N(CC(O)C=CCCCCCCCC)CS(=O)(=O)O)CCCCCCCCCCCCCCCCCCC=CCC=CCC=CCC=CCC	99.9	748.59003:1944 749.59338:2605 750.59674:2127	57.0965:51 59.08621:51 71.11479:31 71.11717:61 81.11038:31 85.14062:41 95.13279:61 109.15163:41 121.15652:10 137.19614:31 151.14449:31 239.34711:122 257.36975:71 282.41199:31 301.25946:21 311.28632:21 312.45325:43 313.41733:1591 335.47659:10 393.43164:41 434.37833:10 436.49078:31 450.52512:31 515.68024:10 523.63983:10 550.05133:10 551.758:680 748.82312:31 748.87335:41 748.89655:41 748.96606:82	16119	22180	27209
12.041	SL 13:1;O/32:2;O	[M+H]+	768.617	C45H85NO6S	SL	OQBAWVLXVAUDAT-UHFFFAOYSA-N	O=C(N(CC(O)C=CCCCCCCCC)CS(=O)(=O)O)C(O)CCCCCCCCCCCCCCCCCCC=CCC=CCCCCCCC	99.9	768.61633:19309 769.61968:7520 770.62304:4510	55.08356:21 57.09578:260 59.0757:965 59.08655:268 69.10188:41 71.11634:92 73.08367:21 74.0938:407 83.12331:41 85.14098:92 87.08533:255 97.0751:122 97.14327:71 102.17627:51 103.12327:1701 107.09807:41 111.17186:61 113.18468:41 117.12237:31 118.14224:51 121.13981:31 125.18865:51 129.11629:144 131.10851:989 133.12575:275 133.14856:31 135.16331:31 139.21324:31 143.15228:10 145.1322:184 147.04694:43 1…	444977	76569	449168
12.923	SL 13:1;O/36:5	[M+H]+	802.638	C49H87NO5S	SL	PGYJZITVGIXHGH-UHFFFAOYSA-N	O=C(N(CC(O)C=CCCCCCCCC)CS(=O)(=O)O)CCCCCCCCCCCCCCCCCCCC=CCC=CCC=CCC=CCC=CCC	99.9	802.63702:4380 803.64037:6095 804.64373:3046	55.07796:51 56.07475:41 57.09328:61 59.08727:82 60.07029:858 65.06715:10 67.08362:61 69.10151:82 71.11715:41 72.08009:61 74.09343:61 79.08731:20 81.06459:20 81.10655:122 83.12421:92 85.1367:51 88.11703:10 90.09622:61 93.11235:51 95.12727:133 97.1429:51 103.47446:10 105.11392:31 107.13569:71 109.14721:61 111.1685:71 119.14151:122 121.15342:143 123.13987:31 123.17435:92 125.19144:31 133.16286:112 1…	43301	25096	58233
14.022	SL 16:1;O/36:6	[M+H]+	859.696	C52H91NO5S	SL	GKLKDDVZKWBOTI-UHFFFAOYSA-N	O=C(N(CC(O)C=CCCCCCCCCCCC)CS(=O)(=O)O)CCCCCCCCCCCCCCCCC=CCC=CCC=CCC=CCC=CCC=CCC	99.9	859.69495:1117 860.6983:1471 861.70166:3382	59.08699:82 81.11117:10 93.1104:10 105.11324:20 109.14943:20 111.13799:10 121.1619:20 131.14276:10 135.17839:10 145.16989:20 147.18079:20 149.21587:10 161.20125:20 167.17673:31 169.1964:20 179.15141:20 185.21719:20 191.19063:10 193.24014:20 199.23492:10 207.22745:20 239.34299:20 251.2748:10 259.3284:10 263.35245:20 271.33994:10 277.3454:31 291.32446:51 291.36301:31 293.34018:20 309.34863:20 313.4…	12881	23229	3991
13.174	SL 12:0;O/34:0	[M-H]-	770.67	C46H93NO5S	SL	AILNRQHJSHHOQG-UHFFFAOYSA-N	O=C(N(CC(O)CCCCCCCCC)CS(=O)(=O)O)CCCCCCCCCCCCCCCCCCCCCCCCCCCCCCCCC	99.9	770.6709:1742 771.67425:1711 772.67761:576	72.079:10 75.04358:41 113.07568:31 116.0865:10 118.10495:61 130.11026:82 255.34898:51 256.35181:31 267.34863:41 276.35605:10 281.37384:51 282.37665:31 284.3876:20 308.40091:51 338.46765:10 342.42523:61 356.44055:51 372.45731:21 374.46295:679 425.54767:51 590.81537:31 698.8653:10 724.96222:646 769.46143:10 770.91132:133	45345	37320	50607
11.989	SL 15:1;O/36:6;O	[M-H]-	842.634	C51H89NO6S	SL	JDDAOBCUVILWKX-UHFFFAOYSA-N	O=C(N(CC(O)C=CCCCCCCCCCC)CS(=O)(=O)O)C(O)CCCCCCCCCCCCCCCC=CCC=CCC=CCC=CCC=CCC=CCC	99.9	842.63324:1624 843.63659:1160 844.63995:421	59.05918:10 71.04456:41 87.05742:10 89.06355:92 101.07137:31 113.06821:20 113.07422:41 119.08762:82 131.0963:20 179.13397:51 279.36206:31 309.44858:31 355.4819:31 380.52649:31 438.61813:20 616.85229:184 634.86426:112 765.94141:20 795.16895:10 797.00159:450 842.9671:20 843.02863:41 843.07373:31	25150	11853	29953
13.411	SL 17:1;O/36:2	[M-H]-	862.733	C53H101NO5S	SL	LMRYATCKYBVJGW-UHFFFAOYSA-N	O=C(N(CC(O)C=CCCCCCCCCCCCC)CS(=O)(=O)O)CCCCCCCCCCCCCCCCCCCCCCCC=CCC=CCCCCCCC	99.9	862.73328:2595 863.73663:2629 864.73999:1490		20765	34497	49155
14.083	SL 19:3;O/36:6	[M-H]-	878.67	C55H93NO5S	SL	ZWESCGUMRHOODT-UHFFFAOYSA-N	O=C(N(CC(O)C=CCCC=CCCC=CCCCCCC)CS(=O)(=O)O)CCCCCCCCCCCCCCCCC=CCC=CCC=CCC=CCC=CCC=CCC	99.9	878.66962:1514 879.67297:2367 880.67633:2651	62.01118:20 62.0134:82 85.0691:10 89.0677:51 109.07721:10 119.08617:71 127.31975:10 149.12148:20 161.12038:31 169.16016:10 179.13582:163 337.51477:41 383.51752:41 383.53964:41 436.56433:31 438.59061:407 660.90094:10 662.88806:41 680.914:71 680.93982:51 816.03088:31 832.98694:20 841.03473:71 842.98511:61 843.0589:941 878.9801:51 879.0387:381	18062	7044	38591
5.667	SL 12:1;O/15:3	[M+H]+	515.351	C27H47NO5S	SL	LQHTXIFXNNAVCT-UHFFFAOYSA-N	O=C(N(CC(O)C=CCCCCCCC)CS(=O)(=O)O)CCCCC=CCC=CCC=CCC	99.8	515.35199:26474 516.35534:15846 517.3587:4876	55.28698:10 57.09464:286 59.08647:31 77.06897:20 87.13524:10 89.09809:312 91.09224:21 93.10846:51 118.13123:51 119.10308:82 119.13699:72 121.11777:479 123.13369:41 133.14497:173 135.13837:61 135.17612:61 145.15904:10 147.14589:184 149.16348:102 149.19971:31 151.21913:10 159.18129:41 159.1902:51 163.18036:61 165.16492:204 175.19106:20 177.19075:51 177.20203:61 209.20099:20 209.20712:41 225.15764:1…	68761	358722	47332
12.419	SL 12:2;O/24:6	[M+H]+	633.43	C36H57NO5S	SL	OCXFBNBUAPFFHJ-UHFFFAOYSA-N	O=C(N(CC(O)C=CCCC=CCCC)CS(=O)(=O)O)CCCCC=CCC=CCC=CCC=CCC=CCC=CCC	99.8	633.43048:5614 634.43383:6146 635.43719:1791	57.09574:173 59.0876:51 67.08279:20 69.10302:51 71.11629:41 75.90094:10 81.10689:41 83.12197:51 85.14094:31 92.0029:10 95.12761:51 107.13309:31 109.15048:51 119.14029:41 121.15374:31 123.17466:41 125.15227:31 133.16316:41 135.17967:51 137.15843:31 147.17703:31 149.16553:31 223.2133:71 246.34627:31 251.22113:31 259.21481:82 262.36594:82 262.37509:122 263.37775:102 269.24396:41 275.2146:133 275.324…	62564	47161	62999
11.445	SL 13:2;O/24:6	[M+H]+	647.445	C37H59NO5S	SL	NBSUNGGAQLYGAR-UHFFFAOYSA-N	O=C(N(CC(O)C=CCCC=CCCCC)CS(=O)(=O)O)CCCCC=CCC=CCC=CCC=CCC=CCC=CCC	99.8	647.44446:1889 648.44781:3249 649.45117:812	109.15662:10 118.13169:10 147.18245:31 191.22983:41 263.37589:31 265.40076:20 289.24426:41 291.20703:61 323.39462:41 345.32645:51 347.30237:41 347.3392:31 363.36627:10 366.25723:21 367.28204:362 379.47699:92 385.41904:51 401.42041:10 422.36279:42 423.36737:675 441.49976:112 459.48251:41 477.96005:21 479.46143:783 533.88031:21 535.55524:877 591.63922:456 645.67377:33 647.724:2921	30774	37123	34194
6.518	SL 12:1;O/26:5	[M+H]+	648.466	C38H65NO5S	SL	SMRLBPJIYGXCOW-UHFFFAOYSA-N	O=C(N(CC(O)C=CCCCCCCC)CS(=O)(=O)O)CCCCCCCCCC=CCC=CCC=CCC=CCC=CCC	99.8	648.46619:1121 649.46954:819 650.4729:378		3152	15656	3243
9.852	SL 12:1;O/32:5	[M+H]+	732.56	C44H77NO5S	SL	LSZLXKTUPXMZAM-UHFFFAOYSA-N	O=C(N(CC(O)C=CCCCCCCC)CS(=O)(=O)O)CCCCCCCCCCCCCCCC=CCC=CCC=CCC=CCC=CCC	99.8	732.55853:3271 733.56188:2325 734.56524:2400	86.13393:143 125.05744:133 166.14284:51 175.22681:10 184.15956:5110 242.23695:10 258.30603:10 262.37936:51 279.37344:10 323.34802:31 324.35675:20 379.42917:41 380.43921:61 425.54788:10 435.52609:102 436.53442:184 476.5491:31 496.58334:20 732.89209:165 732.92645:175 733.03351:31	43173	16174	104485
13.643	SL 15:3;O/30:6	[M+H]+	740.528	C45H73NO5S	SL	RBBZGRZGNSJTIR-UHFFFAOYSA-N	O=C(N(CC(O)C=CCCC=CCCC=CCC)CS(=O)(=O)O)CCCCCCCCCCC=CCC=CCC=CCC=CCC=CCC=CCC	99.8	740.52716:3260 741.53051:1991 742.53387:1013	57.0951:71 59.08585:224 60.08964:41 65.06334:10 67.0832:122 69.0999:41 71.11669:82 81.1009:41 81.10471:102 83.12105:71 85.13869:51 87.09486:10 89.0959:173 93.10893:82 95.12656:122 97.14494:61 100.12039:10 107.13046:31 109.14929:173 119.13436:51 121.15397:112 123.17018:133 125.18565:31 131.14905:10 133.1438:194 135.17328:41 137.19167:41 139.17169:20 147.18057:61 149.19841:61 151.21608:31 155.17245…	30226	53985	47380
14.086	SL 12:1;O/32:4;O	[M+H]+	750.57	C44H79NO6S	SL	UBLMCJGHLLMYIE-UHFFFAOYSA-N	O=C(N(CC(O)C=CCCCCCCC)CS(=O)(=O)O)C(O)CCCCCCCCCCCCCCCCCC=CCC=CCC=CCC=CCC	99.8	750.5708:1111 751.57415:0 752.57751:744		12487	13024	10497
13.65	SL 12:1;O/36:4	[M+H]+	790.638	C48H87NO5S	SL	COQYDRUKJSYYKW-UHFFFAOYSA-N	O=C(N(CC(O)C=CCCCCCCC)CS(=O)(=O)O)CCCCCCCCCCCCCCCCCCCCCCC=CCC=CCC=CCC=CCC	99.8	790.63678:4346 791.64013:5486 792.64349:3045	57.09331:41 60.07141:315 61.40284:10 79.09361:20 83.12294:41 85.14062:31 90.09892:31 95.13004:20 101.14948:10 119.86076:10 121.15652:51 134.15694:10 247.34203:20 252.3837:92 260.30005:10 264.39359:407 265.37021:143 270.39874:20 280.3869:21 282.40958:1003 283.39038:41 294.36887:10 300.42926:429 310.45233:31 311.44077:20 318.44406:82 328.47162:143 345.28384:20 370.5112:92 380.52225:20 384.52914:31 …	53920	57266	77812
13.586	SL 14:2;O/36:6	[M+H]+	812.622	C50H85NO5S	SL	ZEVOOQBLDOWIRP-UHFFFAOYSA-N	O=C(N(CC(O)C=CCCC=CCCCCC)CS(=O)(=O)O)CCCCCCCCCCCCCCCCC=CCC=CCC=CCC=CCC=CCC=CCC	99.8	812.62097:7200 813.62432:6132 814.62768:2773	59.07862:102 103.12146:235 131.13075:20 145.17094:31 147.16644:235 149.19624:20 159.18845:41 161.20424:31 187.19537:82 189.21565:31 191.21748:31 197.17117:61 201.2224:51 209.23595:20 229.22913:255 233.26562:61 234.27377:31 241.25566:10 247.2399:61 257.30408:82 261.26907:51 262.37027:163 265.28741:51 280.3869:20 285.31177:82 301.23984:10 303.33383:51 317.3515:31 329.35504:20 369.43573:10 370.54111…	29193	55027	31702
13.547	SL 14:1;O/36:6	[M+H]+	814.638	C50H87NO5S	SL	NLCNPUJJGMHBGW-UHFFFAOYSA-N	O=C(N(CC(O)C=CCCCCCCCCC)CS(=O)(=O)O)CCCCCCCCCCCCCCCCC=CCC=CCC=CCC=CCC=CCC=CCC	99.8	814.63672:5209 815.64007:7093 816.64343:2040	57.09088:20 57.09301:41 59.07613:20 59.08807:82 71.07985:31 86.13306:51 89.10263:31 93.11173:31 95.12251:31 103.13077:10 107.13346:20 111.16769:31 121.11677:41 121.15251:41 125.04835:41 125.05466:82 133.14716:41 133.16019:31 137.15538:31 147.14301:51 149.15884:31 154.14537:10 165.16907:61 169.19994:41 181.19238:22 183.5816:32 184.15404:3184 185.15556:316 209.2178:31 225.31914:10 227.22635:31 233.…	32166	57953	19764
12.104	SL 15:3;O/36:6;O	[M+H]+	857.644	C51H85NO6S	SL	MNYRCWXBFPBHFE-UHFFFAOYSA-N	O=C(N(CC(O)C=CCCC=CCCC=CCC)CS(=O)(=O)O)C(O)CCCCCCCCCCCCCCCC=CCC=CCC=CCC=CCC=CCC=CCC	99.8	857.64417:1524 858.64752:2162 859.65088:1024		6433	1908	22473
13.928	SL 19:1;O/36:5;O	[M+H]+	919.753	C55H99NO6S	SL	PAUFRBQONWGRRA-UHFFFAOYSA-N	O=C(N(CC(O)C=CCCCCCCCCCCCCCC)CS(=O)(=O)O)C(O)CCCCCCCCCCCCCCCCCCC=CCC=CCC=CCC=CCC=CCC	99.8	919.75378:1778 920.75713:3859 921.76049:3655		19875	31416	6046
12.615	SL 13:1;O/22:3	[M-H]-	608.435	C35H63NO5S	SL	ZHDXMFRNYGNPDC-UHFFFAOYSA-N	O=C(N(CC(O)C=CCCCCCCCC)CS(=O)(=O)O)CCCCCCCCC=CCC=CCC=CCCCCC	99.8	608.4361:5935 609.43945:4468 610.44281:2030	58.02972:21 59.03981:380 62.99352:21 71.0447:217 73.06311:20 83.05335:10 85.06515:61 87.05358:42 89.06366:509 95.06075:31 101.05867:20 101.07286:163 113.07426:214 119.08765:263 120.62115:10 131.08821:41 143.09665:41 149.1145:61 161.11133:51 173.9799:10 179.1376:61	23768	59641	5649
12.22	SL 13:1;O/26:4	[M-H]-	662.482	C39H69NO5S	SL	CVYDDZCOJJDZKX-UHFFFAOYSA-N	O=C(N(CC(O)C=CCCCCCCCC)CS(=O)(=O)O)CCCCCCCCCCCCC=CCC=CCC=CCC=CCC	99.8	662.48157:31888 663.48492:22359 664.48828:4725	189.22054:31 204.61572:61 205.0482:29 205.2545:8872 206.2571:4164 394.49591:31 626.85107:51 662.74292:1154	172013	343641	349740
11.593	SL 16:1;O/36:5;O	[M-H]-	858.665	C52H93NO6S	SL	VNSLGBSMQDQOKG-UHFFFAOYSA-N	O=C(N(CC(O)C=CCCCCCCCCCCC)CS(=O)(=O)O)C(O)CCCCCCCCCCCCCCCCCCC=CCC=CCC=CCC=CCC=CCC	99.8	858.66449:4601 859.66784:4062 860.6712:2639		16633	82097	54578
12.359	SL 18:3;O/36:6	[M-H]-	864.654	C54H91NO5S	SL	XHNWXZBNKZBUBZ-UHFFFAOYSA-N	O=C(N(CC(O)C=CCCC=CCCC=CCCCCC)CS(=O)(=O)O)CCCCCCCCCCCCCCCCC=CCC=CCC=CCC=CCC=CCC=CCC	99.8	864.65338:1793 865.65673:1845 866.66009:2529	89.05954:51 101.06565:20 113.08468:10 119.08601:61 143.10672:31 147.30943:10 161.11665:31 161.13815:20 179.13757:102 323.479:31 369.49268:41 422.20132:10 424.56638:333 648.87921:41 666.89362:61 819.0636:21 829.03101:547 865.01654:301	24859	22293	28864
10.287	SL 15:3;O/18:5;O	[M+H]+	607.378	C33H51NO6S	SL	YFHHVIHDSZELLQ-UHFFFAOYSA-N	O=C(N(CC(O)C=CCCC=CCCC=CCC)CS(=O)(=O)O)C(O)C=CCC=CCC=CCC=CCC=CCC	99.7	607.37659:2561 608.37994:4874 609.3833:609	57.10014:20 59.08664:82 69.10078:31 83.12334:10 85.1371:31 89.09827:358 93.10728:20 109.14459:31 129.72333:10 133.14192:441 135.17468:20 144.10817:82 145.11162:20 147.18207:41 177.20787:20 201.11226:20 201.12027:31 220.17728:21 229.30812:10 232.21649:1100 233.2202:598 249.20169:21 251.16025:362 254.30493:10 277.18512:41 277.33557:51 295.35519:31 307.24597:544 313.41931:31 330.32629:10 333.27106:3…	3935	25116	1700
13.408	SL 12:1;O/29:0;O	[M-H]-	714.571	C41H81NO6S	SL	HZSUWOHKROULPS-UHFFFAOYSA-N	O=C(N(CC(O)C=CCCCCCCC)CS(=O)(=O)O)C(O)CCCCCCCCCCCCCCCCCCCCCCCCCCC	99.7	714.57013:2282 715.57348:3725 716.57684:875	59.04082:71 71.04344:31 87.08513:10 89.06092:92 97.84665:10 101.06569:51 107.08357:10 113.0877:20 119.08912:184 125.07191:10 145.46091:10 149.10925:31 150.71886:10 161.11664:31 179.13565:31 223.29698:10 225.32721:61 229.60347:10 250.36861:10 253.34003:31 255.35103:20 268.38144:10 271.35522:51 279.35208:20 280.38675:61 290.34995:10 296.39386:41 358.45306:20 506.69647:10 534.73651:302 548.0459:10 5…	23374	21524	18294
13.262	SL 14:1;O/36:5	[M-H]-	814.639	C50H89NO5S	SL	ROIIDMDSUUDEEJ-UHFFFAOYSA-N	O=C(N(CC(O)C=CCCCCCCCCC)CS(=O)(=O)O)CCCCCCCCCCCCCCCCCCCC=CCC=CCC=CCC=CCC=CCC	99.7	814.6402:1701 815.64355:2162 816.64691:701	59.03717:20 83.05157:10 89.06451:92 101.0667:41 113.06929:41 113.09032:10 119.07948:20 119.08257:82 131.09424:10 143.09622:31 153.05913:10 161.1163:61 179.13156:82 306.39032:10 307.43423:61 333.10092:10 353.45541:61 368.54044:10 378.48468:20 390.52606:10 402.4982:21 408.52634:536 549.64105:10 577.70227:10 600.6861:10 634.85626:31 644.88599:10 652.87469:133 652.9649:10 688.84882:20 698.82428:20 76…	6506	8174	2537
9.482	SL 12:1;O/18:4	[M+H]+	555.383	C30H51NO5S	SL	AQULGGCQIYMJKA-UHFFFAOYSA-N	O=C(N(CC(O)C=CCCCCCCC)CS(=O)(=O)O)CCCCC=CCC=CCC=CCC=CCC	99.6	555.38165:3703 556.385:2357 557.38836:1266	57.09794:42 59.08549:522 73.07278:31 73.07761:71 207.12103:61 223.15776:51 224.16075:41 267.12042:82 268.10901:71 281.1763:41 282.17868:92 283.32779:31 284.32681:41 285.3324:71 309.40488:20 352.38144:10 356.2244:61 441.42007:20 555.61908:82	19753	45043	1961
6.742	SL 12:2;O/20:5;O	[M+H]+	595.378	C32H51NO6S	SL	XLMFEYHDSMAEPX-UHFFFAOYSA-N	O=C(N(CC(O)C=CCCC=CCCC)CS(=O)(=O)O)C(O)CCC=CCC=CCC=CCC=CCC=CCC	99.6	595.37854:3205 596.38189:1872 597.38525:970	57.0928:10 59.08569:51 105.11868:31 139.13316:10 153.14745:10 156.14459:31 168.13237:10 199.18056:31 200.19412:41 243.23083:31 253.2318:10 329.47696:10 345.38495:10 469.45422:31 507.55307:31 509.48889:92 595.58453:41 595.64307:3029	50019	63979	698
7.72	SL 12:1;O/23:1	[M+H]+	614.481	C35H67NO5S	SL	CIWOMGACJAYVPU-UHFFFAOYSA-N	O=C(N(CC(O)C=CCCCCCCC)CS(=O)(=O)O)CCCCCCCCCCC=CCCCCCCCCCC	99.6	614.48047:2343 615.48382:2541 616.48718:883		15265	66061	1585
7.122	SL 12:1;O/28:6;O	[M+H]+	690.476	C40H67NO6S	SL	SFKSWWVITVNHIY-UHFFFAOYSA-N	O=C(N(CC(O)C=CCCCCCCC)CS(=O)(=O)O)C(O)CCCCCCCC=CCC=CCC=CCC=CCC=CCC=CCC	99.6	690.47705:1218 691.4804:743 692.48376:742		21617	35705	610
5.573	SL 12:2;O/28:6;O	[M+H]+	705.487	C40H65NO6S	SL	QMHDQIKHLWZEGS-UHFFFAOYSA-N	O=C(N(CC(O)C=CCCC=CCCC)CS(=O)(=O)O)C(O)CCCCCCCC=CCC=CCC=CCC=CCC=CCC=CCC	99.6	705.4884:4809 706.49175:3318 707.49511:1487	59.0857:991 102.17068:10 133.14041:31 233.29138:71 277.34024:82 705.78137:41	45602	64918	222
14.045	SL 16:1;O/36:5	[M+H]+	844.685	C52H93NO5S	SL	BFCFKAMBIPMRRD-UHFFFAOYSA-N	O=C(N(CC(O)C=CCCCCCCCCCCC)CS(=O)(=O)O)CCCCCCCCCCCCCCCCCCCC=CCC=CCC=CCC=CCC=CCC	99.6	844.68317:24120 845.68652:12883 846.68988:3512	58.90642:20 59.08862:1887 60.07274:163 60.09244:133 81.11197:41 90.09524:41 105.11578:31 109.155:41 117.1316:10 119.13887:31 121.15698:51 123.17793:41 132.14859:10 137.15862:31 245.33522:112 250.36766:51 261.34766:21 262.37354:406 263.36017:133 266.37036:10 268.39746:52 277.24054:10 280.3974:622 293.34854:10 298.41232:214 313.41348:20 316.43777:92 360.4982:10 366.539:51 384.55826:204 423.4729:10 …	188559	529236	34802
14.029	SL 17:1;O/36:4	[M+H]+	877.743	C53H97NO5S	SL	KAAYIJWMEWUKGI-UHFFFAOYSA-N	O=C(N(CC(O)C=CCCCCCCCCCCCC)CS(=O)(=O)O)CCCCCCCCCCCCCCCCCCCCCCC=CCC=CCC=CCC=CCC	99.6	877.74347:1519 878.74682:1520 879.75018:4460		16984	14096	23302
14.022	SL 21:1;O/36:6	[M+H]+	912.747	C57H101NO5S	SL	XNOBDMNHYOSYTA-UHFFFAOYSA-N	O=C(N(CC(O)C=CCCCCCCCCCCCCCCCC)CS(=O)(=O)O)CCCCCCCCCCCCCCCCC=CCC=CCC=CCC=CCC=CCC=CCC	99.6	912.7464:4048 913.74975:5591 914.75311:8973		55686	68512	1991
11.995	SL 12:1;O/14:0;O	[M+H]+	506.351	C26H51NO6S	SL	ILQUFCZYUQOGFA-UHFFFAOYSA-N	O=C(N(CC(O)C=CCCCCCCC)CS(=O)(=O)O)C(O)CCCCCCCCCCCC	99.5	506.35004:13759 507.35339:9344 508.35675:3046		1731	136255	1685
11.05	SL 12:2;O/22:6;O	[M+H]+	621.393	C34H53NO6S	SL	LMQSTBWGCLIBPO-UHFFFAOYSA-N	O=C(N(CC(O)C=CCCC=CCCC)CS(=O)(=O)O)C(O)CC=CCC=CCC=CCC=CCC=CCC=CCC	99.5	621.39191:39304 622.39526:43515 623.39862:9806	55.03952:10 57.09573:61 59.07456:1231 67.65874:10 95.13302:10 99.12644:31 103.12023:370 109.1474:20 121.15046:20 135.13515:20 147.16481:489 163.18044:31 193.21211:31 201.12416:51 251.15569:451 257.1973:11 257.20636:61 271.28134:10 297.24356:10 302.19583:21 303.2374:31 307.24344:842 309.3457:20 333.27362:41 362.20041:22 362.42883:21 363.32986:1117 410.34769:10 419.41525:102 445.45255:31 499.97397:…	283288	363753	107
13.65	SL 12:1;O/32:2	[M+H]+	738.607	C44H83NO5S	SL	RRMZNZISKAXOGI-UHFFFAOYSA-N	O=C(N(CC(O)C=CCCCCCCC)CS(=O)(=O)O)CCCCCCCCCCCCCCCCCCCC=CCC=CCCCCCCC	99.5	738.60504:3121 739.60839:3858 740.61175:2436	57.09661:31 71.11847:20 100.15519:10 103.12157:31 127.1693:31 133.12874:41 141.19408:10 144.16908:82 145.16765:10 162.18645:31 175.15576:20 193.17894:31 201.21851:20 219.20015:31 231.24522:20 236.25763:489 263.32034:10 265.37262:31 279.35715:10 281.29324:10 282.40494:51 300.41467:31 339.3436:31 341.40146:31 342.40659:31 369.48196:31 426.51022:31 439.58182:102 452.64041:10 456.58109:299 465.60983:…	40577	59214	67707
12.251	SL 12:2;O/12:0;O	[M-H]-	474.289	C24H45NO6S	SL	VYTWNDXXURLSTO-UHFFFAOYSA-N	O=C(N(CC(O)C=CCCC=CCCC)CS(=O)(=O)O)C(O)CCCCCCCCCC	99.5	474.29053:14840 475.29388:3844 476.29724:419		83856	254554	144897
11.04	SL 13:1;O/34:5;O	[M-H]-	788.587	C47H83NO6S	SL	DLXOZFHWRADZTR-UHFFFAOYSA-N	O=C(N(CC(O)C=CCCCCCCCC)CS(=O)(=O)O)C(O)CCCCCCCCCCCCCCCCC=CCC=CCC=CCC=CCC=CCC	99.5	788.58832:3041 789.59167:2310 790.59503:941	59.04053:31 89.05526:20 89.06725:102 91.07066:10 113.07083:41 119.08722:122 143.09453:31 161.11267:51 179.12961:102 195.34441:10 280.39581:31 299.3887:31 503.84592:10 550.61713:10 562.76068:373 578.64514:10 580.77686:92 742.85553:41 742.91327:502	4743	1157	1629
5.573	SL 12:1;O/26:5;O	[M+H]+	664.461	C38H65NO6S	SL	CEOMZIMPQHDXNK-UHFFFAOYSA-N	O=C(N(CC(O)C=CCCCCCCC)CS(=O)(=O)O)C(O)CCCCCCCCC=CCC=CCC=CCC=CCC=CCC	99.4	664.45905:92376 665.4624:59542 666.46576:15485	57.09487:2206 59.07476:41 59.08562:385 73.09585:92 77.06796:20 85.13714:21 87.07484:43 87.08012:654 88.82797:31 89.09831:4527 91.11402:51 93.11549:51 103.09889:31 107.13458:31 113.18163:102 115.10036:20 116.10077:31 117.11772:61 117.14217:112 119.1002:122 119.13718:143 121.11797:1299 121.15527:41 123.13075:82 129.129:31 131.12939:445 132.73167:31 133.14354:4810 135.13692:143 135.17467:82 144.1081…	694883	1202500	3733451
14.022	SL 22:1;O/36:3;O	[M+H]+	965.831	C58H109NO6S	SL	FNAUMHLKOOPSKF-UHFFFAOYSA-N	O=C(N(CC(O)C=CCCCCCCCCCCCCCCCCC)CS(=O)(=O)O)C(O)CCCCCCCCCCCCCCCCCCCC=CCC=CCC=CCCCCCCC	99.4	965.83252:1114 966.83587:1617 967.83923:2058		10903	16756	194
9.978	SL 12:1;O/26:1	[M+H]+	673.555	C38H73NO5S	SL	IQHDBTWBUVJGEZ-UHFFFAOYSA-N	O=C(N(CC(O)C=CCCCCCCC)CS(=O)(=O)O)CCCCCCCCCCCCCC=CCCCCCCCCCC	99.3	673.55603:1945 674.55938:1534 675.56274:708		29200	51463	38142
6.678	SL 13:1;O/26:5;O	[M+H]+	678.476	C39H67NO6S	SL	VWRLGQTWXPMICE-UHFFFAOYSA-N	O=C(N(CC(O)C=CCCCCCCCC)CS(=O)(=O)O)C(O)CCCCCCCCC=CCC=CCC=CCC=CCC=CCC	99.3	678.47455:43003 679.4779:18802 680.48126:3461	57.09483:444 59.07473:31 71.11761:715 73.09583:61 85.13713:488 87.08142:401 89.0983:2335 91.0938:51 93.11004:71 107.09368:41 117.1376:61 119.0956:41 119.13875:71 121.10867:72 121.118:435 123.13391:92 125.19017:10 127.20452:92 128.70421:10 131.12619:265 133.14357:2526 135.14024:122 145.16438:41 147.1427:432 149.15854:235 159.1833:31 161.16678:31 161.21339:10 163.14812:51 163.18059:153 163.21666:31…	584785	640435	1615
14.029	SL 18:1;O/36:6;O	[M+H]+	903.722	C54H95NO6S	SL	RGGCAOMLRUMWLB-UHFFFAOYSA-N	O=C(N(CC(O)C=CCCCCCCCCCCCCC)CS(=O)(=O)O)C(O)CCCCCCCCCCCCCCCC=CCC=CCC=CCC=CCC=CCC=CCC	99.3	903.724:3259 904.72735:2434 905.73071:2028	58.91065:31 59.08743:479 81.10542:31 121.1613:41 128.74246:10 135.18111:31 137.19624:20 175.22487:20 247.32208:20 263.35922:41 264.35687:20 265.36792:41 301.3869:10 303.3707:51 599.77808:173 600.77087:31 601.78876:260 602.81445:102 603.80627:235 604.80591:163 605.81677:133 606.82849:92 615.80365:41 618.80304:20 621.77448:324 622.7677:41 623.78638:672 647.80579:20 886.11713:20 898.15723:92 901.316…	45591	9477	47512
9.327	SL 17:3;O/36:6	[M-H]-	850.639	C53H89NO5S	SL	APRMWAZYQUDWOA-UHFFFAOYSA-N	O=C(N(CC(O)C=CCCC=CCCC=CCCCC)CS(=O)(=O)O)CCCCCCCCCCCCCCCCC=CCC=CCC=CCC=CCC=CCC=CCC	99.3	850.63776:2487 851.64111:1624 852.64447:2639		40380	48115	42282
10.891	SL 12:2;O/24:6;O	[M+H]+	649.424	C36H57NO6S	SL	LWTLATBSQPQSKM-UHFFFAOYSA-N	O=C(N(CC(O)C=CCCC=CCCC)CS(=O)(=O)O)C(O)CCCC=CCC=CCC=CCC=CCC=CCC=CCC	99.2	649.42615:2228 650.4295:1710 651.43286:1083	55.07983:31 55.60816:10 57.0941:82 59.07615:133 59.08592:163 67.08327:41 69.0988:31 71.11677:31 83.11985:31 87.08704:20 93.10766:31 95.12666:71 97.14225:31 103.11358:31 103.12075:82 107.13202:20 109.14792:31 121.15408:61 125.14628:31 133.15857:31 135.17833:61 139.17015:31 147.17386:31 149.20026:31 155.17082:31 163.18811:31 171.17635:41 185.11523:51 191.23346:31 201.11855:41 223.23428:20 229.20148…	4289	32821	499
13.674	SL 15:3;O/36:6	[M+H]+	841.649	C51H85NO5S	SL	QUZXZQUBOFEIDB-UHFFFAOYSA-N	O=C(N(CC(O)C=CCCC=CCCC=CCC)CS(=O)(=O)O)CCCCCCCCCCCCCCCCC=CCC=CCC=CCC=CCC=CCC=CCC	99.2	841.6474:11374 842.65075:15236 843.65411:5281		144453	132786	149988
11.735	SL 16:3;O/32:6;O	[M-H]-	796.555	C48H79NO6S	SL	JZLPNEBRUWPOEC-UHFFFAOYSA-N	O=C(N(CC(O)C=CCCC=CCCC=CCCC)CS(=O)(=O)O)C(O)CCCCCCCCCCCC=CCC=CCC=CCC=CCC=CCC=CCC	99.2	796.5575:2887 797.56085:2338 798.56421:835	227.10236:31 235.20206:41 253.19597:20 255.34177:404 258.26987:11 279.35666:282 796.81012:83 796.8739:516	36665	36831	68918
5.635	SL 13:2;O/18:5;O	[M+H]+	581.362	C31H49NO6S	SL	SIXSMEBMZCATFH-UHFFFAOYSA-N	O=C(N(CC(O)C=CCCC=CCCCC)CS(=O)(=O)O)C(O)C=CCC=CCC=CCC=CCC=CCC	99.1	581.36029:25294 582.36364:16659 583.367:3655	111.08681:41 127.09126:41 141.11011:51 142.12158:112 149.16862:10 155.13506:143 156.14084:71 170.16122:82 171.13878:112 183.17946:51 184.18408:82 186.16689:122 199.17833:122 200.18988:173 214.2175:82 215.1795:51 227.22144:61 230.2151:82 231.23167:10 233.28876:61 243.2262:153 256.1857:10 257.2467:41 259.22974:51 271.27155:61 277.33737:61 282.36594:10 287.26978:61 303.27618:51 315.30618:31 330.2691…	42561	324662	44521
12.641	SL 13:1;O/22:4	[M+H]+	625.461	C35H61NO5S	SL	SWZBARWJDRZQPB-UHFFFAOYSA-N	O=C(N(CC(O)C=CCCCCCCCC)CS(=O)(=O)O)CCCCCCCCC=CCC=CCC=CCC=CCC	99.1	625.45917:23612 626.46252:16267 627.46588:7230	53.17915:10 55.07902:51 57.09649:258 69.09917:51 83.12421:82 95.1314:31 97.14568:51 109.1531:41 111.16551:82 123.1759:51 129.10786:31 147.18527:41 165.2394:92 193.17491:10 221.22615:10 235.16068:41 237.20688:51 251.23882:31 253.25029:41 273.33441:10 275.2074:133 279.27921:31 289.23645:359 289.39496:10 291.51492:10 293.30157:41 303.2601:112 307.30838:20 307.32324:163 317.27863:194 320.27594:10 325…	158425	678746	311942
12.355	SL 13:1;O/30:2	[M+H]+	724.591	C43H81NO5S	SL	KLUSXIOIUJQKCV-UHFFFAOYSA-N	O=C(N(CC(O)C=CCCCCCCCC)CS(=O)(=O)O)CCCCCCCCCCCCCCCCCC=CCC=CCCCCCCC	99.1	724.59216:1390 725.59551:4665 726.59887:5349		1285	82452	27438
13.48	SL 12:0;O/19:0	[M-H]-	560.435	C31H63NO5S	SL	PPRUIBZAYWFEIH-UHFFFAOYSA-N	O=C(N(CC(O)CCCCCCCCC)CS(=O)(=O)O)CCCCCCCCCCCCCCCCCC	99.1	560.43396:1818 561.43731:4652 562.44067:1992	135.14079:10 162.16985:20 178.16306:20 190.16481:31 205.15042:20 206.16696:82 233.17046:71 233.1834:51 246.25598:31 246.26927:31 250.18474:51 262.26273:20 282.36853:31 374.4754:10 434.55936:20 454.8392:10 459.5795:51 460.55173:41 503.57916:323 514.57056:10 545.68738:10 560.61499:31 560.66846:41	18758	22704	21485
12.115	SL 12:1;O/36:5	[M-H]-	786.608	C48H85NO5S	SL	XXHYNLIFNDRBCY-UHFFFAOYSA-N	O=C(N(CC(O)C=CCCCCCCC)CS(=O)(=O)O)CCCCCCCCCCCCCCCCCCCC=CCC=CCC=CCC=CCC=CCC	99.1	786.60968:1654 787.61303:1622 788.61639:1015	57.0644:10 59.04071:102 61.24499:10 71.04096:71 88.05627:21 89.06351:303 101.06706:82 113.07417:112 119.08758:255 131.09302:31 134.72969:10 143.10002:41 149.1145:31 161.12032:82 179.13959:122 281.40955:41 327.43549:82 352.48239:31 370.50897:31 382.51218:545 519.38208:10 606.83142:61 624.83875:102 624.87402:82 786.94373:340	12788	21618	18033
11.806	SL 13:1;O/26:2	[M+H]+	685.555	C39H73NO5S	SL	WPBKTIFSQZDBPN-UHFFFAOYSA-N	O=C(N(CC(O)C=CCCCCCCCC)CS(=O)(=O)O)CCCCCCCCCCCCCC=CCC=CCCCCCCC	99	685.55676:3474 686.56011:1169 687.56347:878	57.09184:61 57.09504:122 59.08796:163 69.10101:31 71.11783:102 73.09724:31 74.10017:10 83.12486:20 85.13734:71 87.079:31 89.09718:413 90.10088:61 95.17197:10 99.15916:31 111.1646:31 113.17885:31 117.14086:51 133.1454:367 134.14597:82 139.21999:10 176.17393:20 177.18925:102 178.19431:41 221.23668:31 222.23746:20 371.33694:20 373.45401:82 401.35645:71 419.4584:71 423.50784:10 427.4191:41 456.36835:…	21434	39420	6787
12.672	SL 12:1;O/28:2;O	[M+H]+	715.565	C40H75NO6S	SL	NLENRFCJPKBGDF-UHFFFAOYSA-N	O=C(N(CC(O)C=CCCCCCCC)CS(=O)(=O)O)C(O)CCCCCCCCCCCCCCC=CCC=CCCCCCCC	99	715.56323:6403 716.56658:4265 717.56994:609	57.09683:82 59.08654:71 85.14095:41 128.11703:10 131.11328:51 165.20154:10 173.13429:31 174.13712:31 191.15134:20 191.1572:71 192.16386:31 194.81721:10 199.13507:41 204.17354:31 215.27959:10 217.1481:204 218.15628:82 224.20576:10 227.20938:61 228.21289:20 230.23512:31 231.2045:31 246.23093:20 255.218:41 259.25107:31 270.41043:21 272.07074:10 273.23645:410 274.24094:214 279.77026:10 282.41443:51 2…	9903	14234	92713
11.701	SL 13:2;O/24:6;O	[M+H]+	663.44	C37H59NO6S	SL	HXQNKBGSKQTZGS-UHFFFAOYSA-N	O=C(N(CC(O)C=CCCC=CCCCC)CS(=O)(=O)O)C(O)CCCC=CCC=CCC=CCC=CCC=CCC=CCC	98.9	663.44214:15638 664.44549:7789 665.44885:2673	57.09224:20 57.0965:224 57.61404:10 119.14175:20 136.1236:316 137.12866:41 141.4931:10 145.13048:31 147.18736:92 197.15396:20 211.20599:20 251.15465:20 251.16136:82 253.23094:20 267.29523:20 297.32065:31 305.2413:10 307.24765:92 309.32761:20 313.32608:173 327.23044:833 337.33731:71 355.35095:61 361.46408:10 363.33752:51 365.41821:20 382.12576:22 383.31903:1885 411.45236:320 438.03387:31 439.4061:…	516386	261459	336815
10.941	SL 12:0;O/27:0;O	[M+H]+	707.597	C39H79NO6S	SL	BIXZBCDNJBNTEX-UHFFFAOYSA-N	O=C(N(CC(O)CCCCCCCCC)CS(=O)(=O)O)C(O)CCCCCCCCCCCCCCCCCCCCCCCCC	98.9	707.59454:2304 708.59789:3400 709.60125:895	55.07555:5 59.08697:1426 97.14824:5 232.21703:20 707.85669:46 707.96936:46	13325	20350	19702
12.238	SL 16:3;O/32:6	[M+H]+	799.602	C48H79NO5S	SL	ZGDAPCNVLDBDJU-UHFFFAOYSA-N	O=C(N(CC(O)C=CCCC=CCCC=CCCC)CS(=O)(=O)O)CCCCCCCCCCCCC=CCC=CCC=CCC=CCC=CCC=CCC	98.9	799.5993:1982 800.60265:1632 801.60601:607	59.08406:41 59.08731:92 79.09243:10 93.11521:10 121.16142:20 203.20059:31 230.2399:10 239.1993:41 262.38022:102 263.38062:71 289.25894:10 297.25473:41 298.25122:41 315.26077:41 333.28311:61 343.26517:41 343.28348:51 344.27563:31 347.33447:153 353.33875:184 354.34268:112 360.11218:10 361.28668:41 368.54471:10 371.35818:41 379.42816:10 389.36871:214 396.44379:20 399.34186:41 399.36163:153 400.36673…	4654	1821	6716
11.954	SL 12:0;O/18:0;O	[M+H]+	581.456	C30H61NO6S	SL	TUJRSZOSWLKHSB-UHFFFAOYSA-N	O=C(N(CC(O)CCCCCCCCC)CS(=O)(=O)O)C(O)CCCCCCCCCCCCCCCC	98.8	581.45764:1638 582.46099:1679 583.46435:1300	57.09648:71 201.1828:20 227.2119:31 273.23944:51 283.30087:245 311.30963:153 325.51855:20 329.32785:265 507.61472:10 579.98779:21 581.73346:563 581.90717:44	18345	18293	22711
12.207	SL 12:1;O/28:3	[M+H]+	697.555	C40H73NO5S	SL	KTHWNZYJJGFSPW-UHFFFAOYSA-N	O=C(N(CC(O)C=CCCCCCCC)CS(=O)(=O)O)CCCCCCCCCCCCC=CCC=CCC=CCCCCCCC	98.8	697.55634:2384 698.55969:1215 699.56305:924		5677	3318	7956
13.966	SL 17:1;O/36:2;O	[M+H]+	880.742	C53H101NO6S	SL	PKJHCKJBQVHREW-UHFFFAOYSA-N	O=C(N(CC(O)C=CCCCCCCCCCCCC)CS(=O)(=O)O)C(O)CCCCCCCCCCCCCCCCCCCCCCC=CCC=CCCCCCCC	98.7	880.7406:1876 881.74395:4779 882.74731:2794		41010	24723	47501
7.838	SL 12:1;O/31:1;O	[M-H]-	740.587	C43H83NO6S	SL	ITRAONRXHYHLRX-UHFFFAOYSA-N	O=C(N(CC(O)C=CCCCCCCC)CS(=O)(=O)O)C(O)CCCCCCCCCCCCCCCCCC=CCCCCCCCCCC	98.7	740.58923:2237 741.59258:2273 742.59594:981	57.02281:10 59.03528:51 71.04451:31 87.04682:10 89.06348:153 99.05427:10 113.07713:61 115.31335:10 119.08752:102 131.09456:41 143.1033:31 161.12738:10 179.14134:61 253.35593:31 278.37607:51 298.41528:41 299.39423:61 305.11163:10 306.37576:41 324.41943:20 324.44235:61 532.75385:20 560.75372:340 578.76855:153 740.91077:143	464	3681	5450
7.405	SL 12:2;O/21:5	[M+H]+	576.372	C33H53NO5S	SL	SWBIAVXHSPVLRF-UHFFFAOYSA-N	O=C(N(CC(O)C=CCCC=CCCC)CS(=O)(=O)O)CCCCC=CCC=CCC=CCC=CCC=CCC	98.5	576.37372:3306 577.37707:1530 578.38043:510	57.09668:122 65.07069:10 69.10043:31 71.11603:41 79.09106:20 81.10651:51 83.11643:20 85.14182:31 89.09909:112 91.09189:31 93.11082:31 95.12708:41 102.13852:122 102.17134:122 108.13436:10 121.11252:102 121.12184:286 121.15447:41 129.27098:10 133.1459:71 135.14258:61 147.13994:20 165.16394:235 177.16522:41 177.18777:51 209.20369:61 227.22649:20 233.28955:71 251.16049:153 271.27689:265 277.33099:31 …	23498	42175	358
9.852	SL 15:3;O/18:5	[M+H]+	591.383	C33H51NO5S	SL	PVBAHLCJPKICSH-UHFFFAOYSA-N	O=C(N(CC(O)C=CCCC=CCCC=CCC)CS(=O)(=O)O)CC=CCC=CCC=CCC=CCC=CCC	98.4	591.38477:12424 592.38812:7270 593.39148:1500	55.08041:20 57.09682:102 59.0887:41 67.08396:41 68.09616:10 69.10772:10 71.11868:71 79.09392:20 81.10688:61 82.11581:10 83.12582:61 85.14223:31 92.10041:10 95.12482:31 95.12896:122 97.14737:31 107.13597:20 109.15339:41 117.13295:10 121.15678:51 123.17616:41 133.15982:31 135.17795:61 137.19637:31 149.20163:31 151.21935:31 153.19991:41 169.23456:41 183.2238:61 220.19626:20 233.32819:31 235.2148:20 …	125513	129121	382564
14.022	SL 14:1;O/36:4	[M+H]+	835.696	C50H91NO5S	SL	YBVFEPQTMIPAKG-UHFFFAOYSA-N	O=C(N(CC(O)C=CCCCCCCCCC)CS(=O)(=O)O)CCCCCCCCCCCCCCCCCCCCCCC=CCC=CCC=CCC=CCC	98.4	835.69385:1861 836.6972:3383 837.70056:2058		21678	32568	1398
11.036	SL 12:1;O/25:1;O	[M+H]+	675.534	C37H71NO6S	SL	VMNVPOHNAGEHHV-UHFFFAOYSA-N	O=C(N(CC(O)C=CCCCCCCC)CS(=O)(=O)O)C(O)CCCCCCCCCCCC=CCCCCCCCCCC	98.3	675.53149:2214 676.53484:1486 677.5382:893	55.08426:3 57.09649:18 59.08946:46 71.11839:13 74.06918:3 81.10662:8 83.12043:5 91.10022:3 95.12876:15 97.1124:8 109.15473:48 111.13145:10 117.13592:3 121.15827:23 123.14163:8 128.11534:3 133.16634:10 135.14185:41 135.17796:10 137.15836:43 141.13887:8 143.15387:13 145.16441:8 147.11021:8 147.14447:18 149.16896:20 149.2:8 151.18298:8 157.17506:13 161.20998:8 163.18617:10 165.24883:3 167.16374:10 1…	17796	6324	76977
6.678	SL 13:2;O/28:6;O	[M+H]+	719.503	C41H67NO6S	SL	IQVXHXWIOGRNSL-UHFFFAOYSA-N	O=C(N(CC(O)C=CCCC=CCCCC)CS(=O)(=O)O)C(O)CCCCCCCC=CCC=CCC=CCC=CCC=CCC=CCC	98.2	719.49994:1428 720.50329:1104 721.50665:366	59.08554:501 231.12035:10 719.71698:31 719.7511:51 719.80408:41	15624	23022	1427
12.188	SL 12:1;O/26:4;O	[M-H]-	664.462	C38H67NO6S	SL	NPYCAUYUOUSPAY-UHFFFAOYSA-N	O=C(N(CC(O)C=CCCCCCCC)CS(=O)(=O)O)C(O)CCCCCCCCCCCC=CCC=CCC=CCC=CCC	98.2	664.45972:2678 665.46307:573 666.46643:171		19794	29211	29657
12.076	SL 12:0;O/22:0;O	[M+H]+	637.518	C34H69NO6S	SL	XTDFIBNYURUOID-UHFFFAOYSA-N	O=C(N(CC(O)CCCCCCCCC)CS(=O)(=O)O)C(O)CCCCCCCCCCCCCCCCCCCC	98.1	637.51587:12127 638.51922:12408 639.52258:9411	57.09787:303 71.11868:102 85.13964:41 94.11951:10 123.17155:31 159.15674:20 171.12268:51 171.15962:51 181.33112:10 183.16476:92 185.18245:214 189.14609:82 196.18147:20 197.19135:31 199.20493:102 201.18468:1194 209.19341:153 211.20769:41 213.1904:112 215.2383:41 221.25797:31 227.20953:569 227.24146:93 229.2316:51 231.2068:51 237.19196:20 239.24695:31 240.27011:21 241.22966:42 241.26913:826 243.291…	28732	2354	25796
12.045	SL 12:1;O/26:4	[M+H]+	667.508	C38H67NO5S	SL	RMXJWUHJLIBTOQ-UHFFFAOYSA-N	O=C(N(CC(O)C=CCCCCCCC)CS(=O)(=O)O)CCCCCCCCCCCCC=CCC=CCC=CCC=CCC	98.1	667.51044:17728 668.51379:12866 669.51715:11699	57.09151:31 57.09578:184 59.08655:102 60.07065:61 69.09719:20 71.11753:61 83.12459:31 85.14098:51 97.14327:41 121.13981:31 123.17315:31 125.19023:31 131.11174:31 145.1288:31 149.16214:61 150.13629:20 161.13472:71 167.14915:31 169.15579:10 173.13069:31 183.16289:41 189.1461:31 191.15929:82 191.19443:41 199.20296:41 201.21875:51 203.16618:41 211.16873:41 217.22316:92 219.27357:71 220.27618:51 225.2…	97101	7047	86593
13.707	SL 13:2;O/20:5;O	[M+H]+	609.393	C33H53NO6S	SL	BCZRJAPDHJKCCD-UHFFFAOYSA-N	O=C(N(CC(O)C=CCCC=CCCCC)CS(=O)(=O)O)C(O)CCC=CCC=CCC=CCC=CCC=CCC	97.6	609.39587:2425 610.39922:2232 611.40258:496	55.08186:10 57.0951:153 59.08694:122 67.08438:31 71.12029:31 79.09183:31 89.09461:20 89.10128:82 91.09546:10 95.08944:31 109.15084:51 123.17027:31 133.14716:41 133.15694:71 135.17339:41 147.18071:31 149.20198:31 151.17975:51 165.16367:31 166.17409:31 175.22897:10 233.25934:41 235.15434:255 273.21997:20 283.33325:21 289.2363:21 291.24481:416 311.45047:10 313.41458:41 327.37439:10 329.306:41 339.29…	32740	36817	3802
6.773	SL 12:1;O/24:6	[M+H]+	618.419	C36H59NO5S	SL	PLCGBOOVMPTVDN-UHFFFAOYSA-N	O=C(N(CC(O)C=CCCCCCCC)CS(=O)(=O)O)CCCCC=CCC=CCC=CCC=CCC=CCC=CCC	97.6	618.41595:7176 619.4193:4935 620.42266:2181	57.09387:122 59.08677:41 71.11295:20 86.14722:21 87.0815:839 89.09971:112 103.08174:10 119.09716:31 121.11024:31 121.11801:133 127.13765:10 131.12457:71 133.14357:102 147.1478:82 149.16023:20 163.18233:31 165.16145:82 175.17062:20 189.1787:20 201.20624:10 209.20105:31 219.22069:41 233.29115:194 245.29407:10 248.31512:31 277.34232:184 292.36087:20 591.37439:10 595.64996:31 618.6839:51	81107	93190	269
12.408	SL 12:1;O/21:0;O	[M+H]+	621.487	C33H65NO6S	SL	DTTSSGPAMODBTR-UHFFFAOYSA-N	O=C(N(CC(O)C=CCCCCCCC)CS(=O)(=O)O)C(O)CCCCCCCCCCCCCCCCCCC	97.5	621.48993:6420 622.49328:5120 623.49664:2647	56.04934:10 57.09644:112 59.08614:71 85.13663:20 95.13133:31 121.16109:10 133.16273:31 195.1757:10 197.14529:143 211.17441:41 239.17882:153 252.22884:31 253.24115:515 257.19977:163 267.25024:41 293.25305:71 294.25732:102 295.26816:143 309.32626:557 313.28973:153 323.35321:61 341.24472:61 350.33942:20 351.34439:51 369.38135:82 397.33392:92 453.43362:102 509.48181:31 509.52005:92 535.72119:20 551.6…	36385	6677	14076
13.381	SL 12:1;O/32:2;O	[M+H]+	754.601	C44H83NO6S	SL	YYWRMEOFKZTYJB-UHFFFAOYSA-N	O=C(N(CC(O)C=CCCCCCCC)CS(=O)(=O)O)C(O)CCCCCCCCCCCCCCCCCCC=CCC=CCCCCCCC	97.5	754.60364:1825 755.60699:774 756.61035:517		35311	12129	44187
13.959	SL 12:1;O/23:0	[M+H]+	633.524	C35H69NO5S	SL	DWZQYGYMBDQCRB-UHFFFAOYSA-N	O=C(N(CC(O)C=CCCCCCCC)CS(=O)(=O)O)CCCCCCCCCCCCCCCCCCCCCC	97.3	633.52118:4305 634.52453:2839 635.52789:2338		50847	89335	11603
6.71	SL 12:1;O/26:6;O	[M+H]+	662.445	C38H63NO6S	SL	UIKODKQVGIIUKW-UHFFFAOYSA-N	O=C(N(CC(O)C=CCCCCCCC)CS(=O)(=O)O)C(O)CCCCCC=CCC=CCC=CCC=CCC=CCC=CCC	97.3	662.448:2258 663.45135:1372 664.45471:827	57.09381:51 59.08562:31 73.05604:10 86.14326:21 87.08014:250 89.09568:41 119.14032:10 129.12263:10 145.12868:10 147.14101:61 165.16879:31 175.17633:20 219.2146:20 233.28273:20 233.29135:61 277.32376:20 277.33789:92 319.37384:10 605.65131:10 662.73364:61	23008	32202	674
11.396	SL 13:1;O/34:2;O	[M+H]+	813.675	C47H89NO6S	SL	CBDVAZFJPGGXRK-UHFFFAOYSA-N	O=C(N(CC(O)C=CCCCCCCCC)CS(=O)(=O)O)C(O)CCCCCCCCCCCCCCCCCCCCC=CCC=CCCCCCCC	97.3	813.67871:3674 814.68206:3031 815.68542:946	55.07962:20 59.08462:102 60.37331:10 67.08538:41 71.11656:31 81.10205:20 83.11964:41 86.1355:41 95.12783:41 125.05293:92 134.14594:10 169.198:31 178.21129:21 181.26833:21 184.15395:1443 186.16164:20 193.20654:31 227.2242:31 237.22647:31 265.37473:41 313.41202:31 315.37476:20 319.34888:20 457.57001:31 475.57513:31 479.59253:10 494.60257:41 507.62421:31 508.62677:61 509.62711:31 522.61456:31 529.59…	36337	46558	9510
13.112	SL 19:1;O/36:4	[M+H]+	905.774	C55H101NO5S	SL	KAYBFRKFMFHSEM-UHFFFAOYSA-N	O=C(N(CC(O)C=CCCCCCCCCCCCCCC)CS(=O)(=O)O)CCCCCCCCCCCCCCCCCCCCCCC=CCC=CCC=CCC=CCC	97.2	905.77826:3903 906.78161:3795 907.78497:2656	55.04105:10 59.08811:1003 60.08536:20 77.0734:10 81.10499:31 117.1293:10 149.20108:20 161.2021:20 261.34177:31 275.32413:31 277.34027:31 293.34714:71 576.76642:71 577.77734:61 578.78577:61 590.75623:31 592.81024:51 599.78168:31 601.78888:82 603.81683:61 605.76135:41 605.80304:31 606.75562:51 613.75934:20 614.77765:41 615.47101:10 618.81726:31 622.76788:20 623.79718:133 624.78845:51 625.80884:112 …	31905	15353	66679
12.986	SL 12:1;O/24:0	[M+H]+	647.539	C36H71NO5S	SL	IDYJERIIAOOCNW-UHFFFAOYSA-N	O=C(N(CC(O)C=CCCCCCCC)CS(=O)(=O)O)CCCCCCCCCCCCCCCCCCCCCCC	97.1	647.54156:1561 648.54491:1015 649.54827:1218		29526	1123	32712
12.27	SL 13:1;O/32:2	[M+H]+	752.622	C45H85NO5S	SL	TZJPIERBBMTHNF-UHFFFAOYSA-N	O=C(N(CC(O)C=CCCCCCCCC)CS(=O)(=O)O)CCCCCCCCCCCCCCCCCCCC=CCC=CCCCCCCC	97	752.62579:16356 753.62914:8372 754.6325:2588	57.09522:557 58.10033:61 59.08817:20 85.10656:31 131.1064:20 133.16112:31 149.16342:82 151.18956:41 189.22346:10 191.19606:153 192.20284:61 201.22046:41 225.23013:51 226.2314:31 229.19295:82 239.25555:20 240.26123:51 243.24907:41 247.21124:31 249.24669:20 258.28137:31 259.25574:20 267.25296:20 267.25525:82 268.2626:51 278.29404:10 281.32422:51 284.26608:31 285.2811:143 286.28595:112 286.32181:20 …	27105	24068	57984
9.611	SL 12:1;O/19:4	[M+H]+	569.398	C31H53NO5S	SL	FZNURKMMCBOUDG-UHFFFAOYSA-N	O=C(N(CC(O)C=CCCCCCCC)CS(=O)(=O)O)CCCCCC=CCC=CCC=CCC=CCC	96.9	569.40118:4514 570.40453:2377 571.40789:823	57.09381:194 59.08564:71 71.11528:102 81.10957:10 85.13586:51 97.14888:10 121.15373:20 233.1252:112 245.13274:71 259.14822:51 273.1658:31 273.17746:92 286.19662:20 287.20071:41 300.21323:20 301.21707:20 387.36819:62 396.3707:10 400.80191:21 401.39288:549 411.44336:10 413.39313:71 414.36688:10 415.4166:31 425.43906:41 427.42169:71 439.45276:10 441.43808:204 455.46359:61 569.54034:41 569.64819:1403	31559	83918	2181
11.318	SL 12:0;O/22:0	[M+H]+	621.524	C34H69NO5S	SL	CGVOLWJJYKKNLP-UHFFFAOYSA-N	O=C(N(CC(O)CCCCCCCCC)CS(=O)(=O)O)CCCCCCCCCCCCCCCCCCCCC	96.8	621.52032:15987 622.52367:14316 623.52703:5617	59.08751:3564 60.07052:20 147.14946:61 175.15762:51 205.21373:61 226.26953:10 231.23442:31 253.24127:41 264.39127:20 295.26578:31 309.33374:61 384.36005:10 506.7952:10 606.93243:20 621.90082:31 621.97473:20	122707	131949	176017
7.342	SL 12:0;O/16:0;O	[M+2H]2+	536.398	C28H57NO6S	SL	BBSCQZXWPQROHX-UHFFFAOYSA-N	O=C(N(CC(O)CCCCCCCCC)CS(=O)(=O)O)C(O)CCCCCCCCCCCCCC	96.6	536.39526:3441 537.39861:1399 538.40197:0		13314	108750	267
10.508	SL 13:2;O/22:6;O	[M+H]+	635.409	C35H55NO6S	SL	ZQFYOYVCGPQJOF-UHFFFAOYSA-N	O=C(N(CC(O)C=CCCC=CCCCC)CS(=O)(=O)O)C(O)CC=CCC=CCC=CCC=CCC=CCC=CCC	96.6	635.41217:20151 636.41552:22488 637.41888:4863	57.10035:21 59.08685:818 67.08427:51 69.09864:20 79.0892:10 81.10719:71 85.40981:10 95.1265:51 105.11449:41 108.13819:10 116.13596:10 131.13931:20 133.1633:10 277.34036:20 361.32224:31 449.37961:20 523.48932:31 577.61572:20 635.6142:20 635.6925:31 635.81708:41	73139	191975	507
10.104	SL 12:0;O/25:0;O	[M+H]+	679.565	C37H75NO6S	SL	HRKHLLMYVHITRH-UHFFFAOYSA-N	O=C(N(CC(O)CCCCCCCCC)CS(=O)(=O)O)C(O)CCCCCCCCCCCCCCCCCCCCCCC	96.6	679.56171:1180 680.56506:1132 681.56842:657	59.08628:133 83.12558:10 135.17776:20 153.205:10 167.16161:10 184.16522:20 241.23814:20 280.39401:10 283.40466:20 305.38321:10 382.3201:20 405.40982:10 438.39838:20 447.48233:10 507.61282:10 511.48523:41 536.58759:20 567.59698:41 597.88141:10 621.69012:10 623.7901:31 633.87726:10 661.75171:20 669.93091:20 679.79388:31 679.83801:20 679.9043:20	8712	26302	24082
13.476	SL 12:1;O/33:1;O	[M+H]+	770.633	C45H87NO6S	SL	OOTJWKUEWJEIAU-UHFFFAOYSA-N	O=C(N(CC(O)C=CCCCCCCC)CS(=O)(=O)O)C(O)CCCCCCCCCCCCCCCCCCCC=CCCCCCCCCCC	96.6	770.63672:3570 771.64007:2700 772.64343:1000	59.08825:330 60.09098:31 103.12285:31 599.73523:41 754.00012:10 770.88501:31 770.95953:92 771.02228:31	21329	84227	22158
13.508	SL 13:1;O/28:4	[M+H]+	709.555	C41H73NO5S	SL	OZFIHWDUIITGIB-UHFFFAOYSA-N	O=C(N(CC(O)C=CCCCCCCCC)CS(=O)(=O)O)CCCCCCCCCCCCCCC=CCC=CCC=CCC=CCC	96.3	709.55206:2185 710.55541:1529 711.55877:4480		18650	108545	27321
11.159	SL 13:2;O/30:6	[M+H]+	731.539	C43H71NO5S	SL	PYBBDVRANDSSKV-UHFFFAOYSA-N	O=C(N(CC(O)C=CCCC=CCCCC)CS(=O)(=O)O)CCCCCCCCCCC=CCC=CCC=CCC=CCC=CCC=CCC	96.3	731.54315:13520 732.5465:10977 733.54986:5744	55.08147:10 57.09898:92 59.08764:184 90.85133:10 147.18555:20 201.20654:10 203.27068:41 217.29788:31 233.3024:10 241.20752:20 301.27902:31 317.28098:224 329.31137:20 357.36163:92 359.35287:10 364.38889:20 368.42126:21 370.39957:10 372.24149:21 373.36465:671 375.3808:21 379.4541:31 385.40982:61 393.46774:10 395.34927:31 401.52698:10 413.42877:20 413.44885:247 417.50101:10 423.44482:10 429.11768:22…	145644	193583	216428
11.655	SL 12:1;O/22:0;O	[M-H]-	616.462	C34H67NO6S	SL	NHZIMRDKTSMOEG-UHFFFAOYSA-N	O=C(N(CC(O)C=CCCCCCCC)CS(=O)(=O)O)C(O)CCCCCCCCCCCCCCCCCCCC	96.3	616.45886:1183 617.46221:1218 618.46557:1421		2461	12956	674
13.491	SL 12:1;O/19:3	[M+H]+	571.414	C31H55NO5S	SL	IUIGMKYJPCPUMF-UHFFFAOYSA-N	O=C(N(CC(O)C=CCCCCCCC)CS(=O)(=O)O)CCCCCCCCC=CCC=CCC=CCC	96	571.41675:3400 572.4201:1860 573.42346:287		30280	41867	41455
10.733	SL 13:1;O/24:2	[M+H]+	657.524	C37H69NO5S	SL	PQFJFVNVVGJTPS-UHFFFAOYSA-N	O=C(N(CC(O)C=CCCCCCCCC)CS(=O)(=O)O)CCCCCCCCCCCC=CCC=CCCCCCCC	95.8	657.52057:1427 658.52392:931 659.52728:372		18933	21327	4915
13.928	SL 21:2;O/36:6	[M+H]+	927.758	C57H99NO5S	SL	AISSAGGWHWXVPB-UHFFFAOYSA-N	O=C(N(CC(O)C=CCCC=CCCCCCCCCCCCC)CS(=O)(=O)O)CCCCCCCCCCCCCCCCC=CCC=CCC=CCC=CCC=CCC=CCC	95.5	927.75513:2347 928.75848:7719 929.76184:11174		32180	45652	1118
11.217	SL 12:1;O/31:0;O	[M-H]-	742.602	C43H85NO6S	SL	CMANSSGLNKFWLW-UHFFFAOYSA-N	O=C(N(CC(O)C=CCCCCCCC)CS(=O)(=O)O)C(O)CCCCCCCCCCCCCCCCCCCCCCCCCCCCC	95.5	742.60699:1409 743.61034:905 744.6137:477	59.03979:20 71.04469:20 89.06366:82 101.07146:41 113.07579:41 119.09076:61 131.10767:10 143.10347:31 177.1757:10 179.1358:51 253.36049:51 279.36414:31 280.40353:31 299.3869:31 308.3959:10 324.4296:31 367.44901:10 562.77155:173 580.79462:92 742.87939:51 742.91791:112 742.97565:51	11209	23762	5858
9.915	SL 12:1;O/16:3	[M+H]+	529.367	C28H49NO5S	SL	OOVSGENBZGBPTL-UHFFFAOYSA-N	O=C(N(CC(O)C=CCCCCCCC)CS(=O)(=O)O)CCCCCC=CCC=CCC=CCC	95.3	529.37012:6139 530.37347:2843 531.37683:1421		115702	35075	158936
13.35	SL 12:1;O/28:4	[M+H]+	695.539	C40H71NO5S	SL	JVELSBJXIOMEMR-UHFFFAOYSA-N	O=C(N(CC(O)C=CCCCCCCC)CS(=O)(=O)O)CCCCCCCCCCCCCCC=CCC=CCC=CCC=CCC	95.3	695.54346:2913 696.54681:2218 697.55017:780	57.09315:41 60.07455:31 68.08989:10 110.14663:10 209.21588:20 237.22255:31 243.25156:31 252.37749:20 264.39417:61 270.41559:20 281.39325:20 282.41736:133 289.2323:61 299.42743:31 300.43243:82 317.27182:20 331.31134:31 340.32568:10 345.32413:71 355.41171:10 369.38251:31 372.20465:10 373.35779:41 387.38455:51 401.41251:133 413.97028:10 415.42517:51 425.4682:31 429.44995:122 433.52963:51 443.47861:1…	7782	2278	65622
13.928	SL 17:1;O/36:1;O	[M+H]+	899.784	C53H103NO6S	SL	DHVOQCZSBREZNK-UHFFFAOYSA-N	O=C(N(CC(O)C=CCCCCCCCCCCCC)CS(=O)(=O)O)C(O)CCCCCCCCCCCCCCCCCCCCCCC=CCCCCCCCCCC	95.3	899.78131:4547 900.78466:3656 901.78802:3655		116565	126843	97390
11.749	SL 13:1;O/30:6	[M-H]-	714.514	C43H73NO5S	SL	GNSPZYBSTSEWOD-UHFFFAOYSA-N	O=C(N(CC(O)C=CCCCCCCCC)CS(=O)(=O)O)CCCCCCCCCCC=CCC=CCC=CCC=CCC=CCC=CCC	95.3	714.51813:6492 715.52148:5055 716.52484:1265	140.07576:102 196.12537:102 246.32573:10 253.32918:82 255.34915:1526 261.34308:41 279.36197:4588 281.37164:51 434.4639:71 452.48599:235 457.02988:10 476.50757:41 714.80927:344	36023	120501	13362
13.681	SL 13:1;O/28:3;O	[M+H]+	727.565	C41H75NO6S	SL	DIOFVKJBXXAFBX-UHFFFAOYSA-N	O=C(N(CC(O)C=CCCCCCCCC)CS(=O)(=O)O)C(O)CCCCCCCCCCCC=CCC=CCC=CCCCCCCC	95.2	727.56073:8108 728.56408:13258 729.56744:5440	57.09546:25 58.90728:10 59.08731:3131 59.46343:15 71.11838:15 79.08984:5 95.12591:10 121.15341:10 135.17278:10 141.11679:15 149.19969:15 161.22754:5 177.21339:10 183.12619:10 197.16719:10 205.21565:15 239.22038:31 246.26398:15 247.16216:20 263.36142:15 282.41666:10 289.19553:245 297.25372:41 298.25262:41 299.26053:25 303.25262:87 307.2142:15 316.27582:15 327.26993:10 339.45007:15 345.28375:270 35…	117642	24424	13587
13.681	SL 12:1;O/30:3	[M+H]+	708.56	C42H77NO5S	SL	LRKJGXRNLLONPN-UHFFFAOYSA-N	O=C(N(CC(O)C=CCCCCCCC)CS(=O)(=O)O)CCCCCCCCCCCCCCC=CCC=CCC=CCCCCCCC	94.8	708.56415:7574 709.5675:7990 710.57086:3740	55.07676:20 57.09418:82 58.09283:43 59.08711:1150 60.07013:543 60.08982:61 67.07998:20 67.08229:71 69.10017:41 71.11817:82 72.40874:10 74.09569:41 79.08839:31 81.10764:173 83.12532:92 85.13782:41 90.09737:61 91.09454:41 93.11489:41 95.12296:52 95.12709:217 97.1441:71 103.10836:10 105.12097:51 107.1355:71 109.15144:112 111.1698:51 116.12155:20 119.13823:133 121.15633:102 122.14989:20 123.14124:31 …	5298	3815	93640
11.633	SL 12:1;O/18:5;O	[M+H]+	552.335	C30H49NO6S	SL	WLPKWWUMFLHKRS-UHFFFAOYSA-N	O=C(N(CC(O)C=CCCCCCCC)CS(=O)(=O)O)C(O)C=CCC=CCC=CCC=CCC=CCC	94.7	552.33167:118579 553.33502:31694 554.33838:5688	56.35038:21 57.09581:889 58.09985:143 69.10192:10 91.0965:82 147.18744:132 148.18607:51 152.13423:51 153.13899:61 154.1488:41 169.15036:10 212.13423:10 215.12656:82 216.13419:41 229.21033:41 233.14316:82 234.14455:41 251.16536:389 252.16434:143 296.46841:61 307.2518:51 308.25247:41 327.23206:5436 328.23404:5970 364.33823:31 375.25281:10 383.3205:2976 383.39514:113 384.32184:13918 384.62082:100 43…	351441	2168	195828
5.667	SL 12:1;O/16:2	[M+H]+	531.383	C28H51NO5S	SL	WQCAQUVSAQSQFG-UHFFFAOYSA-N	O=C(N(CC(O)C=CCCCCCCC)CS(=O)(=O)O)CCCCCCCC=CCC=CCCC	94.4	531.38623:3785 532.38958:2489535 533.39294:665610	59.08629:224 60.08243:20 473.564:10 493.52661:82 531.61713:31	30523	49806	170
12.445	SL 12:0;O/28:0	[M+H]+	705.617	C40H81NO5S	SL	YKWUJGNJMHRDTE-UHFFFAOYSA-N	O=C(N(CC(O)CCCCCCCCC)CS(=O)(=O)O)CCCCCCCCCCCCCCCCCCCCCCCCCCC	94.1	705.61389:1315 706.61724:1613 707.6206:868		5673	1852	24026
11.207	SL 13:2;O/28:6	[M+2H]2+	703.508	C41H67NO5S	SL	JYLZMGSDXQJLRJ-UHFFFAOYSA-N	O=C(N(CC(O)C=CCCC=CCCCC)CS(=O)(=O)O)CCCCCCCCC=CCC=CCC=CCC=CCC=CCC=CCC	94	703.50287:5732 704.50622:3858 705.50958:406	57.09573:82 59.08541:163 67.08619:10 71.11619:71 73.05937:41 73.0992:61 80.08886:31 85.13812:92 87.08374:71 88.82631:21 89.09931:459 95.13145:31 97.14432:31 99.15997:41 102.11309:41 107.09763:10 109.15598:10 117.14017:71 124.13501:41 125.18806:31 129.15736:10 132.12834:10 133.14462:377 153.2272:10 155.16982:61 175.17738:20 177.19016:163 184.15674:31 197.31702:10 221.22919:41 264.27032:10 309.3242…	69249	72405	3401
12.303	SL 15:1;O/36:4	[M-H]-	830.67	C51H93NO5S	SL	VDFQVDKGQZUQDH-UHFFFAOYSA-N	O=C(N(CC(O)C=CCCCCCCCCCC)CS(=O)(=O)O)CCCCCCCCCCCCCCCCCCCCCCC=CCC=CCC=CCC=CCC	94	830.67609:1380 831.67944:852 832.6828:474	59.03875:31 61.20322:10 85.06521:10 89.06239:51 101.07153:41 107.08083:10 113.08338:10 119.08777:92 143.10863:10 159.05873:20 161.12764:10 179.13783:61 323.48694:20 369.49298:20 369.50928:51 382.51202:20 414.55084:10 424.53183:20 424.56674:133 425.57404:20 624.69342:10 649.89075:10 650.90985:31 668.91937:31 784.98322:31 787.92938:20 830.98822:31 831.05334:143	2229	30784	34978
11.176	SL 12:2;O/14:1	[M+H]+	486.325	C26H47NO5S	SL	KPPFFDIMZWZRIN-UHFFFAOYSA-N	O=C(N(CC(O)C=CCCC=CCCC)CS(=O)(=O)O)CCCCCCCC=CCCCC	93.9	486.32126:13636 487.32461:5484 488.32797:1624		44423	144025	1225
11.287	SL 12:0;O/23:0	[M+H]+	635.539	C35H71NO5S	SL	OVQSHTBFPYXEQE-UHFFFAOYSA-N	O=C(N(CC(O)CCCCCCCCC)CS(=O)(=O)O)CCCCCCCCCCCCCCCCCCCCCC	93.6	635.53448:1915 636.53783:1704 637.54119:939	57.09693:41 59.08773:419 60.07184:63 81.10701:31 107.13467:10 116.12978:10 254.39995:10 262.37048:71 263.36398:31 281.39511:20 298.41132:31 617.87567:31 635.80121:31 635.86884:61 636.00055:31	28230	11923	35036
12.135	SL 12:1;O/30:2;O	[M+H]+	726.57	C42H79NO6S	SL	RDFHCYALVRVHFF-UHFFFAOYSA-N	O=C(N(CC(O)C=CCCCCCCC)CS(=O)(=O)O)C(O)CCCCCCCCCCCCCCCCC=CCC=CCCCCCCC	93.5	726.57379:6552 727.57714:4265 728.5805:2031		4796	3174	1517
13.491	SL 13:1;O/24:6;O	[M+H]+	665.456	C37H61NO6S	SL	ATDBYKFXHCRRFU-UHFFFAOYSA-N	O=C(N(CC(O)C=CCCCCCCCC)CS(=O)(=O)O)C(O)CCCC=CCC=CCC=CCC=CCC=CCC=CCC	93.3	665.45087:2699 666.45422:1430 667.45758:381	57.09424:51 59.08717:41 133.16109:41 189.25635:41 191.23106:31 221.19456:10 232.22302:307 233.22244:235 235.16277:41 264.39584:20 291.24734:102 327.23172:51 328.22345:41 329.31662:20 339.32794:20 347.32281:20 347.34122:194 367.48444:31 373.37314:41 381.56689:10 383.3313:31 384.32712:82 385.32703:51 403.41388:41 403.43088:61 423.40463:51 431.27649:10 439.40134:51 440.4082:133 441.4162:173 441.5111…	59735	12447	68676
11.926	SL 12:1;O/35:1;O	[M-H]-	796.649	C47H91NO6S	SL	LWXIIIBAXMYACV-UHFFFAOYSA-N	O=C(N(CC(O)C=CCCCCCCC)CS(=O)(=O)O)C(O)CCCCCCCCCCCCCCCCCCCCCC=CCCCCCCCCCC	93.3	796.65533:1181 797.65868:1206 798.66204:603	59.94375:10 89.06505:41 98.2089:10 113.07739:20 119.08163:31 131.10295:20 143.10701:20 161.12415:20 179.13228:31 235.18997:20 253.2126:20 253.36768:10 255.34944:296 278.37897:61 279.35754:153 305.1492:10 306.39612:10 339.47437:20 353.46695:10 355.48477:31 368.40585:10 372.44434:10 380.53772:41 397.478:20 408.53589:20 482.50974:10 587.31384:10 614.83759:10 616.84198:164 616.90509:20 634.87512:112 …	3265	18444	22717
11.531	SL 16:2;O/36:6	[M-H]-	838.639	C52H89NO5S	SL	ZJTYOEDOAQOEGO-UHFFFAOYSA-N	O=C(N(CC(O)C=CCCC=CCCCCCCC)CS(=O)(=O)O)CCCCCCCCCCCCCCCCC=CCC=CCC=CCC=CCC=CCC=CCC	93.2	838.6452:1088 839.64855:609 840.65191:812	71.05536:5 84.04585:15 88.04843:5 89.06363:46 111.09499:5 113.07277:25 119.08767:41 139.13812:5 143.10854:5 161.12038:15 174.09924:5 179.13017:25 255.33104:10 255.34233:20 279.36423:15 341.46445:20 396.51801:71 410.56415:5 434.56671:46 622.87366:20 640.8833:25 802.99524:163 838.87927:15 838.97333:51 839.00195:87 839.04285:61	4712	21805	23623
8.357	SL 12:1;O/21:5	[M+H]+	595.414	C33H55NO5S	SL	SCUGRIGJDSIKNQ-UHFFFAOYSA-N	O=C(N(CC(O)C=CCCCCCCC)CS(=O)(=O)O)CCCCC=CCC=CCC=CCC=CCC=CCC	93.1	595.4101:1324 596.41345:1008 597.41681:184		2071	16311	442
13.745	SL 13:1;O/24:4	[M+H]+	653.492	C37H65NO5S	SL	RSCNWNVEISDKSB-UHFFFAOYSA-N	O=C(N(CC(O)C=CCCCCCCCC)CS(=O)(=O)O)CCCCCCCCCCC=CCC=CCC=CCC=CCC	92.9	653.49603:3087 654.49938:2091 655.50274:2091		30456	30836	64009
9.852	SL 12:1;O/26:3	[M+H]+	669.524	C38H69NO5S	SL	UBZDIZQBKYAAMY-UHFFFAOYSA-N	O=C(N(CC(O)C=CCCCCCCC)CS(=O)(=O)O)CCCCCCCCCCC=CCC=CCC=CCCCCCCC	92.8	669.52869:2741 670.53204:2025 671.5354:600	57.09561:61 59.08855:71 60.07158:122 107.13583:10 260.17242:10 265.37704:51 265.39545:31 282.40948:51 283.41406:61 298.4184:10 300.41934:31 301.42599:20 347.34097:31 445.48608:92 500.02222:21 501.58627:268 555.65784:31 556.6601:51 557.67657:699 613.75177:194 633.90509:31 651.8725:31 651.91937:112 669.71826:51 669.75848:71 669.84979:71 669.87537:51 669.91559:82 669.94482:82	8531	114922	113728
11.727	SL 13:1;O/28:2;O	[M+H]+	712.554	C41H77NO6S	SL	SUDVDWUCAVZDCM-UHFFFAOYSA-N	O=C(N(CC(O)C=CCCCCCCCC)CS(=O)(=O)O)C(O)CCCCCCCCCCCCCCC=CCC=CCCCCCCC	92.8	712.55988:9282 713.56323:3859 714.56659:1625	57.09264:41 57.09691:112 59.07576:408 59.08879:92 71.11522:31 77.09521:61 85.13845:41 89.101:184 103.12334:838 117.12856:31 121.14144:143 128.11877:32 131.1102:1627 133.12582:71 133.147:286 135.14206:51 145.12547:41 145.13228:275 147.1669:31 163.15561:61 165.19084:1125 171.19298:10 172.60542:71 173.14006:6378 175.15796:133 177.16687:31 187.19583:163 189.21999:82 191.15936:286 193.17731:82 205.179…	141901	5599	162087
13.802	SL 12:1;O/16:4	[M+H]+	527.351	C28H47NO5S	SL	PWWUMLJEPCUJBJ-UHFFFAOYSA-N	O=C(N(CC(O)C=CCCCCCCC)CS(=O)(=O)O)CCC=CCC=CCC=CCC=CCC	92.3	527.35553:38846 528.35888:27275 529.36224:5032	55.07778:122 57.09308:701 69.10003:475 71.11564:31 81.10486:41 83.12119:355 91.09286:31 95.84276:10 105.11326:41 111.07996:10 119.13607:41 121.15725:31 123.17348:71 125.18583:51 129.10216:102 133.157:31 141.07048:41 147.18076:71 153.14438:41 163.10701:31 171.16531:92 177.11992:31 179.26097:10 181.12024:82 193.91779:10 195.14069:82 209.16069:51 213.15323:31 213.16147:71 215.12016:51 221.22215:10 2…	118024	387112	542
12.334	SL 18:1;O/36:3	[M-H]-	874.733	C54H101NO5S	SL	SWPLEXOJKIUNOO-UHFFFAOYSA-N	O=C(N(CC(O)C=CCCCCCCCCCCCCC)CS(=O)(=O)O)CCCCCCCCCCCCCCCCCCCCC=CCC=CCC=CCCCCCCC	92.2	874.73682:1645 875.74017:1845 876.74353:1502		3130	6361	2584
8.939	SL 12:1;O/18:1;O	[M+H]+	560.398	C30H57NO6S	SL	UMONXBCICULWLK-UHFFFAOYSA-N	O=C(N(CC(O)C=CCCCCCCC)CS(=O)(=O)O)C(O)CCCCCCC=CCCCCCCCC	92	560.3938:3881 561.39715:2234 562.40051:1015		13421	40779	393
9.915	SL 12:1;O/20:3	[M+H]+	585.43	C32H57NO5S	SL	FQMSNXGLLABFHY-UHFFFAOYSA-N	O=C(N(CC(O)C=CCCCCCCC)CS(=O)(=O)O)CCCCCCCCCC=CCC=CCC=CCC	91.9	585.43445:78147 586.4378:36982 587.44116:10564	55.67312:10 57.09695:288 121.15536:31 137.18988:10 141.0769:61 147.18562:31 173.18448:61 175.25496:10 197.16347:51 211.18495:31 223.85701:10 253.25255:71 267.27344:194 285.2926:82 291.24725:31 323.35568:92 323.36328:194 347.33298:41 360.24188:46 361.36026:3819 379.42917:41 379.45117:338 416.1546:36 416.64728:29 417.44885:7810 472.06573:61 473.31512:47 473.53632:14790 527.97717:32 529.62659:2274 5…	2390511	204764	391318
9.883	SL 15:0;O/36:0;O	[M+H]+	875.784	C51H103NO6S	SL	HQCNNIZFSUNUME-UHFFFAOYSA-N	O=C(N(CC(O)CCCCCCCCCCCC)CS(=O)(=O)O)C(O)CCCCCCCCCCCCCCCCCCCCCCCCCCCCCCCCCC	91.1	875.77686:2126 876.78021:1386 877.78357:132	57.09689:31 59.08877:82 61.12253:10 67.08981:10 71.11876:41 81.10696:41 83.12462:41 93.11275:10 95.12905:41 97.14747:20 108.13802:20 121.16:41 123.17157:31 137.19649:31 145.16788:10 149.20522:41 151.22121:31 163.22581:31 165.24515:31 239.35164:41 240.35533:41 245.34109:31 261.34225:10 263.35931:61 264.35928:31 265.37723:82 266.37408:31 313.41483:20 314.42297:41 339.45789:31 574.76025:51 575.76263…	10146	25420	67240
13.262	SL 12:1;O/18:3	[M+H]+	557.398	C30H53NO5S	SL	PEENYZPWWZGGFO-UHFFFAOYSA-N	O=C(N(CC(O)C=CCCCCCCC)CS(=O)(=O)O)CCCCCCCC=CCC=CCC=CCC	90.9	557.4032:5879 558.40655:4268 559.40991:2845	55.08215:10 57.09433:92 117.1214:31 119.13781:20 133.14253:20 137.19701:10 141.16293:10 145.13945:31 147.18095:41 239.2207:71 255.24286:10 257.2363:31 295.31912:61 305.39288:10 311.30847:31 313.33459:31 325.24725:10 333.27127:42 333.30737:1099 351.2619:20 351.40219:71 389.39432:1872 444.69574:22 445.48215:2682 487.56534:21 499.63577:10 501.55963:266 557.65485:61	23550	70362	1954
11.727	SL 12:1;O/26:6	[M+H]+	663.476	C38H63NO5S	SL	WFHUUFZZSZMTKT-UHFFFAOYSA-N	O=C(N(CC(O)C=CCCCCCCC)CS(=O)(=O)O)CCCCCCC=CCC=CCC=CCC=CCC=CCC=CCC	90.7	663.48236:179913 664.48571:510723 665.48907:172370	57.09685:17553 91.09644:102 105.11861:41 115.1034:20 117.12384:51 132.15489:41 136.12358:20 145.17294:22 147.18558:958 153.14058:20 161.20453:41 175.08864:31 189.25475:41 215.12425:71 229.20366:31 233.14505:41 247.00032:23 250.09439:24 251.16284:4069 263.17603:20 305.26236:23 307.25391:2968 326.22104:89 326.397:79 326.9993:20 327.07077:20 327.10141:89 327.22913:118034 327.79382:62 329.76767:69 33…	1558226	578284	254760
12.978	SL 12:1;O/29:1;O	[M-H]-	712.555	C41H79NO6S	SL	DWQVSSPOZDGTTI-UHFFFAOYSA-N	O=C(N(CC(O)C=CCCCCCCC)CS(=O)(=O)O)C(O)CCCCCCCCCCCCCCCC=CCCCCCCCCCC	90.6	712.54913:19398 713.55248:27216 714.55584:6589	59.03967:92 66.06484:10 71.04577:41 89.06223:184 99.0881:10 101.06853:71 113.07573:92 113.08474:31 119.08763:173 131.09631:31 143.10176:20 161.11859:31 179.13208:51 225.32756:82 237.32542:31 253.32698:31 255.34695:31 261.3363:20 266.35931:20 270.35181:41 271.3627:61 278.37637:71 296.38956:92 306.3761:61 312.40152:31 324.40201:31 340.42957:31 491.69348:10 514.68799:31 532.66644:31 532.70233:387 54…	192741	181052	204486
14.081	SL 13:1;O/30:5	[M-H]-	716.529	C43H75NO5S	SL	BBVLUHAIBUKSLY-UHFFFAOYSA-N	O=C(N(CC(O)C=CCCCCCCCC)CS(=O)(=O)O)CCCCCCCCCCCCCC=CCC=CCC=CCC=CCC=CCC	90.1	716.53387:1695 717.53722:1395 718.54058:1179		9092	8825	22144
13.081	SL 21:1;O/36:4	[M+H]+	933.805	C57H105NO5S	SL	GSEYDFSQNNYLHP-UHFFFAOYSA-N	O=C(N(CC(O)C=CCCCCCCCCCCCCCCCC)CS(=O)(=O)O)CCCCCCCCCCCCCCCCCCCCCCC=CCC=CCC=CCC=CCC	89.2	933.81409:2589 934.81744:2639 935.8208:3451	55.07873:20 59.08698:832 60.09079:51 273.31061:10 277.34021:20 603.82367:31 604.84412:31 605.85852:31 606.82507:20 614.79504:20 616.77814:51 618.82068:31 634.81952:31 934.07092:51 934.14856:277	10010	5313	45694
12.653	SL 12:1;O/29:1	[M-H]-	696.561	C41H79NO5S	SL	BNXLPAKPTLFEKA-UHFFFAOYSA-N	O=C(N(CC(O)C=CCCCCCCC)CS(=O)(=O)O)CCCCCCCCCCCCCCC=CCCCCCCCCCCCC	89	696.55389:4094 697.55724:7575 698.5606:2688	75.04122:41 118.09433:20 118.10354:92 130.112:112 201.63533:10 255.34697:31 265.35089:10 267.34888:71 283.30307:133 285.31732:31 296.31665:31 297.32135:102 299.3652:20 304.36505:10 308.39127:31 311.30432:31 312.31168:51 313.32312:31 323.31183:31 324.32822:51 325.32074:41 327.36142:159 327.38443:729 338.41083:31 354.41504:41 374.41959:21 374.44418:258 381.40558:61 381.44144:31 382.41278:112 397.40…	30095	38564	49567
6.805	SL 12:2;O/18:5	[M+H]+	551.351	C30H47NO5S	SL	AGXLZOPAYVQQFG-UHFFFAOYSA-N	O=C(N(CC(O)C=CCCC=CCCC)CS(=O)(=O)O)CC=CCC=CCC=CCC=CCC=CCC	88.8	551.35669:6381 552.36004:4020 553.3634:1822	57.09165:20 109.15787:10 142.11673:20 156.14104:51 170.16882:31 186.17484:51 199.17859:41 214.2095:20 227.22383:20 287.26294:31 425.40125:51 453.453:10 465.44949:184 479.47122:31 549.87329:31 551.53662:44 551.59631:3370	26054	105971	172
13.294	SL 15:3;O/32:6;O	[M+H]+	784.554	C47H77NO6S	SL	FZGFLGXPALACSL-UHFFFAOYSA-N	O=C(N(CC(O)C=CCCC=CCCC=CCC)CS(=O)(=O)O)C(O)CCCCCCCCCCCC=CCC=CCC=CCC=CCC=CCC=CCC	88.5	784.56213:4348 785.56548:4468 786.56884:2030	55.07753:14 57.05763:14 57.09496:34 59.0868:31 60.10483:10 67.08191:27 69.10094:20 71.11656:37 73.09837:10 79.08413:7 81.10459:75 83.1235:41 85.13596:20 86.13419:24 87.08288:48 88.15073:54 89.09844:187 91.0899:10 93.11017:24 95.12644:61 97.10447:10 97.14204:20 99.12254:10 105.11443:14 106.13017:14 107.13181:20 109.14918:78 111.16601:10 113.18478:10 117.12398:14 117.14079:20 119.1358:27 121.15387:…	31524	54509	2793
14.022	SL 12:1;O/32:1	[M+H]+	740.622	C44H85NO5S	SL	LSVACHHQLJPZNI-UHFFFAOYSA-N	O=C(N(CC(O)C=CCCCCCCC)CS(=O)(=O)O)CCCCCCCCCCCCCCCCCCCC=CCCCCCCCCCC	88.2	740.62708:5600 741.63043:3824 742.63379:2352		61407	103730	16538
10.683	SL 12:0;O/29:0;O	[M-H]-	716.587	C41H83NO6S	SL	PWHCSLZSRXALJO-UHFFFAOYSA-N	O=C(N(CC(O)CCCCCCCCC)CS(=O)(=O)O)C(O)CCCCCCCCCCCCCCCCCCCCCCCCCCC	88.1	716.57959:1920 717.58294:1124 718.5863:418	55.0487:10 59.03885:51 71.04483:41 89.06247:122 97.54958:10 101.06449:51 113.07291:41 119.08318:102 130.11691:20 143.0968:20 161.11865:31 225.33165:51 225.34438:10 239.36569:10 253.33124:31 267.35553:20 271.35776:20 281.37851:51 282.40503:41 295.32538:10 296.42566:10 300.42365:20 374.45718:31 536.73346:112 540.75494:10 554.74036:51 554.77692:133 639.91736:10 656.89185:31 668.89996:10 716.85895:71…	3933	39271	3935
8.78	SL 13:1;O/22:6	[M+H]+	604.403	C35H57NO5S	SL	IHXCNGZANNAHJI-UHFFFAOYSA-N	O=C(N(CC(O)C=CCCCCCCCC)CS(=O)(=O)O)CCC=CCC=CCC=CCC=CCC=CCC=CCC	88	604.40912:2709 605.41247:1939 606.41583:1057	55.07748:31 57.09492:31 59.08675:71 67.08302:61 69.10089:31 79.09538:20 81.10455:51 83.12217:41 87.07756:10 89.09706:51 92.10061:10 95.12502:51 97.14339:31 119.1034:31 121.11498:112 131.14569:10 133.12248:51 133.14529:71 135.17972:51 145.16107:10 147.1445:31 161.16508:235 165.16161:71 209.20334:31 315.32193:51 604.69629:31 604.71014:61 604.80042:61	1657	33839	1638
11.695	SL 12:2;O/30:6	[M+H]+	717.524	C42H69NO5S	SL	LBMJDHBMFUOBFH-UHFFFAOYSA-N	O=C(N(CC(O)C=CCCC=CCCC)CS(=O)(=O)O)CCCCCCCCCCC=CCC=CCC=CCC=CCC=CCC=CCC	87.8	717.51617:8608 718.51952:6095 719.52288:838	55.07833:15 57.09151:15 57.09791:41 63.4558:5 67.08283:15 69.10305:41 71.1199:46 72.87258:5 81.10818:66 83.12457:46 85.13836:41 92.0991:5 95.13038:97 96.1328:15 97.14603:36 99.12376:15 109.15344:36 110.15291:15 111.1733:15 119.13875:20 121.15685:31 123.16839:10 123.17466:41 124.17802:31 133.16641:20 135.17474:15 137.19315:25 143.13362:275 147.18044:10 149.2:15 151.21942:25 153.2:20 161.20631:25 1…	5482	58898	148950
13.77	SL 12:1;O/16:0	[M+H]+	535.414	C28H55NO5S	SL	GSBFFVUVHRYABW-UHFFFAOYSA-N	O=C(N(CC(O)C=CCCCCCCC)CS(=O)(=O)O)CCCCCCCCCCCCCCC	87.7	535.41901:3689 536.42236:1199 537.42572:2572		48722	62417	3014
13.879	SL 12:1;O/36:3;O	[M+H]+	825.675	C48H89NO6S	SL	DIKQUSZSGREYNN-UHFFFAOYSA-N	O=C(N(CC(O)C=CCCCCCCC)CS(=O)(=O)O)C(O)CCCCCCCCCCCCCCCCCCCC=CCC=CCC=CCCCCCCC	87.1	825.66626:2617 826.66961:2988 827.67297:1971	58.9139:22 59.08743:1337 259.33057:20 262.37259:41 280.38928:51 645.89178:31 663.90704:31 825.94177:71 826.04321:663	33273	62864	54816
11.382	SL 12:2;O/32:6;O	[M+H]+	761.55	C44H73NO6S	SL	JCLCJLHVBWDZQK-UHFFFAOYSA-N	O=C(N(CC(O)C=CCCC=CCCC)CS(=O)(=O)O)C(O)CCCCCCCCCCCC=CCC=CCC=CCC=CCC=CCC=CCC	86.3	761.54425:1391 762.5476:2640 763.55096:1624		11536	31682	20420
13.035	SL 12:1;O/20:1	[M+H]+	589.461	C32H61NO5S	SL	AQVIPOCWJASRQI-UHFFFAOYSA-N	O=C(N(CC(O)C=CCCCCCCC)CS(=O)(=O)O)CCCCCCCCCC=CCCCCCCCC	86	589.46735:2953 590.4707:1334 591.47406:3836	57.09723:51 59.08696:235 60.42286:10 67.08331:31 71.11685:61 81.10754:71 83.12522:20 90.00753:10 93.11755:10 95.12841:71 109.14848:31 119.13979:31 121.15791:71 123.17418:31 131.14842:41 133.16109:51 135.17268:41 137.15469:31 147.18523:71 149.20309:31 151.18089:82 151.21736:20 157.17471:31 161.20425:82 163.18764:31 165.20311:20 171.19441:41 177.24921:10 179.23413:71 221.25583:20 231.32063:41 248.2…	108403	144893	21967
13.928	SL 12:1;O/28:1;O	[M+H]+	717.581	C40H77NO6S	SL	HQCPMWVDBGIAFI-UHFFFAOYSA-N	O=C(N(CC(O)C=CCCCCCCC)CS(=O)(=O)O)C(O)CCCCCCCCCCCCCCC=CCCCCCCCCCC	86	717.5755:2705 718.57885:2639 719.58221:2437		21971	30727	1757
12.041	SL 12:0;O/24:0	[M+H]+	649.555	C36H73NO5S	SL	FNQIRJLUMOVZCC-UHFFFAOYSA-N	O=C(N(CC(O)CCCCCCCCC)CS(=O)(=O)O)CCCCCCCCCCCCCCCCCCCCCCC	85.3	649.54749:8779 650.55084:6684 651.5542:3175	57.09253:20 57.09573:184 59.08868:257 67.09088:10 71.12105:31 85.13962:20 121.15681:41 135.14352:31 149.16893:41 161.16685:31 162.12186:10 163.18427:51 165.14528:31 173.17329:31 179.19269:41 183.16466:41 197.18527:31 201.2186:31 203.16603:51 207.21098:20 210.1992:20 211.17267:51 211.20345:31 213.23355:31 219.27757:20 221.21791:20 223.21109:265 225.19414:41 225.23441:427 229.19083:92 234.20911:20 …	178292	319443	301969
11.869	SL 12:1;O/20:5	[M+H]+	581.398	C32H53NO5S	SL	IBNWGORFYAJDGT-UHFFFAOYSA-N	O=C(N(CC(O)C=CCCCCCCC)CS(=O)(=O)O)CCCC=CCC=CCC=CCC=CCC=CCC	85.2	581.39172:5171 582.39507:4989 583.39843:7270	55.07734:20 57.09263:82 59.08335:92 67.08286:51 71.11398:31 79.09145:20 81.10438:92 83.11814:31 93.1086:20 95.1276:61 97.14322:51 99.12513:41 105.10988:31 109.14748:41 119.13558:41 123.1354:51 123.16673:71 127.16303:31 133.12231:31 135.17297:41 141.1891:31 147.18028:41 151.1776:31 159.18855:10 161.16312:153 162.17023:82 168.15799:10 173.16939:21 175.09215:731 177.16833:21 179.22461:20 225.2065:21…	23044	56818	403
11.539	SL 12:1;O/22:5;O	[M+H]+	608.398	C34H57NO6S	SL	NRJBMTWAUALONP-UHFFFAOYSA-N	O=C(N(CC(O)C=CCCCCCCC)CS(=O)(=O)O)C(O)CCCCC=CCC=CCC=CCC=CCC=CCC	85.1	608.39221:772105 609.39556:228445 610.39892:24582		849834	1290048	1419160
11.468	SL 13:1;O/36:4	[M-H]-	802.639	C49H89NO5S	SL	JTVPBNFMYAYFCQ-UHFFFAOYSA-N	O=C(N(CC(O)C=CCCCCCCCC)CS(=O)(=O)O)CCCCCCCCCCCCCCCCCCCCCCC=CCC=CCC=CCC=CCC	84.6	802.64819:1796 803.65154:1421 804.6549:609	57.06243:10 59.04412:41 71.03992:20 89.06499:133 91.06973:10 101.06862:41 113.07729:31 115.09073:10 119.09077:92 143.10347:20 149.11284:31 161.11679:61 179.13583:61 255.34001:20 267.39716:10 282.37192:20 295.43472:31 341.45389:31 390.45932:10 396.53473:235 408.22406:10 410.55542:51 425.28839:10 433.50455:82 434.51651:112 470.71155:10 574.78033:20 576.776:31 594.79291:20 604.83209:10 640.90088:71 …	12672	31680	3439
13.144	SL 12:1;O/18:0	[M+H]+	563.445	C30H59NO5S	SL	BJIYWSWUHHCLJO-UHFFFAOYSA-N	O=C(N(CC(O)C=CCCCCCCC)CS(=O)(=O)O)CCCCCCCCCCCCCCCCC	84.3	563.45178:2488 564.45513:1560 565.45849:975	55.08027:41 57.09456:143 59.31236:10 67.0873:61 69.10172:92 71.11856:31 79.09129:10 83.11927:41 93.11391:41 95.12886:102 109.15035:41 119.14323:31 121.15672:61 123.17139:31 129.12732:31 133.16141:31 135.17625:31 137.19302:20 145.16603:41 149.16367:316 157.13774:61 158.15353:10 159.18864:51 163.1842:61 165.16698:31 173.17509:41 175.18945:31 182.15704:41 187.19168:31 187.23419:51 191.19423:163 199.…	20151	79506	40618
5.604	SL 12:2;O/26:6	[M+H]+	661.461	C38H61NO5S	SL	PPRAISTVUFXTKQ-UHFFFAOYSA-N	O=C(N(CC(O)C=CCCC=CCCC)CS(=O)(=O)O)CCCCCCC=CCC=CCC=CCC=CCC=CCC=CCC	84.2	661.45312:8067 662.45647:4875 663.45984:1218	59.08659:510 89.10083:10 213.2123:10 259.33432:10 376.40317:10 661.62433:20	23696	114852	657
14.086	SL 12:1;O/28:2	[M+H]+	682.544	C40H75NO5S	SL	RQOAXJCFCLBGQY-UHFFFAOYSA-N	O=C(N(CC(O)C=CCCCCCCC)CS(=O)(=O)O)CCCCCCCCCCCCCCCC=CCC=CCCCCCCC	84.2	682.55188:7598 683.55523:13950 684.55859:3720	53.06761:10 55.07651:61 56.07539:133 57.09606:122 60.06546:80 60.07093:1371 65.06779:20 67.08194:122 69.09862:112 71.11539:102 74.09526:10 79.08666:51 81.06901:41 81.10461:194 82.09817:31 83.08491:51 83.11966:143 85.14119:71 90.09144:31 93.11019:102 95.12783:289 97.14345:143 100.08073:41 107.13182:102 109.15067:163 111.12881:31 111.16305:102 114.10294:31 118.10244:82 119.13734:41 121.11503:41 121…	49313	66401	8265
12.104	SL 13:1;O/28:2	[M+H]+	713.586	C41H77NO5S	SL	LNCRCBTXHGDALE-UHFFFAOYSA-N	O=C(N(CC(O)C=CCCCCCCCC)CS(=O)(=O)O)CCCCCCCCCCCCCCCC=CCC=CCCCCCCC	84.2	713.57776:8468 714.58111:9674 715.58447:2959	57.09351:20 59.08642:1021 83.12315:10 88.15172:41 99.1658:10 114.11926:10 125.18375:10 257.20456:41 305.38577:10 409.45966:10 440.57693:31 556.65387:31 657.86725:20 677.99103:31 695.99847:20 713.83441:61 713.89478:82 713.92114:31 713.95886:31	28633	81098	103525
12.653	SL 14:1;O/36:6;O	[M-H]-	828.618	C50H87NO6S	SL	XRDWFYYOCSIHJU-UHFFFAOYSA-N	O=C(N(CC(O)C=CCCCCCCCCC)CS(=O)(=O)O)C(O)CCCCCCCCCCCCCCCC=CCC=CCC=CCC=CCC=CCC=CCC	84.2	828.62781:1119 829.63116:488 830.63452:366	59.03955:51 89.06079:51 99.5566:10 101.06559:20 110.11324:10 119.08752:92 131.09459:10 143.0966:31 149.11273:41 154.51819:10 161.11491:31 173.19487:10 179.13768:41 278.37164:20 280.36832:10 281.41434:31 324.77853:10 327.44324:31 347.48718:10 392.51614:10 423.56104:31 424.56714:82 588.79303:165 588.8136:154 602.8139:10 606.82135:61 649.01379:10 666.87329:20 666.93164:20 768.90277:51 768.93414:198 …	12030	55354	17768
13.192	SL 13:1;O/24:3	[M+H]+	655.508	C37H67NO5S	SL	BVLDDCQRBYXDEE-UHFFFAOYSA-N	O=C(N(CC(O)C=CCCCCCCCC)CS(=O)(=O)O)CCCCCCCCC=CCC=CCC=CCCCCCCC	83.6	655.51379:3121 656.51714:2252 657.5205:675		44402	14626	84824
14.022	SL 21:1;O/36:4;O	[M+H]+	932.774	C57H105NO6S	SL	MHJQFWSYPXADHY-UHFFFAOYSA-N	O=C(N(CC(O)C=CCCCCCCCCCCCCCCCC)CS(=O)(=O)O)C(O)CCCCCCCCCCCCCCCCCCCCCC=CCC=CCC=CCC=CCC	83	932.7796:8835 933.78295:7798 934.78631:2308		149380	149974	14036
11.922	SL 12:1;O/24:0;O	[M+H]+	663.534	C36H71NO6S	SL	RGGILZAIPYRJQQ-UHFFFAOYSA-N	O=C(N(CC(O)C=CCCCCCCC)CS(=O)(=O)O)C(O)CCCCCCCCCCCCCCCCCCCCCC	82.7	663.52582:11336 664.52917:8743 665.53253:2801	57.09641:163 71.11949:51 83.57536:10 85.13668:31 93.11644:10 136.12669:92 171.21124:10 183.21249:10 197.15369:82 201.14465:51 211.20981:245 215.17003:61 225.1563:51 225.23045:51 229.22961:41 233.28769:10 243.18114:41 253.24185:245 257.24576:122 267.29718:153 271.26376:153 281.24884:41 281.31985:31 282.332:102 283.31027:41 285.3244:71 295.30542:61 297.32269:351 299.26624:92 309.32721:143 311.34689…	42025	122483	174641
14.022	SL 18:1;O/36:5	[M+H]+	889.743	C54H97NO5S	SL	RCNCDAFDKGABNU-UHFFFAOYSA-N	O=C(N(CC(O)C=CCCCCCCCCCCCCC)CS(=O)(=O)O)CCCCCCCCCCCCCCCCCCCC=CCC=CCC=CCC=CCC=CCC	82.7	889.74878:2197 890.75213:5149 891.75549:3235		24763	40181	6546
11.523	SL 12:1;O/24:6;O	[M+H]+	634.414	C36H59NO6S	SL	FYVBCMCAINDBLV-UHFFFAOYSA-N	O=C(N(CC(O)C=CCCCCCCC)CS(=O)(=O)O)C(O)CCCC=CCC=CCC=CCC=CCC=CCC=CCC	82.2	634.40564:14070 635.40899:23363 636.41235:5687	57.09103:20 57.0953:194 59.08497:275 74.10046:10 85.14024:20 95.12269:20 133.13921:41 135.17522:41 136.18173:31 147.18089:31 149.15906:51 175.17682:51 179.10612:41 205.12514:20 273.18271:82 277.32419:20 278.3385:20 283.35236:10 293.33289:31 295.35553:31 299.20676:31 317.23303:20 328.2359:10 329.27527:235 351.27786:82 355.31171:41 363.33276:31 371.32907:20 375.27094:51 385.35669:173 386.36902:31 3…	39266	151403	859
12.419	SL 12:0;O/26:0	[M+H]+	677.586	C38H77NO5S	SL	ZTLCVDPOQBVXGR-UHFFFAOYSA-N	O=C(N(CC(O)CCCCCCCCC)CS(=O)(=O)O)CCCCCCCCCCCCCCCCCCCCCCCCC	82.1	677.57983:4667 678.58318:5718 679.58654:2474		61450	36368	11081
13.634	SL 13:1;O/36:5;O	[M-H]-	816.618	C49H87NO6S	SL	HWZMNNZTDAIBDL-UHFFFAOYSA-N	O=C(N(CC(O)C=CCCCCCCCC)CS(=O)(=O)O)C(O)CCCCCCCCCCCCCCCCCCC=CCC=CCC=CCC=CCC=CCC	82.1	816.62439:2816 817.62774:1980 818.6311:623		15006	48650	49856
9.125	SL 12:1;O/12:0	[M-H]-	460.31	C24H47NO5S	SL	NBXQSRGFQRBYMK-UHFFFAOYSA-N	O=C(N(CC(O)C=CCCCCCCC)CS(=O)(=O)O)CCCCCCCCCCC	81.1	460.30374:9140 461.30709:2730 462.31045:791		286822	61413	163620
9.883	SL 13:1;O/24:5;O	[M+H]+	650.445	C37H63NO6S	SL	VZOCKVKGJHDNOB-UHFFFAOYSA-N	O=C(N(CC(O)C=CCCCCCCCC)CS(=O)(=O)O)C(O)CCCCCCC=CCC=CCC=CCC=CCC=CCC	80.8	650.45337:1302 651.45672:264 652.46008:462	59.08885:31 99.09012:10 121.15536:10 155.17764:10 165.16345:20 292.25528:20 381.38702:10 387.41898:20 425.4079:20 426.41611:20 462.59756:10 481.49939:61 482.50372:41 536.5799:31 537.591:163 538.5932:163 593.68237:20 594.68042:61 644.68164:10 650.77606:31 650.94897:31	23804	46347	37433
12.724	SL 13:1;O/28:6;O	[M+H]+	721.518	C41H69NO6S	SL	SBMRIXQMUAREGW-UHFFFAOYSA-N	O=C(N(CC(O)C=CCCCCCCCC)CS(=O)(=O)O)C(O)CCCCCCCC=CCC=CCC=CCC=CCC=CCC=CCC	80.7	721.50891:12529 722.51226:14324 723.51562:5657	55.0811:10 57.09966:21 59.08614:1533 67.08351:20 71.11582:51 81.10378:20 83.1201:31 85.13773:31 95.12829:31 97.14112:31 109.15113:31 121.15435:31 135.17368:20 161.19785:20 171.17108:31 235.19783:10 239.34525:51 465.55658:61 483.58618:31 495.48187:51 549.5658:21 551.57013:268 603.57849:10 607.65424:153 609.60834:20 663.74054:122 665.71722:31 721.71802:31 721.76355:41 721.90393:92 721.95703:92	29422	115588	13264
12.027	SL 12:1;O/15:1;O	[M+H]+	518.351	C27H51NO6S	SL	RKSHRHVRQPKCNN-UHFFFAOYSA-N	O=C(N(CC(O)C=CCCCCCCC)CS(=O)(=O)O)C(O)CCCCCCC=CCCCCC	80.5	518.34442:4340 519.34777:5484 520.35113:6094		11535	43403	36540
14.086	SL 12:1;O/30:4	[M+H]+	723.57	C42H75NO5S	SL	HRWDQZSSPZKLSX-UHFFFAOYSA-N	O=C(N(CC(O)C=CCCCCCCC)CS(=O)(=O)O)CCCCCCCCCCCCCCCCC=CCC=CCC=CCC=CCC	80.5	723.57697:1090 724.58032:2418 725.58368:744		10896	12146	5720
8.97	PS 6:0_22:5	[M+H]+	670.372	C34H56NO10P	PS	HWWPMQCWRZJODN-UHFFFAOYSA-N	O=C(OCC(OC(=O)CCCCCC=CCC=CCC=CCC=CCC=CCC)COP(=O)(O)OCC(N)C(=O)O)CCCCC	99.9	670.37103:2046 671.37438:1624 672.37774:1624		51705	54232	52134
5.885	PS 14:0	[M+H]+	506.213	C20H38NO10P	PS	ILSBHSNASVANBR-UHFFFAOYSA-N	O=C(OCC(OC(=O)CCCCCCC)COP(=O)(O)OCC(N)C(=O)O)CCCCC	95.7	506.21558:2826 507.21893:609 508.22229:0	79.0901:51 103.10013:41 105.11265:492 105.11554:766 106.11966:377 111.09423:31 119.09847:71 120.10213:41 506.54889:31	20694	35364	33285
9.578	PS 7:0_22:5	[M+H]+	684.387	C35H58NO10P	PS	BWERGVDMJBTRDB-UHFFFAOYSA-N	O=C(OCC(OC(=O)CCCCCC=CCC=CCC=CCC=CCC=CCC)COP(=O)(O)OCC(N)C(=O)O)CCCCCC	91.2	684.39294:9116 685.39629:4301 686.39965:2185	57.09381:82 60.06863:20 71.07957:20 71.11528:51 83.12983:10 109.1461:31 147.12895:31 155.17749:31 207.12529:41 221.18393:20 233.13167:61 245.13716:31 264.37933:20 271.36725:10 273.16345:31 282.39951:31 283.41592:31 300.4212:51 301.41803:31 341.16562:41 381.51312:10 383.4184:41 385.38104:31 397.56348:10 401.39288:674 413.39026:51 415.40796:31 423.44943:10 427.41586:133 429.28607:31 439.46164:20 44…	367921	398144	216240
9.002	PS 26:3	[M+H]+	668.353	C32H56NO10P	PS	YIIVIZLSYOUUGM-UHFFFAOYSA-N	O=C(OCC(OC(=O)CCCCCCCCCC=CCC=CCC=CCC)COP(=O)(O)OCC(N)C(=O)O)CCCCC	90.3	668.34735:1563 669.3507:543 670.35406:1267	55.04204:20 55.0808:20 57.09296:25 58.05716:5 59.08585:20 60.06994:61 61.11513:5 67.08436:15 69.09991:20 71.07861:20 73.05748:15 75.07453:20 79.08427:10 81.10474:20 83.08889:20 85.10354:15 89.10658:5 93.10623:10 95.12797:25 97.10601:15 98.08099:10 100.09782:5 103.07625:5 107.12904:15 109.15376:20 111.74751:5 118.09798:10 119.13904:10 121.15403:25 123.17024:15 133.16179:15 135.13889:20 137.18677:1…	4977	5862	6104
11.508	PS 12:0_12:0	[M+H]+	624.387	C30H58NO10P	PS	RHODCGQMKYNKED-UHFFFAOYSA-N	O=C(OCC(OC(=O)CCCCCCCCCCC)COP(=O)(O)OCC(N)C(=O)O)CCCCCCCCCCC	77.7	624.38922:4166 625.39257:3656 626.39593:1827	57.09676:423 60.07275:82 62.23345:10 69.10294:31 91.09495:41 109.14885:41 121.16287:41 133.16295:31 145.17271:10 147.18535:133 152.1321:41 153.1386:51 159.19028:10 161.20248:31 187.16635:10 212.2941:10 215.12184:51 251.1602:255 252.38792:41 264.39099:143 265.37219:51 270.40305:41 282.39499:31 282.41397:184 300.42636:71 307.24353:41 307.25095:112 326.20776:42 327.23117:4249 342.49475:31 343.22153:…	25557	32932	23876
11.806	PS 7:0_18:1	[M+H]+	636.387	C31H58NO10P	PS	CKBBPQIQFLKALC-UHFFFAOYSA-N	O=C(OCC(OC(=O)CCCCCCCC=CCCCCCCCC)COP(=O)(O)OCC(N)C(=O)O)CCCCCC	73.5	636.38367:59680 637.38702:95803 638.39038:15804	57.09633:102 59.08602:41 79.08695:10 83.12125:20 93.11458:10 95.12676:31 97.14375:31 121.15419:31 124.14384:10 133.12283:20 145.12909:41 147.1808:31 157.16649:21 161.16541:338 173.21448:10 175.09264:41 177.20828:31 179.16083:41 221.19069:31 239.20964:51 246.29956:10 251.15605:994 275.16742:41 276.18954:10 289.23383:10 295.29956:41 301.2077:10 306.29404:32 307.24118:1595 317.23038:20 333.37167:41 …	422524	597432	412155
11.447	PI 44:0	[M+H]+	1001.7	C53H103O13P	PI	LFPIMQOANZABSP-UHFFFAOYSA-N	O=C(OCC(OC(=O)CCCCC)COP(=O)(O)OC1C(O)C(O)C(O)C(O)C1O)CCCCCCCCCCCCCCCCCCCCCCCCCCCCCCCCCCCCC	99.9	1001.70197:1808 1002.70532:1872 1003.70868:1188	59.08685:1249 328.36005:10 339.27957:41 357.29367:275 413.37906:214 428.66949:10 471.06601:21 472.47366:1030 543.47736:31 617.58496:41 671.55469:10 673.68219:61 888.01562:20 942.06848:10 944.10205:133 946.07269:10 1001.22662:21 1002.07568:41 1002.17847:632	1438	3865	2194
13.42	PI 39:3	[M+H]+	925.578	C48H87O13P	PI	SEBKTLYDEUBJRF-UHFFFAOYSA-N	O=C(OCC(OC(=O)CCCCCCCCCCCCCCCCC=CCC=CCC=CCCCCCCC)COP(=O)(O)OC1C(O)C(O)C(O)C(O)C1O)CCCCCC	99.5	925.57666:1762 926.58001:1797 927.58337:1635		18391	18895	20045
13.255	PI 48:3	[M+H]+	1051.72	C57H105O13P	PI	WRQNEFDYMZKYEB-UHFFFAOYSA-N	O=C(OCC(OC(=O)CCCCCCCCCCCCCCCCCCCCCCC=CCC=CCC=CCCCCCCC)COP(=O)(O)OC1C(O)C(O)C(O)C(O)C1O)CCCCCCCCC	99.3	1051.72107:1454 1052.72442:2189 1053.72778:884	399.49686:10 405.33148:41 521.55328:51 604.99597:10 683.68225:207 771.85028:133 890.06403:31 890.10193:41 904.17188:82 1048.91736:41 1052.21692:14279	6111	5148	7323
13.388	PI 39:2	[M+H]+	927.593	C48H89O13P	PI	JIFYXSRCSXGVPJ-UHFFFAOYSA-N	O=C(OCC(OC(=O)CCCCCCCCCCCCCCCCCCCC=CCC=CCCCCCCC)COP(=O)(O)OC1C(O)C(O)C(O)C(O)C1O)CCCCCC	98.8	927.59619:1778 928.59954:2012 929.6029:1006	57.09405:92 57.10151:42 59.08587:351 83.12109:10 91.09412:10 117.11806:10 121.11987:71 131.12651:41 133.14064:92 146.1189:10 147.14302:51 149.15886:51 165.16002:194 167.17664:51 169.19629:10 175.17477:31 181.19812:20 189.2141:10 191.18857:82 193.19881:20 193.2047:41 201.12057:31 209.20969:41 233.29382:173 241.29744:20 245.30122:20 251.31494:10 255.27881:71 259.31918:71 265.36328:20 275.31036:31 2…	19239	17907	20245
12.261	PI 40:2	[M+H]+	936.654	C49H91O13P	PI	AWKRXUHMMRCJIU-UHFFFAOYSA-N	O=C(OCC(OC(=O)CCCCCCCCCCCCCCCCCCCCCC=CCC=CCCCCCCC)COP(=O)(O)OC1C(O)C(O)C(O)C(O)C1O)CCCCC	98.8	936.6507:10481 937.65405:11174 938.65741:3045	55.07583:10 57.09537:31 71.11948:51 81.10776:31 83.12157:41 85.06499:41 85.13924:31 89.1378:10 91.08388:51 93.115:10 95.12995:41 109.1486:20 121.15798:51 123.17738:31 125.19292:20 127.09586:41 135.17761:51 145.11641:133 146.06021:10 163.13341:214 235.23633:10 239.34917:112 247.35968:51 257.36282:51 263.35678:20 265.37469:133 290.39728:10 311.40576:31 313.41971:3903 331.42599:20 333.35919:41 338.3…	26045	13682	12920
12.343	PI 42:6	[M+H]+	961.578	C51H87O13P	PI	QSICAKVPPLOJCG-UHFFFAOYSA-N	O=C(OCC(OC(=O)CCCCCCCCCCCCCCCCC=CCC=CCC=CCC=CCC=CCC=CCC)COP(=O)(O)OC1C(O)C(O)C(O)C(O)C1O)CCCCC	98.5	961.5744:1739 962.57775:3452 963.58111:812	59.08617:634 89.09628:20 89.10028:20 93.11068:10 95.1242:10 99.12446:15 131.14142:15 133.14424:46 135.17538:25 149.19543:31 163.17946:10 171.21181:31 177.18977:20 193.20506:20 229.25104:15 241.29999:10 261.33563:20 277.33853:20 278.34344:20 293.35004:20 337.40323:10 338.42325:10 339.43439:10 340.4288:10 383.41092:15 405.31256:15 449.47281:10 489.56314:15 491.58331:36 492.59186:41 493.59512:46 493…	7647	10937	8524
7.374	PI 41:5	[M+H]+	949.578	C50H87O13P	PI	YIMVNRWGLGCTFV-UHFFFAOYSA-N	O=C(OCC(OC(=O)CCCCCCCCCCCCCCCCCC=CCC=CCC=CCC=CCC=CCC)COP(=O)(O)OC1C(O)C(O)C(O)C(O)C1O)CCCCCC	98.1	949.57397:3384 950.57732:7481 951.58068:2188	59.08528:20 226.2294:10 251.15602:340 279.37332:10 307.24097:567 342.31937:10 362.22153:46 363.33218:3743 364.34482:31 419.26413:23 419.42026:3289 435.35678:21 475.50305:1597 631.88739:31 950.02252:41	2702	2911	2816
14.074	PI 6:0_20:1	[M-H]-	723.409	C35H65O13P	PI	LSXOBPDIVPRRED-UHFFFAOYSA-N	O=C(OCC(OC(=O)CCCCCCCCCC=CCCCCCCCC)COP(=O)(O)OC1C(O)C(O)C(O)C(O)C1O)CCCCC	97.1	723.40546:1170 724.40881:822 725.41217:182	87.05103:10 89.06374:51 101.07722:20 113.07439:41 119.08932:41 125.08002:20 131.09483:10 139.10492:20 143.1002:31 161.12048:20 177.16267:10 179.14728:41 233.8253:10 235.18974:61 251.33961:10 279.35959:235 283.31723:10 297.31393:10 305.22531:41 309.34906:10 396.1076:10 397.31415:226 414.0076:10 415.33603:102 659.82031:10 680.87787:20 680.9295:71 723.79913:51 723.85992:41 723.89417:20	4639	4152	3630
13.928	PI 42:4	[M+H]+	965.609	C51H91O13P	PI	SFXJTZXIVFNVBW-UHFFFAOYSA-N	O=C(OCC(OC(=O)CCCCCCCCCCCCCCCCCCCCCCC=CCC=CCC=CCC=CCC)COP(=O)(O)OC1C(O)C(O)C(O)C(O)C1O)CCCCC	97	965.60425:4459 966.6076:2843 967.61096:2030	59.08423:20 59.08749:102 95.12861:31 123.16936:31 131.92871:10 247.35391:31 291.32254:31 337.42691:51 339.43472:41 345.46503:10 347.24396:71 365.27368:51 403.30573:10 405.3129:71 493.60486:82 494.60291:61 515.60846:31 519.61737:10 521.53412:122 523.5481:92 529.63281:10 534.64862:31 547.6781:20 577.76904:31 602.79199:20 603.79077:41 604.80774:92 615.74237:20 616.76587:31 646.77643:31 653.76849:20 …	38851	51117	43296
13.104	PI 40:4	[M+H]+	937.578	C49H87O13P	PI	MITIVHPIBPGNDA-UHFFFAOYSA-N	O=C(OCC(OC(=O)CCCCCCCCCCCCCCCCCCCCC=CCC=CCC=CCC=CCC)COP(=O)(O)OC1C(O)C(O)C(O)C(O)C1O)CCCCC	94.7	937.58386:17435 938.58721:21432 939.59057:7970	59.08596:235 67.08447:41 69.09767:31 71.11443:20 79.08816:20 81.10485:51 83.1199:20 93.11044:20 95.12534:71 97.14231:41 99.12281:41 109.14798:41 119.13763:31 121.15415:61 125.14793:20 133.1554:31 135.17513:41 145.11206:20 147.17908:31 155.17795:41 159.18906:31 171.21893:41 179.2251:31 195.18611:31 203.13603:20 239.33856:31 243.1962:31 261.3399:51 263.35236:31 265.37256:51 275.32681:51 277.33588:7…	71859	73611	72228
12.419	PI 42:3	[M+H]+	967.625	C51H93O13P	PI	UUGRKROLSXSRIF-UHFFFAOYSA-N	O=C(OCC(OC(=O)CCCCCCCCCCCCCCCCCCCCC=CCC=CCC=CCCCCCCC)COP(=O)(O)OC1C(O)C(O)C(O)C(O)C1O)CCCCC	93.8	967.61768:4193 968.62103:3925 969.62439:1280	59.08325:20 59.08759:102 339.43945:41 438.39783:31 521.54413:31 521.599:10 525.57928:31 599.77722:41 601.80524:102 604.83282:10 639.75867:10 683.67084:163 687.70819:71 697.82001:51 805.94458:41 880.05688:31 910.14496:20 950.177:31 968.07861:3684	37531	34119	48734
8.9	PI 18:0	[M+H]+	637.296	C27H51O13P	PI	UUKYLNCQEWQKDY-UHFFFAOYSA-N	O=C(OCC(OC(=O)CCCCC)COP(=O)(O)OC1C(O)C(O)C(O)C(O)C1O)CCCCCCCCCCC	93.3	637.29114:3952 638.29449:1603 639.29785:73	57.09138:31 57.09565:82 59.08642:143 60.07052:143 61.07709:20 71.115:31 81.10803:31 91.09763:41 95.12747:31 99.16015:10 107.13586:41 118.12514:10 119.13858:82 121.15357:41 122.15179:20 123.17292:41 126.1476:31 133.14668:20 133.15973:143 135.18114:51 137.15659:31 139.21133:20 147.18198:143 149.20328:41 161.20793:31 163.09035:51 163.23282:20 170.26833:31 175.09779:31 219.30876:51 220.31357:31 227.1…	11928	46503	53786
13.175	PI 42:0	[M+H]+	973.672	C51H99O13P	PI	AZSQHINVLJQUBI-UHFFFAOYSA-N	O=C(OCC(OC(=O)CCCCC)COP(=O)(O)OC1C(O)C(O)C(O)C(O)C1O)CCCCCCCCCCCCCCCCCCCCCCCCCCCCCCCCCCC	93.1	973.67535:1379 974.6787:1266 975.68206:362		23181	19896	31689
11.508	PI 21:0	[M+H]+	679.343	C30H57O13P	PI	LJJOOLHWVGULMD-UHFFFAOYSA-N	O=C(OCC(OC(=O)CCCCC)COP(=O)(O)OC1C(O)C(O)C(O)C(O)C1O)CCCCCCCCCCCCCC	92.2	679.33887:1078 680.34222:812 681.34558:624		14735	15210	17955
13.896	PI 38:2	[M+H]+	913.578	C47H87O13P	PI	KYWJPIUMTJKDPJ-UHFFFAOYSA-N	O=C(OCC(OC(=O)CCCCCCCCCCCCCCCCCCCC=CCC=CCCCCCCC)COP(=O)(O)OC1C(O)C(O)C(O)C(O)C1O)CCCCC	86.2	913.58765:3866 914.591:4063 915.59436:3655	59.08388:31 69.10482:10 83.12003:20 95.12961:51 107.13078:20 109.14961:41 117.12444:10 121.15277:51 123.17681:20 131.13811:20 133.15884:41 135.17531:51 137.15733:31 139.17043:31 144.14949:10 147.181:41 149.19537:51 151.17657:51 153.15686:31 159.1768:20 161.19968:31 163.18483:61 167.21529:20 171.18222:31 177.2029:41 193.20702:20 195.22189:20 221.25613:41 223.27057:10 239.33452:20 241.29784:31 245.…	38016	44246	47220
14.054	PI 40:3	[M+H]+	939.593	C49H89O13P	PI	REHLFJHXVUOPTA-UHFFFAOYSA-N	O=C(OCC(OC(=O)CCCCCCCCCCCCCCCCCCC=CCC=CCC=CCCCCCCC)COP(=O)(O)OC1C(O)C(O)C(O)C(O)C1O)CCCCC	68.6	939.59033:89418 940.59368:62695 941.59704:22636	55.07746:15 57.05969:15 59.08564:76 61.05534:51 67.08414:46 69.05979:20 69.10204:25 71.04387:20 73.06087:25 79.08907:10 81.0689:31 81.10323:36 83.11955:20 85.06684:66 85.13587:15 87.08147:20 91.08038:76 91.09519:20 95.12497:41 97.07099:76 99.09011:20 101.06897:20 103.08317:20 105.11433:10 109.07534:25 109.15055:36 111.12721:10 115.08829:10 121.15376:31 123.16685:25 125.1507:15 127.09469:76 129.11…	87926	131182	92949
12.724	PG 21:0_6:0	[M+H]+	670.465	C33H65O10P	PG	FJPOEMQFCVIHSK-UHFFFAOYSA-N	O=C(OCC(OC(=O)CCCCC)COP(=O)(O)OCC(O)CO)CCCCCCCCCCCCCCCCCCCC	100	670.46527:75550 671.46862:134630 672.47198:20651	50.04019:10 51.04597:71 55.04024:41 55.079:92 57.06019:102 57.09432:92 59.08723:31 61.05695:41 65.0682:31 67.08351:92 68.85279:31 69.06501:376 71.11582:102 73.06382:61 77.07225:348 79.08961:421 81.06818:173 81.10759:71 83.08535:314 83.12267:71 85.06479:143 85.13642:61 87.08466:61 91.0971:41 93.11064:92 93.12154:10 95.08973:82 95.12691:112 95.72964:10 97.14529:153 99.08927:41 99.16237:41 101.10219…	56927	64075	57104
5.604	PG 6:0_18:1	[M+H]+	626.403	C30H57O10P	PG	VESZJRFUBXARND-UHFFFAOYSA-N	O=C(OCC(OC(=O)CCCCCCCC=CCCCCCCCC)COP(=O)(O)OCC(O)CO)CCCCC	99.9	626.40234:2905 627.40569:1827 628.40905:406	133.14185:41 186.17476:31 195.68886:10 199.18449:31 222.16975:10 233.29759:41 240.47952:10 277.34232:41 287.27957:31 391.36887:20 547.16156:10 554.54474:31 624.71478:31 625.67859:23 626.53003:29 626.67139:6262	28220	40603	35188
14.018	PG 15:4_17:4	[M-H]-	705.377	C38H59O10P	PG	WNYFZPYEGVMDRG-UHFFFAOYSA-N	O=C(OCC(OC(=O)CCCC=CCC=CCC=CCC=CCC)COP(=O)(O)OCC(O)CO)CC=CCC=CCC=CCC=CCC	99.9	705.37799:1675 706.38134:1914 707.3847:493	87.04831:31 101.06435:41 109.07273:10 113.07277:31 115.09525:10 119.08612:31 125.08148:92 143.10175:20 153.12596:10 179.13576:31 206.26913:10 227.17091:10 231.27126:31 231.28413:61 233.26184:10 235.18733:61 269.19183:21 279.33334:83 279.35458:677 379.29001:71 379.40277:31 393.45874:61 397.31375:143 425.78622:10 527.68109:31 528.70984:41 705.78363:31 705.84741:71	5823	6613	8495
14.124	PG 6:0_26:6	[M+H]+	728.45	C38H63O10P	PG	VGYDKFFKYKTAQI-UHFFFAOYSA-N	O=C(OCC(OC(=O)CCCCCCC=CCC=CCC=CCC=CCC=CCC=CCC)COP(=O)(O)OCC(O)CO)CCCCC	99.8	728.45068:1283 729.45403:682 730.45739:272	59.08749:825 60.08801:61 80.09143:31 87.08383:20 89.10208:143 96.0842:10 102.11187:41 131.84006:10 133.14673:153 134.14894:31 146.16118:31 175.18008:31 177.19289:102 255.32625:10 538.45331:10 543.63904:31 557.67029:31 597.70166:10 599.73309:102 655.80817:51 693.00677:10	12197	16124	16817
11.491	PG 13:0_38:7	[M+H]+	992.731	C57H99O10P	PG	UEYWBBXCTNUKFI-UHFFFAOYSA-N	O=C(OCC(OC(=O)CCCCCCCCCCCCCCCC=CCC=CCC=CCC=CCC=CCC=CCC=CCC)COP(=O)(O)OCC(O)CO)CCCCCCCCCCCC	99.8	992.73071:1850 993.73406:1247 994.73742:278		9930	12794	14320
11.113	PG 32:0_6:0	[M-H]-	805.596	C44H87O10P	PG	UXCFEUJWZYQRLB-UHFFFAOYSA-N	O=C(OCC(OC(=O)CCCCC)COP(=O)(O)OCC(O)CO)CCCCCCCCCCCCCCCCCCCCCCCCCCCCCCC	99.8	805.59692:1148 806.60027:1434 807.60363:699		2894	3130	5833
11.995	PG 19:0_6:0	[M+H]+	642.434	C31H61O10P	PG	LUGUVVTVLBTUIM-UHFFFAOYSA-N	O=C(OCC(OC(=O)CCCCC)COP(=O)(O)OCC(O)CO)CCCCCCCCCCCCCCCCCC	99.7	642.43512:48348 643.43847:46729 644.44183:14017	55.07847:31 57.09592:61 59.08561:92 66.06802:10 69.06329:41 73.58193:10 77.07169:61 79.09156:92 81.10448:41 83.08479:41 83.11954:31 93.11008:31 95.12497:51 97.14751:31 103.10037:51 105.11578:1932 109.14761:41 111.09299:82 119.10336:173 120.10394:31 121.1196:92 123.17157:51 129.10823:214 173.16954:20 185.17841:51 196.22673:31 231.18712:31 239.33829:71 257.35828:31 276.39124:51 278.40421:41 288.324…	18439	15086	15089
12.314	PG 9:0_38:7	[M-H]-	917.628	C53H91O10P	PG	JTPRMLWIIFPJTM-UHFFFAOYSA-N	O=C(OCC(OC(=O)CCCCCCCCCCCCCCCC=CCC=CCC=CCC=CCC=CCC=CCC=CCC)COP(=O)(O)OCC(O)CO)CCCCCCCC	99.6	917.62939:2071 918.63274:3248 919.6361:995	59.04404:10 62.01327:31 88.04042:10 101.07703:10 125.08297:20 141.15732:10 159.17427:10 161.11485:31 179.14323:20 231.17456:10 235.1851:41 253.36484:10 255.34435:194 259.19913:20 278.23697:10 281.37369:245 285.25012:41 301.23422:10 305.22742:31 358.33295:10 379.26801:20 379.30103:82 384.94849:10 397.30814:173 415.3385:51 635.64935:41 653.67535:51 673.90576:10 872.0907:20 900.02002:10 918.04535:41	10570	13478	9013
11.57	PG 6:0_28:2	[M+H]+	764.544	C40H75O10P	PG	FVFVMCQGBDIHJP-UHFFFAOYSA-N	O=C(OCC(OC(=O)CCCCCCCCCCCCCCCC=CCC=CCCCCCCC)COP(=O)(O)OCC(O)CO)CCCCC	99	764.54138:15332 765.54473:16862 766.54809:5078	57.09798:189 58.09128:51 59.0888:41 60.07292:92 60.10904:379 72.11411:20 74.13157:46 83.12468:15 85.13976:143 95.12912:15 100.12022:20 100.15836:20 101.11728:138 101.15562:189 102.13641:145 102.17493:14721 102.75091:15 103.40601:10 104.09921:10 127.17603:15 147.18747:46 162.47644:5 238.02565:5 251.1609:46 305.2652:5 307.25427:25 327.22186:166 327.23209:439 363.34177:41 382.12445:11 383.3205:981 4…	294559	26560	301561
2.098	PG 6:0_9:0	[M+H]+	502.278	C21H41O10P	PG	MEWXHGSEWIWOCU-UHFFFAOYSA-N	O=C(OCC(OC(=O)CCCCCCCC)COP(=O)(O)OCC(O)CO)CCCCC	98.8	502.27917:1878 503.28252:2436 504.28588:1421	58.09085:112 98.11372:10 107.13112:20 115.17102:20 116.15652:102 129.15092:10 266.23254:10	36531	44016	42689
5.541	PG 6:0_24:2	[M+H]+	708.481	C36H67O10P	PG	ZDEKVSZRDPUMBG-UHFFFAOYSA-N	O=C(OCC(OC(=O)CCCCCCCCCCCC=CCC=CCCCCCCC)COP(=O)(O)OCC(O)CO)CCCCC	98.7	708.48328:33019 709.48663:19299 710.48999:3859	56.92292:44 57.09455:1753 59.07336:51 59.08639:51 71.11613:41 73.09673:82 77.07134:61 87.08109:851 88.83029:36 89.09797:4478 91.09347:41 93.10697:51 107.13131:41 113.17677:92 115.12576:41 117.14334:102 118.12647:41 119.0983:112 121.11761:938 123.13667:82 131.12904:631 133.14317:5724 135.1382:184 135.17432:82 145.12825:51 145.16057:42 147.14571:925 149.15985:443 149.19606:51 155.99605:10 159.17041…	222614	433899	11586
12.062	PG 6:0_23:1	[M-H]-	677.44	C35H67O10P	PG	LKWNAHWXBYCXKD-UHFFFAOYSA-N	O=C(OCC(OC(=O)CCCCCCCCCCC=CCCCCCCCCCC)COP(=O)(O)OCC(O)CO)CCCCC	98.4	677.43744:2338 678.44079:2745 679.44415:1204	203.23448:10 279.36658:10 321.37979:20 363.37869:20 407.4342:10 409.48325:31 412.1535:10 471.45938:143 471.48392:184 473.50662:20 592.65283:20 620.62701:31 677.71637:334 677.74573:394 677.84131:41	22565	29050	17167
12.26	PG 15:2_36:10	[M-H]-	963.612	C57H89O10P	PG	AUMNBMSJPBYDOR-UHFFFAOYSA-N	O=C(OCC(OC(=O)CCCCC=CCC=CCC=CCC=CCC=CCC=CCC=CCC=CCC=CCC=CCC)COP(=O)(O)OCC(O)CO)CCCCCCC=CCC=CCCC	95.8	963.60651:3083 964.60986:2479 965.61322:828	59.03729:25 69.06712:5 71.04435:25 87.04797:25 89.06332:61 97.07412:15 101.0697:51 111.05153:5 113.07095:71 119.08736:82 125.07644:76 143.09808:61 149.11081:31 161.11649:148 167.10191:20 179.13365:112 199.15233:41 203.1456:15 217.16359:41 221.16252:25 235.18289:199 253.20528:25 255.34435:1203 256.34262:15 259.19687:82 263.19049:20 267.3739:5 269.18484:25 269.36328:25 279.35223:20 281.21979:21 281…	33005	32339	23678
14.149	PG 6:0_28:4	[M+H]+	760.512	C40H71O10P	PG	BKAUYVUXQBBEEB-UHFFFAOYSA-N	O=C(OCC(OC(=O)CCCCCCCCCCCCCCC=CCC=CCC=CCC=CCC)COP(=O)(O)OCC(O)CO)CCCCC	95.1	760.50751:1954 761.51086:1563 762.51422:5344	57.0929:31 81.10341:31 85.10349:31 93.11436:10 95.12791:61 109.14781:31 123.16863:31 175.21956:20 239.33846:41 245.32994:31 257.35162:10 263.35687:41 283.18112:10 313.40952:51 326.41196:20 337.41849:31 350.42358:31 575.52423:21 575.75122:734 760.92688:31 760.96973:20	18014	18970	4929
12.271	PG 12:0_38:5	[M-H]-	963.706	C56H101O10P	PG	KBRSUSKNLMDFLK-UHFFFAOYSA-N	O=C(OCC(OC(=O)CCCCCCCCCCCCCCCCCCCCCC=CCC=CCC=CCC=CCC=CCC)COP(=O)(O)OCC(O)CO)CCCCCCCCCCC	94.9	963.70923:1950 964.71258:1544 965.71594:901		7989	14011	23059
11.554	PG 7:0_22:3	[M+H]+	692.45	C35H63O10P	PG	RXPBNNDXMXDHAA-UHFFFAOYSA-N	O=C(OCC(OC(=O)CCCCCCCCC=CCC=CCC=CCCCCC)COP(=O)(O)OCC(O)CO)CCCCCC	94.3	692.45312:7383 693.45648:5281 694.45984:203		28392	84798	1442
11.531	PG 6:0_36:1	[M-H]-	859.643	C48H93O10P	PG	ABFBVOSCAWTTEE-UHFFFAOYSA-N	O=C(OCC(OC(=O)CCCCCCCCCCCCCCCCCCCCCCCC=CCCCCCCCCCC)COP(=O)(O)OCC(O)CO)CCCCC	91.3	859.63605:2342 860.6394:1015 861.64276:1015	59.03771:41 62.02234:5 71.04836:31 89.06245:107 101.06307:15 101.06875:25 108.09588:5 113.07143:36 114.07364:10 114.97729:5 119.09091:133 120.08999:20 128.95343:5 131.08681:20 137.12358:5 143.09688:25 144.10707:10 149.11128:25 161.12413:46 179.13602:143 180.14096:31 281.3765:15 307.44476:31 308.43591:31 353.45334:36 354.45221:20 379.51883:20 408.53543:278 409.53497:310 632.84784:15 633.84283:31 6…	46846	44231	37201
13.707	PG 6:0_34:8	[M+H]+	836.544	C46H75O10P	PG	YGZVEJZGKBIINM-UHFFFAOYSA-N	O=C(OCC(OC(=O)CCCCCCCCC=CCC=CCC=CCC=CCC=CCC=CCC=CCC=CCC)COP(=O)(O)OCC(O)CO)CCCCC	90.6	836.55103:2336 837.55438:1860 838.55774:1116	55.07767:61 57.0951:92 59.08586:235 60.09075:41 67.08322:82 69.09992:61 71.11434:71 75.07822:10 81.1073:82 83.1198:61 85.13483:31 91.09007:20 91.0995:10 93.11171:51 95.12799:143 97.14361:71 103.12502:10 105.12041:10 107.13053:41 109.14936:92 111.1662:51 119.13291:41 121.11677:20 121.15406:71 123.17027:92 125.18733:31 133.16019:41 135.17668:92 137.19673:71 139.17181:31 141.18784:41 145.16982:31 14…	1934	2321	3452
11.68	PG 6:0_19:2	[M+H]+	638.403	C31H57O10P	PG	PCAIKNHHZJXOMN-UHFFFAOYSA-N	O=C(OCC(OC(=O)CCCCCCCC=CCC=CCCCCCC)COP(=O)(O)OCC(O)CO)CCCCC	88.6	638.39648:141178 639.39983:264740 640.40319:46728	57.09116:20 57.09543:173 59.0851:41 71.11704:20 78.71088:10 85.13906:31 109.1482:31 121.15592:20 145.15988:20 147.1433:163 147.17755:31 153.13411:31 215.12036:41 233.1409:20 244.85709:10 250.38258:42 251.15619:3813 306.28671:41 307.24622:6746 308.24442:51 311.42554:31 339.43405:92 362.18976:61 363.21964:40 363.32996:15930 364.33179:61 365.32962:31 365.34042:61 389.39429:31 396.26712:20 396.32053:…	84212	112830	91133
12.677	PG 6:0_34:1	[M-H]-	831.612	C46H89O10P	PG	QJJDGKIHYJLXPX-UHFFFAOYSA-N	O=C(OCC(OC(=O)CCCCCCCCCCCCCCCCCCCCCC=CCCCCCCCCCC)COP(=O)(O)OCC(O)CO)CCCCC	88.6	831.60394:1561 832.60729:961 833.61065:549	62.01561:156 255.34685:31 281.37869:20 831.91223:20 831.95703:31 831.99774:31	20663	16310	16608
14.124	PG 7:0_24:6	[M+H]+	714.434	C37H61O10P	PG	QUEPHZXOYGYQAD-UHFFFAOYSA-N	O=C(OCC(OC(=O)CCCCC=CCC=CCC=CCC=CCC=CCC=CCC)COP(=O)(O)OCC(O)CO)CCCCCC	87.7	714.44141:1128 715.44476:136 716.44812:1089	87.08383:10 131.12775:10 133.15329:20 167.89828:10 410.93564:10 439.38977:20 439.40457:20 495.4808:51 549.56506:10 551.5661:31 551.58929:31 567.73218:20 596.00537:10 607.66779:31	4098	4008	13196
12.91	PG 6:0_30:1	[M-H]-	775.549	C42H81O10P	PG	ULRCULBABVDSNW-UHFFFAOYSA-N	O=C(OCC(OC(=O)CCCCCCCCCCCCCCCCCC=CCCCCCCCCCC)COP(=O)(O)OCC(O)CO)CCCCC	86.3	775.54108:2302 776.54443:2761 777.54779:1095	62.01415:51 775.96497:31	5094	5106	17326
12.312	PG 6:0_30:2	[M+H]+	792.575	C42H79O10P	PG	BDMHIWVWGDVWDK-UHFFFAOYSA-N	O=C(OCC(OC(=O)CCCCCCCCCCCCCCCCCC=CCC=CCCCCCCC)COP(=O)(O)OCC(O)CO)CCCCC	85.4	792.56927:1244 793.57262:1420 794.57598:1892		17220	18398	16965
12.271	PG 15:3_15:3	[M-H]-	681.377	C36H59O10P	PG	SMYQPRYBWIGEDP-UHFFFAOYSA-N	O=C(OCC(OC(=O)CCCCC=CCC=CCC=CCC)COP(=O)(O)OCC(O)CO)CCCCC=CCC=CCC=CCC	83.8	681.37988:1046 682.38323:773 683.38659:258	59.03648:3 59.0419:10 63.64177:1 71.04465:7 73.05823:3 73.09082:1 81.06814:3 85.06642:3 87.04566:13 89.06364:12 97.07028:4 100.02087:1 101.07004:13 111.05783:3 113.06981:9 117.43085:1 119.08926:13 119.10313:1 124.0713:3 125.08154:23 125.14946:3 127.09521:6 131.09155:3 139.10487:4 141.077:3 143.10016:9 145.29257:1 149.10431:3 149.12328:3 151.11285:3 157.11821:3 159.09969:3 161.11151:7 167.10962:3 …	6953	11910	14043
11.445	PG 6:0_25:1	[M+H]+	724.512	C37H71O10P	PG	CBKBKYPLTOXESC-UHFFFAOYSA-N	O=C(OCC(OC(=O)CCCCCCCCCCCCC=CCCCCCCCCCC)COP(=O)(O)OCC(O)CO)CCCCC	83.3	724.50629:24697 725.50964:5281 726.513:1015		52452	3679	629172
11.76	PE 6:0_33:1	[M-H]-	786.602	C44H86NO8P	PE	PXAKKQNYBDIYCK-UHFFFAOYSA-N	O=C(OCC(OC(=O)CCCCCCCCCCCCCCCCCCCCC=CCCCCCCCCCC)COP(=O)(O)OCCN)CCCCC	99.3	786.59991:8937 787.60326:7438 788.60662:1621	59.03271:32 59.03922:313 62.76003:10 71.0417:184 87.04635:41 89.06301:769 95.04909:31 101.06794:228 103.08087:10 107.08298:42 107.77818:10 113.07509:216 118.7159:21 119.08389:813 129.07285:20 131.09399:122 143.09766:153 149.11037:122 159.09883:10 161.11781:163 172.754:10 179.13504:412 255.34367:102 279.34915:82 279.40817:21 281.41092:289 309.42258:61 311.42279:31 326.44882:41 327.43692:332 352.47…	17766	11014	66533
14.046	PE 15:3_38:10	[M-H]-	958.633	C58H90NO8P	PE	PFVWQDWGZFXWDS-UHFFFAOYSA-N	O=C(OCC(OC(=O)CCCCCCC=CCC=CCC=CCC=CCC=CCC=CCC=CCC=CCC=CCC=CCC)COP(=O)(O)OCCN)CCCCC=CCC=CCC=CCC	96	958.63025:2782 959.6336:4109 960.63696:3014		12474	25803	25473
7.248	PE 26:5	[M+H]+	620.332	C31H52NO8P	PE	PVRLHKQNVSCGHS-UHFFFAOYSA-N	O=C(OCC(OC(=O)CCCC=CCC=CCC=CCC=CCC=CCC)COP(=O)(O)OCCN)CCCCC	93.6	620.32776:2477 621.33111:1064 622.33447:304	57.09346:82 59.08528:281 87.08376:10 89.09401:41 89.09668:153 93.10974:20 120.10519:10 121.11774:316 133.14171:235 135.14:51 147.1459:61 165.16315:255 175.19298:10 177.16638:82 177.18706:51 209.2052:82 232.2057:10 233.29349:82 271.27679:31 275.35703:10 277.33566:184 315.31955:214 427.49271:31 620.72131:41	6813	13985	9517
13.83	PE 38:0_9:0	[M-H]-	900.743	C52H104NO8P	PE	BVEWEYMDTQRTEY-UHFFFAOYSA-N	O=C(OCC(OC(=O)CCCCCCCC)COP(=O)(O)OCCN)CCCCCCCCCCCCCCCCCCCCCCCCCCCCCCCCCCCCC	90.3	900.73456:1078 901.73791:1273 902.74127:891	58.00057:46 60.06509:5 71.04342:31 89.06226:71 98.07168:5 101.06998:20 113.07574:25 117.0791:5 119.08763:82 131.09468:20 143.09837:31 155.88861:5 161.11676:36 179.13771:107 335.47913:20 381.51016:71 404.55222:5 436.5766:396 586.68353:10 660.88739:41 678.91943:61 692.95392:15 840.97882:118 841.03613:707 842.03149:10 855.02924:25 855.10358:25 858.0874:10 901.02112:15 901.16101:20	8485	14015	17035
11.775	PC 15:3_16:4	[M+H]+	706.444	C39H64NO8P	PC	KEVZBCOQVQLIRM-UHFFFAOYSA-N	O=C(OCC(OC(=O)CCC=CCC=CCC=CCC=CCC)COP(=O)([O-])OCC[N+](C)(C)C)CCCCC=CCC=CCC=CCC	100	706.44427:1651 707.44762:2191 708.45098:730		11966	19665	16490
8.679	PC 6:0_32:1	[M+H]+	816.648	C46H90NO8P	PC	WGEBZGOFRVZWGV-UHFFFAOYSA-N	O=C(OCC(OC(=O)CCCCCCCCCCCCCCCCCCCC=CCCCCCCCCCC)COP(=O)([O-])OCC[N+](C)(C)C)CCCCC	100	816.6474:30433 817.65075:20779 818.65411:6758		199333	140659	318798
12.977	PC 48:11	[M+H]+	958.63	C56H90NO8P	PC	AZRDUJMZMSMRBV-UHFFFAOYSA-N	O=C(OCC(OC(=O)CCCC=CCC=CCC=CCC=CCC=CCC=CCC=CCC=CCC=CCC)COP(=O)([O-])OCC[N+](C)(C)C)CCCCCCCC=CCC=CCCC	100	958.62921:3111 959.63256:1218 960.63592:812	53.0607:3 55.0789:12 57.05902:7 57.09529:8 59.08062:5 59.08604:245 60.08984:14 65.06468:2 67.08341:33 69.10011:18 71.11572:7 73.06131:7 77.07215:4 79.08449:4 79.08951:10 81.0668:3 81.10495:42 83.12:27 85.06599:31 85.10246:4 85.14024:5 87.07929:3 88.14713:5 91.07814:37 91.09161:7 93.10918:14 95.12682:46 97.07007:14 97.10763:5 97.14381:18 99.12291:11 103.08508:10 105.11626:10 107.13073:18 109.15104…	17343	34455	1909
14.022	PC 49:9	[M+H]+	976.677	C57H96NO8P	PC	RDPWNKPVLJQOBR-UHFFFAOYSA-N	O=C(OCC(OC(=O)CCCCCCCCCC=CCC=CCC=CCC=CCC=CCC=CCC=CCC=CCC=CCC)COP(=O)([O-])OCC[N+](C)(C)C)CCCCCCCCCC	100	976.67657:1855 977.67992:147 978.68328:147		7495	11620	9345
11.207	PC 7:0_26:2	[M+H]+	744.554	C41H78NO8P	PC	QLGBREYRAWVYSQ-UHFFFAOYSA-N	O=C(OCC(OC(=O)CCCCCCCCCCCCCC=CCC=CCCCCCCC)COP(=O)([O-])OCC[N+](C)(C)C)CCCCCC	99.9	744.55432:1482 745.55767:812 746.56103:1015	57.0966:21 59.08629:911 109.1528:20 175.22762:82 191.18713:10 193.24448:71 211.26151:31 228.29448:235 347.32794:153 363.33585:41 397.55035:20 403.41898:143 439.58987:10 459.49915:71 471.57175:41 488.56094:31 551.75299:31 629.82904:10 669.77118:41 686.78882:92 686.8147:41 742.68896:10 744.69891:41 744.72974:102 744.7644:51 744.83374:92 744.89545:61 744.91852:82	15664	16586	16810
12.882	PC 7:0_30:5	[M+H]+	794.569	C45H80NO8P	PC	ZVPLPAUTZZCBLG-UHFFFAOYSA-N	O=C(OCC(OC(=O)CCCCCCCCCCCCCC=CCC=CCC=CCC=CCC=CCC)COP(=O)([O-])OCC[N+](C)(C)C)CCCCCC	99.9	794.56866:2016 795.57201:1533 796.57537:633	55.07881:61 57.05893:31 59.08487:133 65.06458:10 67.08215:122 69.09883:102 71.11681:41 77.0708:31 79.08562:41 81.09847:20 81.1061:235 82.10863:20 83.11988:71 85.10234:41 91.09014:31 93.1077:41 95.12669:214 97.1409:61 99.1256:31 105.11324:31 107.13351:102 109.14942:255 110.15035:31 111.13054:31 111.16477:71 117.12423:41 119.13913:153 121.15257:204 123.16876:143 125.15263:41 129.12781:41 131.14597:…	19362	22719	11019
13.287	PC 6:0_34:3	[M+H]+	840.648	C48H90NO8P	PC	NFDDLXWJNNKMOD-UHFFFAOYSA-N	O=C(OCC(OC(=O)CCCCCCCCCCCCCCCCCCC=CCC=CCC=CCCCCCCC)COP(=O)([O-])OCC[N+](C)(C)C)CCCCC	99.9	840.64709:20878 841.65044:19136 842.6538:4874	57.09849:10 59.08607:51 307.40317:31 501.54422:21 502.5629:259 512.54456:20 512.55731:82 530.55914:51 656.17993:10 657.75055:21 660.89746:219 678.89868:92 823.01855:102 838.38873:145 838.41327:228 838.46637:71 838.71991:41 840.03711:41 840.81482:41 841.04407:54997	104767	27898	139224
13.104	PC 16:4_32:9	[M+H]+	932.616	C56H86NO8P	PC	HODDAFOPLDJBRU-UHFFFAOYSA-N	O=C(OCC(OC(=O)CCCC=CCC=CCC=CCC=CCC=CCC=CCC=CCC=CCC=CCC)COP(=O)([O-])OCC[N+](C)(C)C)CCC=CCC=CCC=CCC=CCC	99.9	932.61554:6177 933.61889:3354 934.62225:1898	57.0952:82 59.08596:423 61.05565:51 67.08332:122 69.10002:51 71.11562:51 79.08439:41 80.09081:31 81.10485:214 83.12119:112 85.06719:102 85.13753:41 91.074:71 91.09421:41 93.10908:102 95.12671:224 97.07413:61 97.14371:71 99.12281:41 103.0821:41 105.11182:51 107.13062:102 109.14946:143 111.12908:51 117.13802:10 119.13917:61 121.15415:143 123.1688:153 125.15267:41 127.09508:71 131.14439:71 133.1554:…	53378	69824	36985
13.074	PC 15:0_38:6	[M+H]+	1016.8	C61H110NO8P	PC	JSVVTYJWNFCQAD-UHFFFAOYSA-N	O=C(OCC(OC(=O)CCCCCCCCCCCCCCCCCCC=CCC=CCC=CCC=CCC=CCC=CCC)COP(=O)([O-])OCC[N+](C)(C)C)CCCCCCCCCCCCCC	99.9	1016.80499:3192 1017.80834:3047 1018.8117:2233	57.09644:31 59.08941:31 95.12582:10 102.27003:10 111.16692:20 123.16954:10 125.18502:31 131.16461:10 133.1497:41 149.12891:112 163.18571:61 165.16307:31 167.14502:82 177.19075:41 203.71751:10 205.21962:61 209.21745:61 217.26224:10 219.27937:290 233.2957:41 235.27963:184 251.38416:31 277.34286:71 359.35294:20 359.37167:204 399.50681:51 415.40936:21 417.53296:257 458.05737:21 471.55115:553 487.6822…	16157	71951	51544
7.279	PC 6:0_20:1	[M+H]+	648.46	C34H66NO8P	PC	PSCIMSMFEALLMX-UHFFFAOYSA-N	O=C(OCC(OC(=O)CCCCCCCCCC=CCCCCCCCC)COP(=O)([O-])OCC[N+](C)(C)C)CCCCC	99.8	648.46063:1748 649.46398:1689 650.46734:676	57.09441:41 59.08625:31 69.09922:10 85.14194:31 87.08103:20 88.14756:41 89.09659:112 93.11375:10 121.11613:51 133.14328:163 147.14246:41 147.75967:10 149.15657:41 160.16437:10 163.18581:10 165.16678:61 170.62213:10 177.1833:31 177.18707:31 184.2552:10 189.21173:20 207.22902:10 233.29144:20 259.31909:20 261.32834:41 275.35016:10 284.43231:10 305.38065:102 323.31006:31 371.17719:10 379.39642:153 38…	32800	33542	21145
8.135	PC 6:0_22:1	[M+H]+	676.491	C36H70NO8P	PC	KREARWBNLPCLNH-UHFFFAOYSA-N	O=C(OCC(OC(=O)CCCCCCCCCCCC=CCCCCCCCC)COP(=O)([O-])OCC[N+](C)(C)C)CCCCC	99.8	676.49207:3233 677.49542:2760 678.49878:1056	57.09269:71 85.10456:10 87.07879:41 89.09164:21 89.0983:261 121.11489:112 131.12621:41 133.14195:398 147.13928:51 149.16373:41 163.186:31 165.16516:122 175.16699:31 175.18942:10 177.18535:143 189.18272:20 209.20123:31 209.20735:61 211.22581:61 221.23238:61 232.15413:10 233.2914:306 235.23849:51 255.27856:20 263.35895:10 276.49213:21 277.33795:441 284.45111:20 300.49246:10 303.36041:31 308.22186:1…	10098	36401	9985
12.914	PC 6:0_28:5	[M+H]+	752.523	C42H74NO8P	PC	NGVYOANCXIOSIE-UHFFFAOYSA-N	O=C(OCC(OC(=O)CCCCCCCCCCCC=CCC=CCC=CCC=CCC=CCC)COP(=O)([O-])OCC[N+](C)(C)C)CCCCC	99.8	752.52191:1588 753.52526:2233 754.52862:406		10706	18953	16909
12.923	PC 6:0_28:1	[M+H]+	760.585	C42H82NO8P	PC	DPRKXQMMMQTCGD-UHFFFAOYSA-N	O=C(OCC(OC(=O)CCCCCCCCCCCCCCCC=CCCCCCCCCCC)COP(=O)([O-])OCC[N+](C)(C)C)CCCCC	99.8	760.58411:7504 761.58746:8126 762.59082:5688	56.07841:15 59.08668:25 60.10909:71 71.10577:25 73.07899:41 86.13547:273 91.56484:5 99.0298:20 104.1526:36 125.05775:357 133.16016:15 147.13277:61 148.13637:10 149.12958:20 166.13962:61 183.58757:41 183.79424:15 184.15811:14895 185.12314:10 205.95723:5 208.12903:10 221.18474:36 222.19171:20 223.1862:20 267.12402:25 268.1311:15 281.18243:71 282.18243:76 283.17709:56 284.18539:20 309.41885:15 312.3…	118109	54446	152918
13.396	PC 38:0	[M+H]+	840.645	C46H92NO8P	PC	VOYWAZWWEVBVQP-UHFFFAOYSA-N	O=C(OCC(OC(=O)CCCCC)COP(=O)([O-])OCC[N+](C)(C)C)CCCCCCCCCCCCCCCCCCCCCCCCCCCCCCC	99.8	840.64636:28962 841.64971:28024 842.65307:8320	59.08926:82 95.12962:20 203.1506:51 304.41739:10 307.40051:41 469.53604:41 497.63235:10 500.55637:21 502.56427:259 512.55225:61 530.5766:92 570.64508:31 656.25623:10 660.89417:365 678.90625:163 773.9538:31 823.0177:133 838.40002:397 838.55536:20 839.17694:31 840.02795:41 840.07294:31 840.1098:31 840.23254:31 840.85474:61 840.89569:78 841.039:62002	320678	278950	515804
14.037	PC 6:0_36:4	[M+H]+	866.663	C50H92NO8P	PC	MFVXNCJZHOLIPC-UHFFFAOYSA-N	O=C(OCC(OC(=O)CCCCCCCCCCCCCCCCCCCCCCC=CCC=CCC=CCC=CCC)COP(=O)([O-])OCC[N+](C)(C)C)CCCCC	99.8	866.66223:26079 867.66558:23299 868.66894:5904	59.08827:41 67.0847:15 81.11033:15 83.12418:15 97.14708:15 107.13718:5 119.14467:15 121.15661:15 123.17443:20 133.1646:15 135.17786:20 137.19794:10 143.37007:5 146.17656:5 149.19991:10 151.21587:10 161.2045:10 163.22215:15 175.22697:10 201.26088:5 234.33704:20 239.34552:15 243.32878:15 245.33716:25 259.28577:10 259.29712:10 261.33826:25 262.37326:25 263.36679:36 280.37115:15 305.39896:20 311.4068…	143336	210348	295763
13.681	PC 6:0_29:1	[M+H]+	774.601	C43H84NO8P	PC	PWXYUXNNRKZNKX-UHFFFAOYSA-N	O=C(OCC(OC(=O)CCCCCCCCCCCCCCC=CCCCCCCCCCCCC)COP(=O)([O-])OCC[N+](C)(C)C)CCCCC	99.7	774.59943:7912 775.60278:7140 776.60614:2550	55.0801:15 57.09758:92 59.08731:25 65.06833:5 67.08366:25 69.10038:46 71.11839:82 81.1066:87 83.12426:92 85.14326:61 93.11376:31 95.13008:97 97.14851:56 99.12627:20 107.1299:10 109.15316:76 111.1373:25 111.17004:36 115.12585:5 121.15037:15 121.15814:76 122.16107:5 123.1744:61 125.15359:15 125.18993:25 135.17943:92 137.19456:31 139.17296:20 147.18536:5 149.20152:46 151.21574:31 153.1963:15 161.170…	41988	186595	109175
8.774	PC 38:1	[M+H]+	838.63	C46H90NO8P	PC	WGEBZGOFRVZWGV-UHFFFAOYSA-N	O=C(OCC(OC(=O)CCCCCCCCCCCCCCCCCCCC=CCCCCCCCCCC)COP(=O)([O-])OCC[N+](C)(C)C)CCCCC	99.7	838.62885:20690 839.6322:14035 840.63556:3914		165556	156432	410016
12.419	PC 6:0_19:1	[M+H]+	634.444	C33H64NO8P	PC	FQCUYPJSZQVBQB-UHFFFAOYSA-N	O=C(OCC(OC(=O)CCCCCCCC=CCCCCCCCCC)COP(=O)([O-])OCC[N+](C)(C)C)CCCCC	99.6	634.44336:3394 635.44671:2219 636.45007:597		32843	11351	39648
11.789	PC 36:1	[M+H]+	810.598	C44H86NO8P	PC	VFLKIYABSQNLHG-UHFFFAOYSA-N	O=C(OCC(OC(=O)CCCCCCCCCCCCCCCCCC=CCCCCCCCCCC)COP(=O)([O-])OCC[N+](C)(C)C)CCCCC	99.6	810.59692:24908 811.60027:14425 812.60363:4875	57.09534:20 59.08393:31 89.10043:31 203.1515:41 245.30751:10 287.29437:10 305.38046:41 335.32111:31 465.50885:10 467.52771:41 479.62738:10 482.52914:31 497.52493:31 497.54382:71 500.5592:301 510.51782:31 521.55109:82 528.54895:41 630.83057:215 642.63043:20 648.86261:153 664.85315:20 754.82709:31 776.01416:21 777.91113:328 792.96741:61 808.42896:173 810.76709:63 810.81934:105 810.98016:48520	145673	132375	302097
13.707	PC 40:6	[M+H]+	856.583	C48H84NO8P	PC	ITSVFHIEQXZXCM-UHFFFAOYSA-N	O=C(OCC(OC(=O)CCCCCCCCCCCCCCC=CCC=CCC=CCC=CCC=CCC=CCC)COP(=O)([O-])OCC[N+](C)(C)C)CCCCC	99.6	856.58118:12306 857.58453:24736 858.58789:7930	57.08986:20 57.09519:82 71.12038:31 79.0894:10 81.10484:31 83.12118:31 89.10003:31 109.15092:31 113.17905:31 119.10063:41 121.11684:214 121.15103:41 123.17036:20 131.14439:41 133.14398:143 135.13571:31 137.19185:31 147.14139:204 149.16412:92 163.17918:51 165.16193:702 167.18036:133 173.20703:20 177.19513:31 191.18279:20 193.20085:31 203.26886:20 207.22537:31 209.20772:82 231.27757:21 233.29388:39…	104230	106091	105619
13.539	PC 6:0_36:2	[M+H]+	870.695	C50H96NO8P	PC	SUGAZMSAWBFOPA-UHFFFAOYSA-N	O=C(OCC(OC(=O)CCCCCCCCCCCCCCCCCCCCCCCC=CCC=CCCCCCCC)COP(=O)([O-])OCC[N+](C)(C)C)CCCCC	99.6	870.69373:1624 871.69708:2085 872.70044:1415		10978	28296	14756
14.117	PC 7:0_38:9	[M+H]+	898.632	C53H88NO8P	PC	NLZCZMFLAJAPMP-UHFFFAOYSA-N	O=C(OCC(OC(=O)CCCCCCCCCC=CCC=CCC=CCC=CCC=CCC=CCC=CCC=CCC=CCC)COP(=O)([O-])OCC[N+](C)(C)C)CCCCCC	99.6	898.63367:1660 899.63702:3365 900.64038:1681	60.06989:71 135.17661:20 264.38437:20 265.36786:31 277.34052:51 280.3584:10 282.39758:122 300.42657:82 398.54153:51 573.74731:31 575.74445:31 587.61505:10 599.76935:71 601.77655:112 603.79749:41 604.81097:31 615.73871:31 615.76672:41 616.77264:112 620.83282:20 620.87506:82 637.88757:21 638.89001:966 882.1546:31 899.05933:31 899.1059:41	5054	14323	4606
12.324	PC 8:0_38:10	[M+H]+	910.632	C54H88NO8P	PC	WUZCNVMJKPVTPT-UHFFFAOYSA-N	O=C(OCC(OC(=O)CCCCCCC=CCC=CCC=CCC=CCC=CCC=CCC=CCC=CCC=CCC=CCC)COP(=O)([O-])OCC[N+](C)(C)C)CCCCCCC	99.5	910.63104:1946 911.63439:3072 912.63775:699		3845	3145	2977
12.387	PC 39:1	[M+H]+	852.645	C47H92NO8P	PC	MHEPDTOYFURISK-UHFFFAOYSA-N	O=C(OCC(OC(=O)CCCCCCCCCCCCCCCCCCCCC=CCCCCCCCCCC)COP(=O)([O-])OCC[N+](C)(C)C)CCCCC	99.4	852.64343:11811 853.64678:11599 854.65014:4210	57.10109:10 59.08761:92 85.14745:10 102.17764:71 233.26793:31 261.34906:10 313.41733:31 481.55887:41 491.90045:10 500.55603:102 537.73248:31 575.75598:20 576.77277:31 578.77173:31 579.77081:41 621.77405:41 650.89954:31 651.93018:71 669.9375:41 672.91193:71 677.85815:82 688.34204:10 690.92267:61 733.95184:92 733.9939:31 737.90851:31 779.89258:20 835.04315:31 850.37225:51 850.39282:51 852.88568:66 …	146751	109164	168778
7.185	PC 29:3	[M+H]+	708.458	C37H68NO8P	PC	JOTVOXVPGHHWET-UHFFFAOYSA-N	O=C(OCC(OC(=O)CCCCCCCCC=CCC=CCC=CCCCCC)COP(=O)([O-])OCC[N+](C)(C)C)CCCCCC	99.3	708.4563:1376 709.45965:1470 710.46301:565		903	549	119
8.648	PC 24:0	[M+H]+	644.426	C32H64NO8P	PC	WAXXWSHAPYWALO-UHFFFAOYSA-N	O=C(OCC(OC(=O)CCCCC)COP(=O)([O-])OCC[N+](C)(C)C)CCCCCCCCCCCCCCCCC	99	644.42438:2689 645.42773:1969 646.43109:765	57.09501:61 59.08468:31 81.10337:10 112.16721:10 121.11353:20 123.16857:20 125.15402:20 127.43412:10 131.12961:10 133.14375:31 145.16966:10 157.145:31 157.15385:133 163.17896:10 165.16351:31 173.18265:10 177.18925:20 231.31815:10 233.28935:31 245.248:20 255.26964:10 270.39853:10 277.33331:51 282.39508:10 313.41934:20 353.34476:10 357.33707:71 388.31674:10 515.58856:10 526.40399:31 582.50226:20 63…	15573	23134	11656
13.675	PC 35:1	[M+H]+	796.583	C43H84NO8P	PC	PWXYUXNNRKZNKX-UHFFFAOYSA-N	O=C(OCC(OC(=O)CCCCCCCCCCCCCCC=CCCCCCCCCCCCC)COP(=O)([O-])OCC[N+](C)(C)C)CCCCC	98.8	796.5802:5742 797.58355:7296 798.58691:3107	55.07767:51 57.0951:71 59.08803:41 61.05666:10 67.08438:143 69.1011:82 71.11553:41 77.07196:10 79.0868:51 81.10475:216 83.12109:133 85.09966:31 85.14004:51 91.09277:31 93.10899:41 95.09081:21 95.12799:272 97.11021:41 97.145:112 103.12788:10 107.1276:61 109.14936:224 111.13197:31 111.16322:61 119.13445:102 121.15406:235 123.17027:184 125.14942:61 127.16504:41 131.14107:61 133.16019:153 135.17339:2…	14932	55653	35257
13.674	PC 7:0_30:2	[M+H]+	800.616	C45H86NO8P	PC	VEBMNWPMIRVNJI-UHFFFAOYSA-N	O=C(OCC(OC(=O)CCCCCCCCCCCCCCCCCC=CCC=CCCCCCCC)COP(=O)([O-])OCC[N+](C)(C)C)CCCCCC	98.6	800.61469:5767 801.61804:5892 802.6214:2233		10144	81575	99134
10.262	PC 6:0_28:2	[M+H]+	758.569	C42H80NO8P	PC	DMKGBZJOEARPBA-UHFFFAOYSA-N	O=C(OCC(OC(=O)CCCCCCCCCCCCCCCC=CCC=CCCCCCCC)COP(=O)([O-])OCC[N+](C)(C)C)CCCCC	98.1	758.56641:34426 759.56976:23123 760.57312:5483	60.10777:153 70.09829:10 71.10432:61 81.01401:10 85.13824:42 86.13648:834 89.10212:31 97.12504:10 99.02526:41 101.57046:10 104.15659:112 113.18301:10 123.17296:21 125.05738:857 166.14461:153 183.58897:122 184.15761:59623 184.49115:83 185.04004:20 187.46022:31 187.95349:31 189.43333:20 478.5332:31 478.54553:71 490.62967:10 496.57404:143 500.44525:10 502.55423:82 520.5871:31 573.76538:10 575.74554:…	584334	742752	658127
10.204	PC 19:3_38:10	[M-H]-	1102.75	C65H104NO8P	PC	NABLZHBVRMVLDC-UHFFFAOYSA-N	O=C(OCC(OC(=O)CCCCCCC=CCC=CCC=CCC=CCC=CCC=CCC=CCC=CCC=CCC=CCC)COP(=O)([O-])OCC[N+](C)(C)C)CCCCCCCCC=CCC=CCC=CCC	98.1	1102.74622:1879 1103.74957:2843 1104.75293:203		2051	22997	3415
12.892	PC 34:1	[M+H]+	782.567	C42H82NO8P	PC	DPRKXQMMMQTCGD-UHFFFAOYSA-N	O=C(OCC(OC(=O)CCCCCCCCCCCCCCCC=CCCCCCCCCCC)COP(=O)([O-])OCC[N+](C)(C)C)CCCCC	98	782.5639:3834 783.56725:4672 784.57061:1827	57.09644:41 59.08615:163 88.15143:41 109.1486:20 125.18977:31 139.18445:10 147.04817:460 161.16829:82 175.19664:31 177.1757:41 189.21555:10 191.19395:41 203.19792:61 205.21556:41 219.19994:82 221.21552:20 235.29047:10 237.2263:122 239.34262:20 263.35907:10 265.37469:61 269.19498:31 273.23389:41 277.30289:51 283.22629:20 285.20432:31 309.21454:71 315.23203:31 323.27197:31 327.229:31 329.32416:71 3…	21610	48382	76267
12.816	PC 6:0_34:1	[M+H]+	844.679	C48H94NO8P	PC	IXCUMJQHHVPUSU-UHFFFAOYSA-N	O=C(OCC(OC(=O)CCCCCCCCCCCCCCCCCCCCCC=CCCCCCCCCCC)COP(=O)([O-])OCC[N+](C)(C)C)CCCCC	97.7	844.67535:8062 845.6787:8125 846.68206:3249	53.72681:3 57.09601:14 59.0868:146 60.0731:163 60.09171:7 62.47911:3 67.08315:14 69.10104:10 71.11787:24 74.09175:17 81.10609:34 83.12634:31 86.10041:27 90.09578:24 95.12822:41 97.14664:27 109.14975:41 111.1681:27 117.14911:3 121.15615:31 123.17397:37 125.18792:20 135.17903:41 137.19582:31 139.20923:10 149.20288:14 151.21193:20 153.19945:7 155.17885:7 161.2094:10 163.22348:10 165.23918:20 173.213…	43254	30014	44681
11.159	PC 40:1	[M+H]+	866.661	C48H94NO8P	PC	IXCUMJQHHVPUSU-UHFFFAOYSA-N	O=C(OCC(OC(=O)CCCCCCCCCCCCCCCCCCCCCC=CCCCCCCCCCC)COP(=O)([O-])OCC[N+](C)(C)C)CCCCC	97.7	866.65717:3121 867.66052:2516 868.66388:4284	59.08312:20 263.35907:31 311.39816:10 500.53687:20 551.74725:41 553.76556:41 575.76935:122 584.66284:31 593.78967:51 623.66241:10 683.95917:10 686.92749:51 704.95123:31 864.32904:51 864.37469:41 866.94202:31 867.07501:11640	69865	23985	78570
11.821	PC 6:0_30:1	[M+H]+	788.616	C44H86NO8P	PC	VFLKIYABSQNLHG-UHFFFAOYSA-N	O=C(OCC(OC(=O)CCCCCCCCCCCCCCCCCC=CCCCCCCCCCC)COP(=O)([O-])OCC[N+](C)(C)C)CCCCC	97.4	788.61279:13370 789.61614:15236 790.6195:3858	55.07766:61 56.07445:61 57.09618:122 60.07107:1695 65.06569:20 67.08561:82 69.10118:112 71.11682:82 74.08945:20 74.09066:51 77.07582:10 79.08947:82 81.11002:122 82.10361:31 83.12386:102 84.11803:31 85.13895:51 86.09788:41 90.09049:20 90.0972:173 91.09571:143 93.11198:82 94.10921:41 95.12965:245 97.11052:71 105.11209:20 105.11932:71 107.13383:122 109.11436:41 109.15272:102 110.14774:41 111.17109:6…	142839	162053	153565
4.339	PC 6:0_18:1	[M+H]+	620.429	C32H62NO8P	PC	HYKNMQNXXNXCLZ-UHFFFAOYSA-N	O=C(OCC(OC(=O)CCCCCCCC=CCCCCCCCC)COP(=O)([O-])OCC[N+](C)(C)C)CCCCC	96.8	620.42542:4744 621.42877:2218 622.43213:1057	81.10059:10 87.08006:41 89.09959:194 127.10892:10 131.12775:31 133.14188:235 177.19464:41	2811	68377	1949
10.955	PC 27:2	[M+H]+	682.442	C35H66NO8P	PC	NHGIMVDSWMMGGG-UHFFFAOYSA-N	O=C(OCC(OC(=O)CCCCCCCCCC=CCC=CCCCCCC)COP(=O)([O-])OCC[N+](C)(C)C)CCCCC	96.6	682.43817:16310 683.44152:17610 684.44488:3329	56.07439:10 59.07495:327 59.08472:84 60.0699:61 61.4013:10 67.08432:41 71.11309:20 79.08926:10 89.09722:20 97.13799:21 100.08084:21 103.11922:778 107.13486:10 109.14783:112 133.14384:31 147.16353:286 155.17255:112 189.24902:10 191.21198:71 201.11856:31 228.22569:10 251.15158:92 254.39304:10 262.37027:20 265.3725:82 282.40475:82 297.41916:10 300.42172:51 300.4462:10 307.24622:194 326.51917:10 351.…	96257	160903	13425
13.808	PC 40:2	[M+H]+	864.645	C48H92NO8P	PC	KRQUUGTYEPNGTG-UHFFFAOYSA-N	O=C(OCC(OC(=O)CCCCCCCCCCCCCCCCCCCCCC=CCC=CCCCCCCC)COP(=O)([O-])OCC[N+](C)(C)C)CCCCC	96.6	864.64075:25970 865.6441:23753 866.64746:8647	59.08197:20 59.08848:112 71.11728:41 91.09756:10 121.15356:41 135.17622:31 137.1996:31 163.22026:20 183.22192:20 203.14589:20 239.33202:20 243.32616:31 251.34868:20 261.34235:71 262.33847:20 279.35492:61 305.3884:61 313.41757:31 467.51315:31 467.59253:20 496.53098:10 500.5473:218 510.53452:41 528.55621:41 547.76251:10 550.05493:10 551.7583:236 571.68176:10 573.74628:41 577.78467:61 590.75677:31 5…	332048	34651	332082
11.664	PC 7:0_24:2	[M+H]+	716.523	C39H74NO8P	PC	UJQGZPIQFABASK-UHFFFAOYSA-N	O=C(OCC(OC(=O)CCCCCCCCCCCC=CCC=CCCCCCCC)COP(=O)([O-])OCC[N+](C)(C)C)CCCCCC	95.8	716.51831:5819 717.52166:13814 718.52502:8736	57.09803:71 67.08643:102 69.10202:51 71.12005:82 77.07049:10 79.09663:10 81.10963:153 83.12346:51 85.14244:82 88.5183:10 93.11153:41 95.1292:112 97.14345:51 99.16332:61 107.13771:41 109.15219:133 111.17204:31 113.18037:10 119.14207:51 121.1571:41 123.17491:122 131.12973:10 135.1783:61 137.19838:82 143.93571:10 147.18588:51 149.20375:41 151.218:31 161.20306:20 161.21202:82 163.22972:51 174.14679:1…	80257	42508	31700
12.438	PC 40:5	[M+H]+	858.598	C48H86NO8P	PC	HNCLFWCLQUEVGH-UHFFFAOYSA-N	O=C(OCC(OC(=O)CCCCCCCCCCCCCCCCCC=CCC=CCC=CCC=CCC=CCC)COP(=O)([O-])OCC[N+](C)(C)C)CCCCC	95.7	858.59326:1106 859.59661:372 860.59997:743	59.08578:173 60.07097:20 60.43044:10 81.10468:51 95.12515:31 109.15517:31 119.1359:31 121.15086:20 135.16838:31 137.19334:31 145.11189:31 147.18404:20 149.19672:51 161.20467:41 233.33258:71 243.32599:10 245.33434:92 250.36674:51 261.32382:21 262.36792:1023 263.35226:41 264.28564:21 272.37805:82 277.34518:41 280.38675:92 312.388:31 313.41699:20 314.42264:41 315.42236:20 504.69849:71 510.7049:21 51…	12147	14716	148
11.789	PC 7:0_28:2	[M+H]+	772.585	C43H82NO8P	PC	JTLWGQYJZHNYIH-UHFFFAOYSA-N	O=C(OCC(OC(=O)CCCCCCCCCCCCCCCC=CCC=CCCCCCCC)COP(=O)([O-])OCC[N+](C)(C)C)CCCCCC	95.6	772.58044:26475 773.58379:18893 774.58715:9953	57.06005:31 57.09632:184 59.08711:31 65.06583:10 67.08344:102 69.10249:71 71.12053:133 73.09637:51 81.10633:163 83.1227:112 85.13907:112 89.09232:20 89.10031:265 93.10665:20 95.12151:20 95.1284:204 97.11063:41 97.14403:102 99.1611:41 107.13248:71 109.14839:214 111.13248:41 111.16672:71 113.18401:41 117.14613:31 119.13811:173 121.15777:362 123.13799:52 123.17245:589 125.15163:92 125.18954:102 127.…	333021	202697	152674
10.262	PC 34:2	[M+H]+	780.551	C42H80NO8P	PC	DMKGBZJOEARPBA-UHFFFAOYSA-N	O=C(OCC(OC(=O)CCCCCCCCCCCCCCCC=CCC=CCCCCCCC)COP(=O)([O-])OCC[N+](C)(C)C)CCCCC	95.2	780.54651:4150 781.54986:3328 782.55322:1402	57.09686:31 59.08765:51 72.66181:10 81.10564:31 86.13528:204 93.10588:10 95.12899:31 109.15195:31 121.15527:20 137.18979:21 137.19806:21 147.04852:1369 175.23059:31 239.34714:31 263.35916:31 413.52048:10 439.54269:10 441.43625:51 465.42935:20 465.44763:102 472.16095:10 478.54541:51 502.57941:41 524.55371:61 575.00702:21 575.76904:760 589.90454:10 597.76642:2717 654.87469:10 721.815:1510 740.90253…	14983	16440	32478
10.413	PC 6:0_22:6	[M+H]+	666.413	C36H60NO8P	PC	FAQHJTOPHZSFOO-UHFFFAOYSA-N	O=C(OCC(OC(=O)CCC=CCC=CCC=CCC=CCC=CCC=CCC)COP(=O)([O-])OCC[N+](C)(C)C)CCCCC	92.5	666.41815:5876 667.4215:5812 668.42486:656	57.09492:15 59.08567:204 60.07305:20 60.09165:25 67.08533:15 69.1009:15 80.09429:5 85.10596:15 87.08152:15 89.09973:20 95.1264:25 102.17067:10 103.11906:20 107.13177:5 109.14767:15 121.15073:15 131.12953:15 133.14041:20 135.17152:15 139.17325:10 157.17502:5 165.16525:10 166.17204:5 175.17268:20 223.26578:15 232.21658:82 233.22461:102 233.29146:15 234.22618:41 263.34753:10 264.38422:20 266.39914:1…	58567	63251	149
14.029	PC 6:0_25:1	[M+H]+	718.538	C39H76NO8P	PC	MTMQGOQIIYHGNS-UHFFFAOYSA-N	O=C(OCC(OC(=O)CCCCCCCCCCCCC=CCCCCCCCCCC)COP(=O)([O-])OCC[N+](C)(C)C)CCCCC	92	718.534:1987 719.53735:1622 720.54071:404		10501	1928	31922
13.928	PC 48:10	[M+H]+	960.645	C56H92NO8P	PC	RQEPWKNSWKYNGC-UHFFFAOYSA-N	O=C(OCC(OC(=O)CCCCCCC=CCC=CCC=CCC=CCC=CCC=CCC=CCC=CCC=CCC=CCC)COP(=O)([O-])OCC[N+](C)(C)C)CCCCCCCCC	89.9	960.63647:2758 961.63982:3046 962.64318:1015	59.08591:92 67.08212:31 81.10481:31 89.10001:41 121.15569:31 123.17035:20 131.13629:31 133.14723:61 163.13231:82 177.18387:20 245.32347:31 263.34787:51 265.37033:31 277.33362:20 307.3602:20 313.4122:41 319.4071:31 332.36475:10 336.38205:21 337.42386:527 339.43945:549 491.59277:31 493.58893:51 527.71722:41 531.64587:31 600.73804:21 601.78015:637 603.78375:31 615.75635:31 617.77606:31 619.79559:184…	9345	30772	651
9.803	PC 6:0_23:1	[M+H]+	690.507	C37H72NO8P	PC	KIWJAARZQGIJPZ-UHFFFAOYSA-N	O=C(OCC(OC(=O)CCCCCCCCCCC=CCCCCCCCCCC)COP(=O)([O-])OCC[N+](C)(C)C)CCCCC	88.9	690.50006:1685 691.50341:1122 692.50677:1985	59.08472:41 59.86107:10 71.11547:51 73.09848:31 83.12232:20 89.09322:20 89.09589:71 133.13731:31 133.14546:112 155.17078:31 175.23265:10 177.18936:41 181.20378:10 263.35229:31 478.43362:31 486.40659:31 504.41626:41 530.6402:10 541.4801:20 542.49579:41 560.50977:51 575.75116:82 578.53259:31 610.66199:20 634.6217:82 684.83661:21 690.6239:157 690.65356:432 690.73523:53 690.77972:74 690.83911:43 690.…	15132	34332	1351
11.915	PC 38:2	[M+H]+	836.614	C46H88NO8P	PC	PJKMRXZFQHHZDS-UHFFFAOYSA-N	O=C(OCC(OC(=O)CCCCCCCCCCCCCCCCCCCC=CCC=CCCCCCCC)COP(=O)([O-])OCC[N+](C)(C)C)CCCCC	87.7	836.60889:1670 837.61224:1624 838.6156:1218		32575	31774	34223
11.995	PC 6:0_18:2	[M+H]+	618.413	C32H60NO8P	PC	GQVQQNHDBNCYJI-UHFFFAOYSA-N	O=C(OCC(OC(=O)CCCCCCCC=CCC=CCCCCC)COP(=O)([O-])OCC[N+](C)(C)C)CCCCC	86.1	618.40613:4607 619.40948:2436 620.41284:812	53.06018:10 57.09263:41 59.08552:2969 60.08931:143 65.0687:10 67.08287:61 69.09605:20 69.0984:51 71.11636:31 79.08519:31 81.10567:102 83.12202:51 89.10358:10 91.09241:82 94.10857:10 95.12626:112 97.14186:31 99.12376:51 102.17195:153 105.11571:31 107.13017:31 109.14606:51 115.10641:51 117.11771:163 118.12375:51 119.13255:51 121.14594:31 121.15371:61 123.16992:31 128.12019:31 131.14235:326 132.1418…	26300	44485	140
14.149	PC 23:0_6:0	[M+H]+	692.523	C37H74NO8P	PC	FJPXMDDXEQISDO-UHFFFAOYSA-N	O=C(OCC(OC(=O)CCCCC)COP(=O)([O-])OCC[N+](C)(C)C)CCCCCCCCCCCCCCCCCCCCCC	82.4	692.5163:5335 693.51965:5866 694.52301:2997		17070	48860	1000
11.789	PC 42:7	[M+H]+	882.598	C50H86NO8P	PC	PITKKHDNYABNRU-UHFFFAOYSA-N	O=C(OCC(OC(=O)CCCCCCCCCCCCCC=CCC=CCC=CCC=CCC=CCC=CCC=CCC)COP(=O)([O-])OCC[N+](C)(C)C)CCCCC	80.5	882.59174:1066 883.59509:406 884.59845:0		8144	8016	9510
11.105	PA 21:0_8:0	[M-H]-	605.419	C32H63O8P	PA	YHBGAOGPSUNCRP-UHFFFAOYSA-N	O=C(OCC(OC(=O)CCCCCCC)COP(=O)(O)O)CCCCCCCCCCCCCCCCCCCC	100	605.41858:4862 606.42193:4705 607.42529:1119	222.19917:10 232.17409:20 393.4953:20 543.62579:10 561.69006:10 605.61707:51 605.6449:71 605.66919:41 605.75262:31	69213	12894	17420
12.088	PA 11:0_28:3	[M-H]-	739.528	C42H77O8P	PA	AGCFVJIFIXHCTO-UHFFFAOYSA-N	O=C(OCC(OC(=O)CCCCCCCCCCCCC=CCC=CCC=CCCCCCCC)COP(=O)(O)O)CCCCCCCCCC	99.9	739.52887:1489 740.53222:1280 741.53558:1440	177.17766:41 193.18016:51 205.24843:31 221.25731:635 381.39697:31 427.4285:10 447.59097:31 473.56805:51 489.57227:71 489.63162:10 491.61456:31 695.79242:31 695.8595:112 739.83075:82 739.88068:71 739.90369:51	8644	16699	14280
12.904	PA 12:0_28:2	[M-H]-	755.56	C43H81O8P	PA	RAJFGUPAHXSTIF-UHFFFAOYSA-N	O=C(OCC(OC(=O)CCCCCCCCCCCCCCCC=CCC=CCCCCCCC)COP(=O)(O)O)CCCCCCCCCCC	99.8	755.5589:2480 756.56225:3376 757.56561:1627		3112	6712	26331
12.948	PA 14:0_28:6	[M-H]-	775.528	C45H77O8P	PA	CNOREYRDXYNFNO-UHFFFAOYSA-N	O=C(OCC(OC(=O)CCCCCCCCC=CCC=CCC=CCC=CCC=CCC=CCC)COP(=O)(O)O)CCCCCCCCCCCCC	99.8	775.52917:2249 776.53252:609 777.53588:609	62.01415:51 775.96497:31	6850	10654	10667
12.665	PA 11:0_28:2	[M-H]-	741.544	C42H79O8P	PA	OQJICHDIKBLUCC-UHFFFAOYSA-N	O=C(OCC(OC(=O)CCCCCCCCCCCCCCCC=CCC=CCCCCCCC)COP(=O)(O)O)CCCCCCCCCC	99.6	741.54266:2174 742.54601:2609 743.54937:1510	145.11049:10 183.14769:10 243.22621:10 273.27097:10 279.35245:20 296.30917:31 302.25488:10 311.30911:31 323.31671:20 375.43365:10 381.40805:92 397.40698:41 401.20206:10 409.6033:21 425.41953:249 529.69775:10 535.58325:174 535.59308:207 741.79865:41 741.84479:210 741.86017:211 741.96399:31	26888	29836	46237
12.622	PA 16:0_28:2	[M-H]-	811.622	C47H89O8P	PA	FICJHDYGVZYFBN-UHFFFAOYSA-N	O=C(OCC(OC(=O)CCCCCCCCCCCCCCCC=CCC=CCCCCCCC)COP(=O)(O)O)CCCCCCCCCCCCCCC	99.6	811.6236:1288 812.62695:2635 813.63031:0	59.04281:10 87.05601:10 89.06345:31 113.07713:20 119.08752:71 150.06606:10 179.13768:20 187.18065:10 205.25446:51 206.26315:31 270.24036:10 281.42856:20 295.37915:10 327.43558:20 335.36041:10 368.39481:20 397.30609:20 519.54321:10 570.74646:20 584.68518:10 588.78619:92 590.2467:10 606.82135:41 606.85962:41 697.91864:10 768.94196:143 769.00458:71 811.79156:20 811.87201:31 811.91223:71 811.98065:41	2540	17492	17639
11.04	PA 16:0_28:5	[M-H]-	805.575	C47H83O8P	PA	OQOIACKWHAHSDL-UHFFFAOYSA-N	O=C(OCC(OC(=O)CCCCCCCCCCCC=CCC=CCC=CCC=CCC=CCC)COP(=O)(O)O)CCCCCCCCCCCCCCC	98.8	805.57782:1192 806.58117:916 807.58453:580	62.01308:235 111.12746:5 255.35098:15 279.36386:10 447.51901:10 484.2067:5 544.18884:15 627.77075:20 627.80969:15 726.31598:5 759.94513:20 786.30084:20 805.88635:25 805.91443:20 805.97852:20 806.01062:31	1488	4680	2550
11.775	PA 19:0_28:4	[M-H]-	849.638	C50H91O8P	PA	CVMQOJYVJFWDQD-UHFFFAOYSA-N	O=C(OCC(OC(=O)CCCCCCCCCCCCCCC=CCC=CCC=CCC=CCC)COP(=O)(O)O)CCCCCCCCCCCCCCCCCC	98.8	849.6405:2880 850.64385:2136 851.64721:951	60.00146:21 62.01421:458 89.06604:10 242.24893:5 382.49475:10 409.54556:15 786.91412:10 789.9671:15 804.12299:5 813.97113:31 849.93225:31 849.98163:36 850.09692:15	32124	5793	48644
12.094	PA 23:0_8:0	[M-H]-	633.45	C34H67O8P	PA	UGMSBPFGKQMRAE-UHFFFAOYSA-N	O=C(OCC(OC(=O)CCCCCCC)COP(=O)(O)O)CCCCCCCCCCCCCCCCCCCCCC	97.9	633.44745:3657 634.4508:4120 635.45416:1520	202.2011:10 205.25046:20 321.27341:20 633.67157:41 633.7782:31 633.94525:20	11050	46849	11455
11.728	PA 22:0_8:0	[M-H]-	619.434	C33H65O8P	PA	DMMSJXRLUKUFTM-UHFFFAOYSA-N	O=C(OCC(OC(=O)CCCCCCC)COP(=O)(O)O)CCCCCCCCCCCCCCCCCCCCC	95.7	619.43073:18805 620.43408:20219 621.43744:3930	255.3644:20 337.47025:10 619.62036:20	214025	71221	3583
12.319	PA 8:0_24:4	[M-H]-	639.403	C35H61O8P	PA	BLEXFFPDVOPLRP-UHFFFAOYSA-N	O=C(OCC(OC(=O)CCCCCCCCCCC=CCC=CCC=CCC=CCC)COP(=O)(O)O)CCCCCCC	95.1	639.40625:1713 640.4096:1591 641.41296:462		15496	15795	13685
12.227	PA 25:0_8:0	[M-H]-	661.481	C36H71O8P	PA	JATHYXSTLBVKDR-UHFFFAOYSA-N	O=C(OCC(OC(=O)CCCCCCC)COP(=O)(O)O)CCCCCCCCCCCCCCCCCCCCCCCC	94.7	661.48468:16244 662.48803:19754 663.49139:6513		209540	481609	481394
13.395	PA 21:0_28:3	[M-H]-	879.685	C52H97O8P	PA	ZHXBKVVPNFASEK-UHFFFAOYSA-N	O=C(OCC(OC(=O)CCCCCCCCCCCCC=CCC=CCC=CCCCCCCC)COP(=O)(O)O)CCCCCCCCCCCCCCCCCCCC	93.9	879.67859:2002 880.68194:1899 881.6853:4343	62.0166:458 410.55576:31 813.90015:10 817.005:41 820.05511:51 880.05402:61 880.0791:61	11205	29125	38926
14.049	PA 8:0_24:6	[M-H]-	635.372	C35H57O8P	PA	IWMCOGUKTPDUTO-UHFFFAOYSA-N	O=C(OCC(OC(=O)CCCCC=CCC=CCC=CCC=CCC=CCC=CCC)COP(=O)(O)O)CCCCCCC	93.4	635.36713:1326 636.37048:294 637.37384:294	59.04196:41 71.04588:41 87.08388:31 89.06232:51 119.09383:41 125.07832:71 197.12912:10 235.18517:41 254.34581:21 254.56429:21 255.35117:776 269.37027:41 309.45306:31 363.41882:10 365.38922:20 375.41147:10 379.29001:41 397.30249:20 410.54944:31 411.56003:51 635.71686:31 635.80585:51	4272	9313	12562
12.901	PA 11:0_28:1	[M-H]-	743.56	C42H81O8P	PA	LGDMUVPEXGIRFB-UHFFFAOYSA-N	O=C(OCC(OC(=O)CCCCCCCCCCCCCCCC=CCCCCCCCCCC)COP(=O)(O)O)CCCCCCCCCC	92.8	743.55383:9922 744.55718:6869 745.56054:3412	57.05909:10 59.04072:41 68.79531:10 75.03987:92 85.06497:92 87.04946:31 91.74727:10 97.07568:10 99.05428:71 103.04697:41 113.07261:312 117.06981:31 129.08141:51 171.25456:10 175.09726:133 193.11319:20 193.12497:51 205.16322:51 223.18942:41 231.15094:31 249.17476:173 255.3466:2271 374.46277:51 375.46078:41 445.4693:31 464.19952:10 483.51724:10 487.51535:173 499.64941:10 505.48346:31 505.52155:487 …	91146	91003	148629
14.018	PA 15:3_22:6	[M-H]-	699.403	C40H61O8P	PA	SPJVHUPGYMSIPO-UHFFFAOYSA-N	O=C(OCC(OC(=O)CCC=CCC=CCC=CCC=CCC=CCC=CCC)COP(=O)(O)O)CCCCC=CCC=CCC=CCC	92.7	699.39917:2184 700.40252:2296 701.40588:602		4610	8582	23696
14.081	PA 21:0_28:4	[M-H]-	877.669	C52H95O8P	PA	ZPMREZYAZPPYFB-UHFFFAOYSA-N	O=C(OCC(OC(=O)CCCCCCCCCCCCCCC=CCC=CCC=CCC=CCC)COP(=O)(O)O)CCCCCCCCCCCCCCCCCCCC	92.7	877.66528:2257 878.66863:10626 879.67199:5905		11949	4982	22986
12.684	PA 8:0_26:2	[M-H]-	671.466	C37H69O8P	PA	YHOWFOLTBLLBFH-UHFFFAOYSA-N	O=C(OCC(OC(=O)CCCCCCCCCCCCCC=CCC=CCCCCCCC)COP(=O)(O)O)CCCCCCC	92.4	671.46967:1163 672.47302:744 673.47638:248		7494	10948	15419
13.864	PA 18:0_28:1	[M-H]-	841.669	C49H95O8P	PA	XWMGVXJWUARBAC-UHFFFAOYSA-N	O=C(OCC(OC(=O)CCCCCCCCCCCCCCCC=CCCCCCCCCCC)COP(=O)(O)O)CCCCCCCCCCCCCCCCC	92.1	841.67603:5137 842.67938:5318 843.68274:1700	59.03961:31 89.06481:61 90.79487:10 101.06561:31 107.07765:10 113.07111:31 115.48021:10 119.08289:92 120.09277:41 126.39077:10 143.09319:41 149.10579:31 161.12202:41 171.17331:10 179.1338:153 281.37857:31 283.39075:51 335.47644:31 336.47809:31 381.51282:41 382.50912:61 418.56238:20 431.52542:10 436.57358:355 437.57434:386 577.66858:31 661.89691:71 679.88:61 679.91687:112 842.05206:490	79310	112675	40483
12.266	PA 24:0_8:0	[M-H]-	647.466	C35H69O8P	PA	BJZHNAXHVTUMGG-UHFFFAOYSA-N	O=C(OCC(OC(=O)CCCCCCC)COP(=O)(O)O)CCCCCCCCCCCCCCCCCCCCCCC	90.7	647.47144:4418 648.47479:5401 649.47815:2317	205.2504:20 459.41769:10 486.6152:20 505.60779:10 527.65265:20 527.67859:31 543.6889:20 647.70422:20	6492	51870	46657
11.655	PA 16:0_28:1	[M-H]-	813.638	C47H91O8P	PA	HYPLYNMSXSIMQM-UHFFFAOYSA-N	O=C(OCC(OC(=O)CCCCCCCCCCCCCCCC=CCCCCCCCCCC)COP(=O)(O)O)CCCCCCCCCCCCCCC	86.9	813.64648:1836 814.64983:2235 815.65319:406	59.03672:10 59.04106:56 71.04488:31 87.04852:5 89.06387:122 90.06747:15 101.07026:36 113.07301:46 119.07867:15 119.08945:117 120.09317:15 131.09497:20 139.17668:5 143.10202:25 147.10422:5 149.11136:36 161.11523:41 168.05479:5 171.18846:10 179.13229:76 255.34477:87 279.35968:66 281.37173:15 282.38165:15 307.43481:31 308.44083:25 353.46124:25 354.46542:41 406.51999:15 408.5239:225 409.53772:265 559…	6171	36203	5843
11.79	PA 17:0_28:3	[M-H]-	823.622	C48H89O8P	PA	UVYLOMPSXLMKHT-UHFFFAOYSA-N	O=C(OCC(OC(=O)CCCCCCCCCCCCC=CCC=CCC=CCCCCCCC)COP(=O)(O)O)CCCCCCCCCCCCCCCC	86.6	823.61334:1592 824.61669:2584 825.62005:2280	59.03838:41 71.04673:31 89.05933:20 89.06199:92 94.15943:10 119.08735:112 120.09106:41 125.07802:10 132.10358:10 155.17162:10 161.10751:31 161.12186:51 179.13176:102 281.36896:31 327.44025:51 328.44263:51 382.50629:163 383.50391:153 607.81232:31 625.81641:51 625.87292:20 740.82269:10 787.96948:628 823.96173:218 824.03064:51	34049	7321	31185
13.8	PA 15:0_28:1	[M-H]-	799.622	C46H89O8P	PA	BIGHJNKIZBGYHX-UHFFFAOYSA-N	O=C(OCC(OC(=O)CCCCCCCCCCCCCCCC=CCCCCCCCCCC)COP(=O)(O)O)CCCCCCCCCCCCCC	85.6	799.61328:1856 800.61663:1896 801.61999:7111	115.12694:235 117.55771:10 205.25824:51 235.19366:20 253.20517:41 255.3465:173 256.3493:122 257.35635:61 274.78058:10 277.34018:122 278.34991:112 279.35205:51 281.37119:41 343.38187:31 353.38629:10 369.40826:102 639.82111:51 799.96387:1060	28647	11438	42612
13.112	TG 11:0_8:0_22:2;1O	[M+H]+	738.624	C44H80O7	OxTG	WDQASSUCCVDLJO-UHFFFAOYSA-N	O=C(OCC(OC(=O)CCCCCCC)COC(=O)CCCCCCCC(O)CCCC=CCC=CCCCCC)CCCCCCCCCC	100	738.62408:1697 739.62743:1329 740.63079:2087		11759	1240	31370
13.865	TG 8:0_15:3_20:5;2O	[M+H]+	770.557	C46H72O8	OxTG	HBNWKHIRGZONNS-UHFFFAOYSA-N	O=C(OCC(OC(=O)CCCCC=CCC=CCC=CCC)COC(=O)CCCCCCC)CCCC=CCC=CCC(O)C=CC=CC=CC(O)CC	100	770.55652:3299 771.55987:3047 772.56323:1015	55.07776:56 57.05893:51 57.09412:143 59.08595:143 67.08331:184 69.10118:92 71.11443:122 73.0612:15 75.06974:5 79.08814:61 81.10484:309 83.12247:148 85.13882:133 89.10003:20 91.09285:46 93.10907:102 93.1227:10 95.1267:308 97.1423:87 99.1228:41 99.15935:36 103.11937:31 105.11904:56 107.13207:107 109.1111:20 109.14797:253 111.13055:31 111.16479:36 113.14751:15 113.18356:25 117.1212:36 119.13761:107 …	32865	39715	1080
8.931	TG 16:0_8:0_22:5;2O	[M+H]+	818.65	C49H84O8	OxTG	OOSSQZZSOMERQW-UHFFFAOYSA-N	O=C(OCC(OC(=O)CCCCCCC)COC(=O)CCCC(O)C(O)C=CCC=CCC=CCC=CCC=CCC)CCCCCCCCCCCCCCC	100	818.65009:3604 819.65344:673 820.6568:538		47265	52293	64498
13.745	TG 8:0_22:3_22:6;2O	[M+H]+	894.682	C55H88O8	OxTG	ZNNZWSNDMZCSCG-UHFFFAOYSA-N	O=C(OCC(OC(=O)CCCCCCCCC=CCC=CCC=CCCCCC)COC(=O)CCCCCCC)CCC=CCC=CCC=CC=CC(O)CC=CCC=CC(O)C	100	894.68213:1699 895.68548:984 896.68884:615	59.08632:71 67.08375:31 81.10286:20 93.20242:10 119.13699:20 123.17132:20 179.23038:31 237.22218:10 239.34283:41 241.31059:31 257.30643:10 263.36157:31 277.34778:71 309.37863:10 313.42743:71 317.35663:112 318.34842:61 465.4971:10 467.5892:102 518.65027:10 521.67084:61 550.61108:10 551.758:143 575.77014:51 577.78094:82 578.78937:51 579.79187:51 589.75824:204 595.7843:31 599.77838:31 603.81006:41 6…	17101	24267	35823
13.301	TG 15:2_18:5_22:6;3O	[M+H]+	944.661	C58H86O9	OxTG	ICZDQNYQNXBNKL-UHFFFAOYSA-N	O=C(OCC(OC(=O)CC=CCC=CCC=CCC=CCC=CCC)COC(=O)CC(O)C=CCC=CCC=CC=CC(O)CC=CCC=CC(O)C)CCCCCCC=CCC=CCCC	100	944.66064:1337 945.66399:1018 946.66735:170	59.08609:102 217.28517:10 237.21985:41 271.27469:20 275.31741:20 293.35229:41 306.42285:31 319.25839:31 338.22345:31 349.33078:20 349.34662:41 355.22711:31 356.26303:10 357.29248:71 358.29132:31 375.35098:31 383.3147:20 393.30289:41 403.40817:20 404.40985:41 405.42133:31 406.43402:41 410.03992:10 411.32181:92 412.33325:82 413.3775:20 431.30872:82 432.31213:41 433.54306:20 450.40234:31 456.43936:1…	8333	3585	2730
13.004	TG 17:0_22:5_22:6;2O	[M+H]+	1016.79	C64H102O8	OxTG	ZZKANLJEWZQWPO-UHFFFAOYSA-N	O=C(OCC(OC(=O)CCCCCC=CCC=CCC=CCC=CCC=CCC)COC(=O)CCCCCCCCCCCCCCCC)CCC=CCC=CCC=CC=CC(O)CC=CCC=CC(O)C	100	1016.79126:1664 1017.79461:1704 1018.79797:378		15341	16551	16955
12.914	TG 8:0_9:0_20:3;2O	[M+H]+	696.541	C40H70O8	OxTG	LVRUABUNCFSRRM-UHFFFAOYSA-N	O=C(OCC(OC(=O)CCCCCCCC)COC(=O)CCCCCCCC(O)C(O)C=CCC=CCC=CCC)CCCCCCC	99.9	696.54144:93322 697.54479:94516 698.54815:22754	51.0468:31 55.07883:143 56.07456:321 57.09415:390 58.05297:31 58.08955:92 60.06569:42 60.07006:391 61.05346:71 63.70511:10 67.08334:659 68.08038:61 69.06483:133 69.10004:314 70.09535:204 71.11208:61 71.11684:153 72.07377:31 74.0943:41 74.17332:10 76.07133:51 77.0696:82 79.08943:471 80.0845:143 81.07055:71 81.10487:658 82.09972:409 83.08646:51 83.12122:404 84.11924:61 85.06461:337 85.13756:102 86.…	824429	946918	726932
13.586	TG 8:0_8:0_22:3;2O	[M+H]+	710.557	C41H72O8	OxTG	VKMCOASSLPCXGE-UHFFFAOYSA-N	O=C(OCC(OC(=O)CCCCCCC)COC(=O)CCCCCCC(O)C(O)C=CCC=CCC=CCCCCC)CCCCCCC	99.9	710.55688:1729 711.56023:4233 712.56359:3553		20953	47044	50395
13.004	TG 8:0_9:0_22:2;1O	[M+H]+	710.593	C42H76O7	OxTG	NOEAHWGNVRBCCX-UHFFFAOYSA-N	O=C(OCC(OC(=O)CCCCCCCC)COC(=O)CCCCCCCC(O)CCCC=CCC=CCCCCC)CCCCCCC	99.9	710.59357:2517 711.59692:2082 712.60028:1136	57.09403:61 60.07107:51 67.08447:10 69.10239:71 79.09331:10 95.12703:20 96.12251:112 114.13998:10 121.15325:20 131.11122:61 135.17596:31 143.90456:10 147.18523:20 173.13039:20 173.13968:173 187.20129:41 188.19751:10 191.15906:194 205.22197:31 229.22519:61 243.28452:20 245.34357:41 262.35477:20 262.37308:163 263.35513:41 264.39182:41 265.37076:31 268.3924:31 279.04623:10 280.39459:245 282.3248:31 …	30650	41425	40598
13.65	TG 8:0_20:1_22:6;2O	[M+H]+	870.682	C53H88O8	OxTG	IYZMOIOYUAHHJU-UHFFFAOYSA-N	O=C(OCC(OC(=O)CCCCCCCCCC=CCCCCCCCC)COC(=O)CCCCCCC)CCC=CCC=CCC=CC=CC(O)CC=CCC=CC(O)C	99.9	870.68256:2403 871.68591:3250 872.68927:4063	57.09244:20 57.09777:20 59.08641:133 60.0727:51 81.10296:20 85.14473:31 88.15304:51 93.11256:20 95.12611:31 97.14867:41 105.12281:10 109.15036:31 119.14324:20 121.15361:20 123.17453:51 131.15358:10 133.15976:41 135.18118:51 137.19632:41 147.1786:31 149.19987:31 151.21758:31 161.20799:20 189.25076:31 221.33127:31 233.25926:31 239.35156:31 243.31723:20 245.34103:82 250.36458:20 261.34219:31 262.374…	17990	1528	35243
11.946	TG 8:0_21:4_22:6;2O	[M+H]+	878.65	C54H84O8	OxTG	WVUUYJJWXYJSDU-UHFFFAOYSA-N	O=C(OCC(OC(=O)CCCCCCCC=CCC=CCC=CCC=CCC)COC(=O)CCCCCCC)CCC=CCC=CCC=CC=CC(O)CC=CCC=CC(O)C	99.9	878.65076:2345 879.65411:2256 880.65747:1316		21131	32453	41473
13.152	TG 8:0_21:5_22:6;1O	[M+H]+	860.64	C54H82O7	OxTG	YKNRVQBAWGQMQT-UHFFFAOYSA-N	O=C(OCC(OC(=O)CCCCC=CCC=CCC=CCC=CCC=CCC)COC(=O)CCCCCCC)CCC=CC=CC(O)CC=CCC=CCC=CCC=CCC	99.8	860.6405:1401 861.64385:1990 862.64721:723		8767	5947	3238
13.77	TG 21:0_8:0_22:6;1O	[M+H]+	870.718	C54H92O7	OxTG	XJIOATLUMRDINX-UHFFFAOYSA-N	O=C(OCC(OC(=O)CCCCCCC)COC(=O)CCCCCCCCCCCCCCCCCCCC)CCC=CC=CC(O)CC=CCC=CCC=CCC=CCC	99.8	870.71863:4309 871.72198:4628 872.72534:4286		65958	89496	13227
14.117	TG 8:0_9:0_22:6;2O	[M+H]+	718.525	C42H68O8	OxTG	IWSWNMBUNJVPFZ-UHFFFAOYSA-N	O=C(OCC(OC(=O)CCCCCCCC)COC(=O)CCCCCCC)CCC=CCC=CCC=CC=CC(O)CC=CCC=CC(O)C	99.7	718.52417:1091 719.52752:1008 720.53088:504	57.09717:10 83.12102:31 93.10754:10 97.10457:10 121.15243:31 144.14404:10 153.15997:10 209.27499:10 245.33215:10 265.36557:41 515.67218:10 585.55988:10 603.79401:340 718.69507:20	7328	12891	7136
11.827	TG 12:0_8:0_22:3;1O	[M+H]+	750.624	C45H80O7	OxTG	NVQUHFABIQAYES-UHFFFAOYSA-N	O=C(OCC(OC(=O)CCCCCCC)COC(=O)CCCCCCCC(O)C=CCC=CCC=CCCCCC)CCCCCCCCCCC	99.7	750.625:2468 751.62835:14870 752.63171:8100		9513	2932	11825
12.355	TG 19:0_22:5_22:6;3O	[M+H]+	1060.82	C66H106O9	OxTG	GZAPIDZYXULAER-UHFFFAOYSA-N	O=C(OCC(OC(=O)CCCCCC=CCC=CCC=CCC=CCC=CCC)COC(=O)CC(O)C=CCC=CCC=CC=CC(O)CC=CCC=CC(O)C)CCCCCCCCCCCCCCCCCC	99.7	1060.81824:1289 1061.82159:2505 1062.82495:1936		14284	13672	20115
13.318	TG 8:0_20:1_22:6;1O	[M+H]+	854.687	C53H88O7	OxTG	ACNBHZANXWHCKF-UHFFFAOYSA-N	O=C(OCC(OC(=O)CCCCCCCCCC=CCCCCCCCC)COC(=O)CCCCCCC)CCC=CC=CC(O)CC=CCC=CCC=CCC=CCC	99.6	854.68591:2230 855.68926:4374 856.69262:2297		3093	2101	1500
14.061	TG 8:0_8:0_19:2;2O	[M+H]+	670.525	C38H68O8	OxTG	RNJXGHCQMYIBRD-UHFFFAOYSA-N	O=C(OCC(OC(=O)CCCCCCC)COC(=O)CCCCCCC(O)C=CCC=CCCCCCCO)CCCCCCC	99.5	670.52625:7172 671.5296:3859 672.53296:1827		60280	4833	75055
13.903	TG 22:0_9:0_22:3;2O	[M+H]+	920.791	C56H102O8	OxTG	HELHICJARBAOPT-UHFFFAOYSA-N	O=C(OCC(OC(=O)CCCCCCCC)COC(=O)CCCCCCC(O)C(O)C=CCC=CCC=CCCCCC)CCCCCCCCCCCCCCCCCCCCC	99.5	920.79034:1477 921.79369:1356 922.79705:1294		12703	16990	27797
11.491	TG 19:3_22:6_22:6;2O	[M+H]+	1036.76	C66H98O8	OxTG	DRHBEGCKYXRKGY-UHFFFAOYSA-N	O=C(OCC(OC(=O)CCC=CCC=CCC=CCC=CCC=CCC=CCC)COC(=O)CCCCCCCCC=CCC=CCC=CCC)CCC=CCC=CCC=CC=CC(O)CC=CCC=CC(O)C	99.5	1036.75903:1439 1037.76238:1526 1038.76574:1386		9889	19517	26324
9.883	TG 8:0_16:3_20:5;2O	[M+H]+	784.572	C47H74O8	OxTG	CALWKYFRHXDQIM-UHFFFAOYSA-N	O=C(OCC(OC(=O)CCCCCC=CCC=CCC=CCC)COC(=O)CCCCCCC)CCCC=CCC=CCC(O)C=CC=CC=CC(O)CC	99.3	784.5741:11334 785.57745:11220 786.58081:66692	59.08886:31 60.1091:82 71.10695:36 85.14372:10 86.13675:308 89.10106:20 94.11694:5 97.15314:5 104.14823:10 104.15543:51 125.05453:340 131.13611:5 133.1503:25 166.1395:76 177.19319:15 183.58742:56 184.15796:20839 184.39755:13 186.25238:15 186.98918:10 215.23631:15 261.30823:5 283.39307:15 309.41855:102 313.43008:15 336.41876:5 339.45294:15 353.4545:15 399.44775:5 486.52618:20 489.5799:10 502.55786…	291442	11361	334918
11.67	TG 12:0_8:0_22:0;2O	[M+H]+	772.666	C45H86O8	OxTG	IFEFYSGWCWLRCV-UHFFFAOYSA-N	O=C(OCC(OC(=O)CCCCCCC)COC(=O)CCCCCCCC(O)C(O)CCCCCCCCCCCC)CCCCCCCCCCC	99.2	772.66406:1418 773.66741:1349 774.67077:355	59.08595:20 85.10264:10 171.2074:10 184.15382:31 191.15324:20 229.22736:31 243.24928:41 247.24478:10 270.23447:10 271.26132:71 273.23923:71 283.01083:10 285.31717:82 295.2738:10 299.26373:71 309.41904:20 321.3186:10 327.34491:122 329.32257:41 337.43799:10 341.39706:20 345.36609:20 355.36377:31 373.37689:20 380.3829:10 406.48645:10 411.44614:31 488.61063:20 494.44238:10 499.66782:31 511.6532:41 51…	1492	1434	1750
12.914	TG 8:0_8:0_17:1;2O	[M+H]+	644.51	C36H66O8	OxTG	VEOVTCAVHWGQGG-UHFFFAOYSA-N	O=C(OCC(OC(=O)CCCCCCC)COC(=O)CCCCCCC(O)C=CCCCCCCCO)CCCCCCC	99.1	644.50787:3002 645.51122:4265 646.51458:609	55.07677:20 57.09312:41 59.08601:41 60.10622:10 67.08453:51 71.11687:41 81.10364:20 83.12125:31 95.12402:41 102.17247:71 105.11188:10 107.13507:10 109.14952:51 117.12128:10 121.14956:41 123.1297:20 124.17692:31 126.15775:10 131.14447:20 135.17848:20 143.15263:10 147.14832:20 151.14345:20 159.19447:10 165.162:92 173.2034:10 177.18582:20 188.18631:10 193.1617:61 205.2829:20 220.30975:20 223.27248:1…	12395	35061	2836
11.03	TG 8:0_8:0_22:2;2O	[M+H]+	712.572	C41H74O8	OxTG	OKJZGBDYDUQIND-UHFFFAOYSA-N	O=C(OCC(OC(=O)CCCCCCC)COC(=O)CCCCCCC(O)C(O)CCCC=CCC=CCCCCC)CCCCCCC	99	712.57019:11919 713.57354:6585 714.5769:1326	52.94278:10 55.0813:61 57.09667:133 59.07552:92 67.0838:20 69.10169:122 71.11733:153 72.73987:10 83.1218:163 85.13816:82 88.15165:20 89.09937:143 95.12742:31 97.14582:312 99.16151:41 103.12158:266 111.16713:299 113.18593:61 120.73117:22 121.11933:2618 125.18996:143 133.14664:224 134.00661:10 139.21294:92 139.67145:10 145.13019:41 147.16823:143 151.1758:10 153.23822:61 161.16844:83 163.13898:92 16…	179737	2143	180695
13.112	TG 12:0_22:0_22:5;2O	[M+H]+	958.807	C59H104O8	OxTG	XZDUYEYQOSVCJU-UHFFFAOYSA-N	O=C(OCC(OC(=O)CCCCCCCCCCCCCCCCCCCCC)COC(=O)CCCC(O)C(O)C=CCC=CCC=CCC=CCC=CCC)CCCCCCCCCCC	99	958.80829:4670 959.81164:4362 960.815:1329		53131	7122	144908
7.562	TG 11:0_8:0_22:6;2O	[M+H]+	746.557	C44H72O8	OxTG	APMCTJAUOBDHPM-UHFFFAOYSA-N	O=C(OCC(OC(=O)CCCCCCC)COC(=O)CCCCCCCCCC)CCC=CCC=CCC=CC=CC(O)CC=CCC=CC(O)C	98.9	746.55872:1229 747.56207:1059 748.56543:144	57.0936:61 69.10063:10 71.11506:41 83.12704:10 85.13824:10 87.08519:10 89.09945:163 97.14588:10 113.17695:20 115.10018:10 117.14046:51 125.75774:10 133.14337:214 171.18321:10 175.17612:20 177.19077:122 181.2014:10 209.21939:10 221.22795:20 227.33022:20 263.26477:10 313.40912:10 327.35352:10 486.59009:10 490.57858:20 547.58508:10 720.30847:10 729.85504:41 746.68481:31 746.79669:31 746.86615:41	26796	34679	17714
11.806	TG 8:0_8:0_21:5;1O	[M+H]+	676.515	C40H66O7	OxTG	KWZXBUNZQURHGE-UHFFFAOYSA-N	O=C(OCC(OC(=O)CCCCCCC)COC(=O)CCCC(O)C=CCC=CCC=CCC=CCC=CCC)CCCCCCC	98.8	676.51318:1875 677.51653:1373 678.51989:292		15361	23124	3931
11.176	TG 15:4_17:4_22:5;4O	[M+H]+	962.635	C57H84O11	OxTG	CMZUPXLXJCIXOS-UHFFFAOYSA-N	O=C(OCC(OC(=O)CCCC=CCC=CCC=CCC=CCC)COC(=O)CC(O)CC(O)C(O)C=CCC=CCC=CCC=CCC=CC(O)CO)CC=CCC=CCC=CCC=CCC	98.7	962.63684:3466 963.64019:9954 964.64355:3249		10254	27281	25854
14.061	TG 16:0_8:0_22:6;2O	[M+H]+	816.635	C49H82O8	OxTG	WUAUVSDGZHZZPT-UHFFFAOYSA-N	O=C(OCC(OC(=O)CCCCCCC)COC(=O)CCCCCCCCCCCCCCC)CCC=CCC=CCC=CC=CC(O)CC=CCC=CC(O)C	98.5	816.63763:18266 817.64098:21738 818.64434:8328	55.08013:13 56.0727:13 57.09441:31 59.08734:18 60.07145:414 65.76496:3 67.08485:25 69.10041:20 70.09928:8 71.11842:28 72.07896:20 73.06165:18 74.08986:10 79.08864:18 80.08751:10 81.06976:18 81.10663:38 83.123:20 85.14068:15 87.08239:31 88.07735:8 89.10196:110 90.09362:36 91.0975:23 93.11243:25 95.09293:15 95.12873:43 97.11097:13 97.14437:23 102.11319:23 105.11546:25 107.13431:23 109.15025:46 110.…	160679	3786	183817
9.883	TG 8:0_9:0_22:3;2O	[M+H]+	724.572	C42H74O8	OxTG	SFZXCFWSOLPDME-UHFFFAOYSA-N	O=C(OCC(OC(=O)CCCCCCCC)COC(=O)CCCCCCC(O)C(O)C=CCC=CCC=CCCCCC)CCCCCCC	98.4	724.56958:7735 725.57293:7854 726.57629:3234	56.07745:31 60.07198:61 67.08075:20 67.08421:61 69.10094:61 71.11537:31 79.08791:20 81.10842:51 83.12609:51 91.09532:41 93.11157:82 94.10606:51 95.12786:82 96.12473:31 105.11305:20 107.13334:41 109.1522:61 111.16907:31 117.11949:31 117.14852:10 119.13898:122 121.16019:194 123.17332:61 125.19199:31 127.09809:51 133.16174:112 135.18153:122 137.19005:31 145.11703:31 147.19093:51 149.20021:102 151.21…	45383	1073	14205
14.124	TG 15:3_18:5_22:6;3O	[M+H]+	942.645	C58H84O9	OxTG	NGUKUQKRTUASID-UHFFFAOYSA-N	O=C(OCC(OC(=O)CC=CCC=CCC=CCC=CCC=CCC)COC(=O)CC(O)C=CCC=CCC=CC=CC(O)CC=CCC=CC(O)C)CCCCC=CCC=CCC=CCC	98.4	942.64716:1682 943.65051:3270 944.65387:1091		15642	18292	14700
9.726	TG 10:0_8:0_22:6;2O	[M+H]+	732.541	C43H70O8	OxTG	DUXIOWDOIMAVTB-UHFFFAOYSA-N	O=C(OCC(OC(=O)CCCCCCC)COC(=O)CCCCCCCCC)CCC=CCC=CCC=CC=CC(O)CC=CCC=CC(O)C	98.3	732.54364:3684 733.54699:1610 734.55035:1890	86.13393:143 125.05744:133 166.14284:51 175.22681:10 184.15956:5110 242.23695:10 258.30603:10 262.37936:51 279.37344:10 323.34802:31 324.35675:20 379.42917:41 380.43921:61 425.54788:10 435.52609:102 436.53442:184 476.5491:31 496.58334:20 732.89209:165 732.92645:175 733.03351:31	13903	671	128451
8.805	TG 8:0_18:3_22:6;2O	[M+H]+	838.619	C51H80O8	OxTG	ZFOXYPKGAMLFLP-UHFFFAOYSA-N	O=C(OCC(OC(=O)CCCCCCCC=CCC=CCC=CCC)COC(=O)CCCCCCC)CCC=CCC=CCC=CC=CC(O)CC=CCC=CC(O)C	98.2	838.62097:17895 839.62432:8413 840.62768:3718		148116	29813	102559
13.563	TG 8:0_22:4_22:6;2O	[M+H]+	892.666	C55H86O8	OxTG	RTHYXGDRRKLOTE-UHFFFAOYSA-N	O=C(OCC(OC(=O)CCCCCCCCC=CCC=CCC=CCC=CCC)COC(=O)CCCCCCC)CCC=CCC=CCC=CC=CC(O)CC=CCC=CC(O)C	98.2	892.66943:3386 893.67278:2822 894.67614:1848	57.09991:10 59.08533:31 109.15331:31 137.19301:31 165.24318:31 239.3472:20 263.36154:31 279.35709:41 312.2486:10 339.44492:31 477.61359:41 498.61221:10 500.54358:51 567.54297:31 575.76636:71 577.78735:163 578.789:71 579.78467:51 592.76874:71 593.76953:71 593.80048:51 600.77081:31 601.78522:122 615.89819:10 617.78479:31 618.80646:61 619.80432:122 712.94043:51 725.84259:10 871.07574:31 875.08496:31…	45976	966	60012
12.292	TG 8:0_8:0_18:4;1O	[M+H]+	636.483	C37H62O7	OxTG	ZCIDTCHWPXFVBJ-UHFFFAOYSA-N	O=C(OCC(OC(=O)CCCCCCC)COC(=O)CCCC(O)C=CCC=CCC=CCC=CCC)CCCCCCC	98.1	636.4859:2656 637.48925:4055 638.49261:1104	58.05462:10 107.13313:20 131.10526:41 131.11334:31 145.13048:71 147.19936:10 149.12764:92 171.18733:10 173.13997:51 189.18494:31 205.22006:235 249.29137:10 251.22119:204 265.23712:20 275.22873:20 280.39191:34 286.23813:21 292.34744:70 293.25342:3533 307.31354:61 335.40958:10 341.45898:10 347.41507:21 349.33887:691 493.64352:41 517.69568:31 524.57074:20 531.7157:10 580.75769:31 636.74921:20 636.92…	10245	4827	29024
11.239	TG 8:0_8:0_22:6;2O	[M+H]+	704.51	C41H66O8	OxTG	XXURMFVJTSQBKO-UHFFFAOYSA-N	O=C(OCC(OC(=O)CCCCCCC)COC(=O)CCCCCCC)CCC=CCC=CCC=CC=CC(O)CC=CCC=CC(O)C	97.9	704.50665:2064 705.51:812 706.51336:203	57.09563:10 59.08748:41 86.13232:10 89.10187:51 119.13507:10 133.1429:41 134.14508:20 144.15323:10 163.21762:10 175.19037:10 177.18629:20 207.15482:10 245.18687:10 435.51721:10 588.68347:10 648.8678:41 704.71313:31 704.76935:82 704.82184:71 704.89307:20 704.92682:20	9815	25407	1854
14.022	TG 11:0_22:1_22:6;1O	[M+H]+	924.765	C58H98O7	OxTG	DAXIZIXPJGEQFV-UHFFFAOYSA-N	O=C(OCC(OC(=O)CCCCCCCCCCCC=CCCCCCCCC)COC(=O)CCCCCCCCCC)CCC=CC=CC(O)CC=CCC=CCC=CCC=CCC	97.3	924.76941:2858 925.77276:2647 926.77612:2794	55.57708:10 59.08534:122 67.08265:41 69.63557:10 81.10664:31 83.11785:20 85.13936:20 93.1137:31 97.14007:31 99.12335:31 107.1341:31 109.15444:82 111.16238:41 119.13819:10 121.15317:41 123.16937:31 133.16086:41 135.17406:51 137.1974:10 149.1992:82 151.17522:31 153.19218:31 155.16975:20 155.17502:51 161.20364:71 163.18158:20 163.21765:31 165.23692:31 171.17703:41 175.18854:20 177.20325:20 187.15974…	32911	48883	3645
11.883	TG 8:0_19:1_22:6;2O	[M+H]+	856.666	C52H86O8	OxTG	QHDMKDSUKGJIHA-UHFFFAOYSA-N	O=C(OCC(OC(=O)CCCCCCCC=CCCCCCCCCC)COC(=O)CCCCCCC)CCC=CCC=CCC=CC=CC(O)CC=CCC=CC(O)C	96.8	856.66864:1703 857.67199:1421 858.67535:609		26587	2052	34184
5.51	TG 8:0_8:0_22:5;4O	[M+H]+	754.51	C41H68O11	OxTG	UIEKCXJHMHOOAW-UHFFFAOYSA-N	O=C(OCC(OC(=O)CCCCCCC)COC(=O)CC(O)CC(O)C(O)C=CCC=CCC=CCC=CCC=CC(O)CO)CCCCCCC	96.5	754.5127:1173 755.51605:272 756.51941:136		1040	16619	107
9.946	TG 8:0_8:0_19:1;2O	[M+H]+	672.541	C38H70O8	OxTG	SHCBUHKNRMBFRE-UHFFFAOYSA-N	O=C(OCC(OC(=O)CCCCCCC)COC(=O)CCCCCCC(O)C=CCCCCCCCCCO)CCCCCCC	96.1	672.53809:1452 673.54144:2258 674.5448:1290		12462	1563	30809
9.789	TG 8:0_15:2_18:5;1O	[M+H]+	742.562	C45H72O7	OxTG	UXSAPUPOYJUCNB-UHFFFAOYSA-N	O=C(OCC(OC(=O)CCCCCCC=CCC=CCCC)COC(=O)CCCCCCC)CC=CCC=CCC=CCC=CCC=CCCCO	95.8	742.56451:1344 743.56786:1910 744.57122:638		8229	4601	19522
11.806	TG 8:0_8:0_21:1;1O	[M+H]+	684.577	C40H74O7	OxTG	OUDLXPMGAJXMLU-UHFFFAOYSA-N	O=C(OCC(OC(=O)CCCCCCC)COC(=O)CCCCCCCCC(O)C=CCCCCCCCCC)CCCCCCC	95.6	684.58136:3086 685.58471:2634 686.58807:1463	55.08097:20 57.09633:255 59.08385:41 61.06675:10 69.10125:51 71.11806:290 73.09748:112 82.10487:10 83.12125:51 85.13758:235 87.0832:92 89.1001:1167 91.11313:31 97.14375:92 99.15941:61 111.16484:61 113.18361:61 117.14264:102 125.18745:41 127.20656:61 131.13148:62 133.14238:930 135.16202:31 141.22485:51 155.17093:41 155.24832:41 169.26434:31 177.19136:306 183.28912:20 197.31236:31 219.31111:10 221.…	13250	33710	1848
12.041	TG 8:0_16:1_22:6;1O	[M+H]+	798.624	C49H80O7	OxTG	WNRPGABBQPHTMV-UHFFFAOYSA-N	O=C(OCC(OC(=O)CCCCCCCC=CCCCCCC)COC(=O)CCCCCCC)CCC=CC=CC(O)CC=CCC=CCC=CCC=CCC	95.3	798.62915:5623 799.6325:6016 800.63586:1503	57.09684:153 59.08981:31 85.14229:10 87.08401:41 87.0906:10 89.10093:71 95.12766:31 109.15201:41 119.10798:31 121.11961:102 121.1569:31 123.14024:31 131.13113:31 133.14856:92 147.14284:20 147.14969:143 149.16042:31 161.21001:10 163.1898:31 165.17262:143 167.18565:41 173.17529:31 175.23264:10 177.1931:51 184.15405:61 189.25681:20 191.19638:51 191.26666:10 209.21793:61 233.29616:306 235.24979:41 23…	20611	2701	1164
9.946	TG 8:0_8:0_14:1;2O	[M+H]+	602.463	C33H60O8	OxTG	MUPIYNVTZQDOHX-UHFFFAOYSA-N	O=C(OCC(OC(=O)CCCCCCC)COC(=O)CCCCCCC(O)C=CCCCCO)CCCCCCC	95.1	602.45941:2061 603.46276:1613 604.46612:645		26981	2516	56321
13.231	TG 8:0_16:4_20:5;2O	[M+H]+	782.557	C47H72O8	OxTG	RJKKHOOCTGVTCV-UHFFFAOYSA-N	O=C(OCC(OC(=O)CCC=CCC=CCC=CCC=CCC)COC(=O)CCCCCCC)CCCC=CCC=CCC(O)C=CC=CC=CC(O)CC	94.7	782.56171:8065 783.56506:7456 784.56842:2386	56.07332:20 57.0961:71 59.08578:184 60.10709:102 60.77448:10 67.08545:41 69.09984:41 71.10234:61 71.11544:41 81.10465:71 83.12357:31 85.13603:31 86.13556:487 95.12788:61 97.14906:51 99.02703:41 103.11773:10 104.14974:51 107.13041:31 108.13967:10 109.14924:61 121.15237:41 123.16857:51 125.05453:548 125.14928:143 133.16005:41 135.17488:41 151.21085:31 153.15465:31 166.13205:82 171.17435:173 183.589…	8513	113429	5249
12.502	TG 13:0_8:0_22:2;1O	[M+H]+	766.656	C46H84O7	OxTG	NBRCOTOBEAOUDO-UHFFFAOYSA-N	O=C(OCC(OC(=O)CCCCCCC)COC(=O)CCCCCCCC(O)CCCC=CCC=CCCCCC)CCCCCCCCCCCC	94.4	766.66071:1953 767.66406:3562 768.66742:3662	67.08544:10 85.14273:10 121.1592:20 127.17036:20 133.14452:20 135.10675:122 137.19576:20 141.40002:10 154.12349:10 155.25266:20 165.12659:41 171.1239:20 175.17033:10 179.11662:20 207.19235:20 221.21976:51 221.22606:61 235.2061:20 247.32208:20 257.26562:10 259.28287:51 289.25345:10 379.44125:20 387.50085:31 395.44855:31 404.43896:10 431.51776:20 439.57385:10 458.50897:10 465.6048:41 467.58417:61 4…	4252	37255	3698
14.014	TG 18:0_8:0_22:5;2O	[M+H]+	846.682	C51H88O8	OxTG	FLLPSMDDBFBGOL-UHFFFAOYSA-N	O=C(OCC(OC(=O)CCCCCCC)COC(=O)CCCC(O)C(O)C=CCC=CCC=CCC=CCC=CCC)CCCCCCCCCCCCCCCCC	94.1	846.67822:2038 847.68157:973 848.68493:909		34568	18524	42509
13.896	TG 8:0_15:4_18:5;1O	[M+H]+	738.53	C45H68O7	OxTG	GESZWAXTOPPUBT-UHFFFAOYSA-N	O=C(OCC(OC(=O)CC=CCC=CCC=CCC=CCC)COC(=O)CCCCCCC)CC=CCC=CCC=CCC=CCC=CCCCO	94	738.53546:6726 739.53881:5078 740.54217:3656	57.09209:20 59.08822:102 60.08984:10 69.10365:31 81.10624:31 95.12547:51 97.14523:31 109.15108:41 121.15433:31 123.16898:31 127.17008:92 135.17368:41 151.21303:41 203.14034:41 239.33888:61 245.33701:10 247.34695:51 252.37743:31 264.38483:133 265.36142:82 286.36957:10 313.39999:20 339.43976:31 388.49832:10 439.52496:62 439.57233:489 440.57938:41 451.49597:41 464.57681:31 465.59991:505 484.50015:31…	38809	70514	3493
14.132	TG 15:3_18:5_22:6;2O	[M+H]+	926.65	C58H84O8	OxTG	UNUZKJBWCRGNPC-UHFFFAOYSA-N	O=C(OCC(OC(=O)CC=CCC=CCC=CCC=CCC=CCC)COC(=O)CCCCC=CCC=CCC=CCC)CCC=CCC=CCC=CC=CC(O)CC=CCC=CC(O)C	93.3	926.65411:1645 927.65746:3680 928.66082:2727		7543	3272	14110
13.713	TG 11:0_8:0_22:1;2O	[M+H]+	756.635	C44H82O8	OxTG	XKIUWXQBHXLGGA-UHFFFAOYSA-N	O=C(OCC(OC(=O)CCCCCCC)COC(=O)CCCCCCCC(O)CCCC=CCCCCC(O)CCC)CCCCCCCCCC	93.2	756.62915:1952 757.6325:858 758.63586:858	59.08731:153 88.1542:303 311.3862:5 557.67444:46 599.73749:36 613.75311:31 655.82007:15 669.82941:25 738.95007:10 756.8197:15 756.9129:61 756.9906:46 757.01392:25	24224	16358	34143
9.789	TG 10:0_8:0_22:5;2O	[M+H]+	734.557	C43H72O8	OxTG	ZTURAAFEFCJRAA-UHFFFAOYSA-N	O=C(OCC(OC(=O)CCCCCCC)COC(=O)CCCC(O)C(O)C=CCC=CCC=CCC=CCC=CCC)CCCCCCCCC	92.7	734.55078:1386 735.55413:1035 736.55749:399	57.09667:20 86.13641:31 88.15298:153 95.12881:31 175.22298:10 182.24077:21 184.16139:422 185.16293:194 186.16527:51 262.38162:31 313.41718:31 436.52579:41 535.57367:61 622.78137:41 678.85107:51 678.88416:51 704.92517:51 734.70563:20 734.85107:51 734.95441:274	40841	2621	48337
12.324	TG 11:0_8:0_22:2;2O	[M+H]+	754.619	C44H80O8	OxTG	PZJZAKCTTYYRLW-UHFFFAOYSA-N	O=C(OCC(OC(=O)CCCCCCC)COC(=O)CCCCCCC(O)C(O)CCCC=CCC=CCCCCC)CCCCCCCCCC	92.7	754.61517:11882 755.61852:14388 756.62188:5169		31205	9765	36555
11.789	TG 8:0_22:5_22:6;1O	[M+H]+	874.656	C55H84O7	OxTG	WFDZNOOMHISDIA-UHFFFAOYSA-N	O=C(OCC(OC(=O)CCCCCC=CCC=CCC=CCC=CCC=CCC)COC(=O)CCCCCCC)CCC=CC=CC(O)CC=CCC=CCC=CCC=CCC	92.7	874.65942:1091 875.66277:0 876.66613:203		16779	3618	16950
2.661	TG 8:0_15:4_20:5;2O	[M+H]+	768.541	C46H70O8	OxTG	QWIKDGUQBTYMIJ-UHFFFAOYSA-N	O=C(OCC(OC(=O)CC=CCC=CCC=CCC=CCC)COC(=O)CCCCCCC)CCCC=CCC=CCC(O)C=CC=CC=CC(O)CC	91.7	768.53674:1534 769.54009:2030 770.54345:203		2851	16467	1245
14.117	TG 8:0_20:4_22:5;4O	[M+H]+	914.635	C53H84O11	OxTG	HKCSTQVVGLGMEZ-UHFFFAOYSA-N	O=C(OCC(OC(=O)CCCCCCC=CCC=CCC=CCC=CCC)COC(=O)CC(O)CC(O)C(O)C=CCC=CCC=CCC=CCC=CC(O)CO)CCCCCCC	91.7	914.62756:1198 915.63091:2690 916.63427:840	60.0677:20 81.10595:10 264.38437:20 277.34991:31 282.40234:71 291.5412:10 300.41678:51 340.43893:20 549.71509:10 589.74585:31 593.63367:10 601.78693:41 603.79749:41 615.7702:82 617.77942:102 618.8573:51 636.8681:92 638.88287:41 652.90942:31 653.89832:31 654.86627:138 654.8952:567 712.68176:10 914.99237:102	4009	10780	2080
11.827	TG 10:0_22:0_22:6;2O	[M+H]+	928.76	C57H98O8	OxTG	AOYLZAOCNAWBFS-UHFFFAOYSA-N	O=C(OCC(OC(=O)CCCCCCCCCCCCCCCCCCCCC)COC(=O)CCCCCCCCC)CCC=CCC=CCC=CC=CC(O)CC=CCC=CC(O)C	91.5	928.7558:1580 929.75915:2409 930.76251:908		36051	37487	12642
11.57	TG 8:0_8:0_20:5;1O	[M+H]+	662.499	C39H64O7	OxTG	UTBGXCZDUUZOJO-UHFFFAOYSA-N	O=C(OCC(OC(=O)CCCCCCC)COC(=O)CCCCCCC)CCCC=CC(O)C=CCC=CCC=CCC=CCC	91	662.49469:2399 663.49804:22842 664.5014:177697		1255	1180	47751
8.484	TG 8:0_18:5_9:0;2O	[M+H]+	664.478	C38H62O8	OxTG	IMECULFJODWHES-UHFFFAOYSA-N	O=C(OCC(OC(=O)CC=CCC=CCC=CCC=CCC=CCC)COC(=O)CCCC(O)CCCCO)CCCCCCC	89.6	664.4845:2199 665.48785:2561 666.49121:1158	59.07365:41 59.08451:92 89.09563:31 105.11863:31 119.10021:20 121.11642:20 130.12085:10 131.14235:31 133.1468:71 144.10478:92 159.18504:194 165.16512:41 171.15382:21 177.18341:41 177.18716:72 177.20596:595 207.23306:10 215.22543:21 226.21198:21 231.49835:22 232.21428:1829 233.29346:31 275.228:10 277.33783:41 282.39725:20 355.3486:10 357.32623:71 359.3468:20 359.36285:92 471.54047:41 664.76337:41 …	5177	24547	734
11.396	TG 8:0_8:0_18:2;2O	[M+H]+	656.51	C37H66O8	OxTG	QLYZYCQDVVURKU-UHFFFAOYSA-N	O=C(OCC(OC(=O)CCCCCCC)COC(=O)CCCCCC(O)C(O)C=CCC=CCCCCC)CCCCCCC	89.5	656.51428:1902 657.51763:1894 658.52099:1135		11665	49577	1663
11.758	TG 8:0_16:2_22:6;2O	[M+H]+	812.604	C49H78O8	OxTG	RCZCFBZQOQHRMF-UHFFFAOYSA-N	O=C(OCC(OC(=O)CCCCCCCC=CCC=CCCC)COC(=O)CCCCCCC)CCC=CCC=CCC=CC=CC(O)CC=CCC=CC(O)C	89	812.60834:3288 813.61169:4468 814.61505:1827		17776	1182	44815
8.103	TG 8:0_18:5_8:0;2O	[M+H]+	650.463	C37H60O8	OxTG	FNUQEQCENCJTQH-UHFFFAOYSA-N	O=C(OCC(OC(=O)CC=CCC=CCC=CCC=CCC=CCC)COC(=O)CCCC(O)CCCO)CCCCCCC	87.7	650.45593:1398 651.45928:1324 652.46264:288	59.08666:92 89.0983:71 115.10645:10 121.11333:51 133.14195:82 145.16438:173 147.14441:20 163.1824:306 165.16153:41 177.18723:31 233.2914:51 277.3403:82 284.46063:61 351.50793:10 359.36572:102 471.53156:51 650.66022:31 650.68542:31	5996	6801	5240
12.47	TG 18:5_18:5_8:0;2O	[M+H]+	780.541	C47H70O8	OxTG	PRFZZDSPDRTFRV-UHFFFAOYSA-N	O=C(OCC(OC(=O)CC=CCC=CCC=CCC=CCC=CCC)COC(=O)CCCC(O)CCCO)CC=CCC=CCC=CCC=CCC=CCC	87.4	780.54608:2273 781.54943:3180 782.55279:1364		6510	6813	6294
12.914	TG 8:0_8:0_16:1;2O	[M+H]+	630.494	C35H64O8	OxTG	ZFYFLRVCEYFEPD-UHFFFAOYSA-N	O=C(OCC(OC(=O)CCCCCCC)COC(=O)CCCCCCC(O)C=CCCCCCCO)CCCCCCC	86.1	630.487:5174 631.49035:10360 632.49371:4672	55.07778:31 60.07772:10 67.08102:31 67.08449:61 69.09886:31 72.46386:10 81.1036:51 83.11864:31 88.11126:31 88.15102:741 91.81526:10 93.11047:41 95.12812:61 97.14234:51 99.12144:31 100.13047:10 107.13358:31 108.10762:10 109.14949:41 118.12117:10 121.1542:31 123.1422:20 125.14798:20 133.15707:31 135.17845:51 145.16315:31 147.17741:20 148.18289:31 149.19867:51 151.17468:31 151.21461:20 158.17:20 193…	31256	82659	6829
14.054	TG 12:0_8:0_22:2;1O	[M+H]+	752.64	C45H82O7	OxTG	UAZJMJKYVMWKLN-UHFFFAOYSA-N	O=C(OCC(OC(=O)CCCCCCC)COC(=O)CCCCCCCC(O)CCCC=CCC=CCCCCC)CCCCCCCCCCC	83	752.63379:2005 753.63714:3429 754.6405:3084		32074	32063	33919
13.896	TG 10:0_22:1_22:6;1O	[M+H]+	910.749	C57H96O7	OxTG	DUVCRDLBXRYAIM-UHFFFAOYSA-N	O=C(OCC(OC(=O)CCCCCCCCCCCC=CCCCCCCCC)COC(=O)CCCCCCCCC)CCC=CC=CC(O)CC=CCC=CCC=CCC=CCC	82.1	910.7431:1745 911.74645:5079 912.74981:4266		8223	5051	5718
13.896	TG 8:0_8:0_21:2;2O	[M+H]+	698.557	C40H72O8	OxTG	CHZIDPQREXSREW-UHFFFAOYSA-N	O=C(OCC(OC(=O)CCCCCCC)COC(=O)CCCCCCCCC(O)C=CCC=CCCCCCCO)CCCCCCC	82	698.54773:25522 699.55108:23364 700.55444:7924	55.07995:51 56.07357:102 57.09422:61 60.07124:122 65.40452:10 67.08342:112 69.06139:41 69.10012:102 70.09426:51 71.11573:71 77.07341:41 79.08827:102 81.10497:194 82.09981:112 83.12003:112 85.06342:112 92.09428:10 93.10921:122 95.12547:204 97.14523:112 99.0864:31 105.12644:10 107.13078:102 109.15108:112 111.16496:51 119.13625:31 121.15277:306 123.17211:122 127.09367:102 131.10577:51 133.1458:31 13…	141471	274392	215222
11.062	TG 8:0_16:4_18:3;2O	[M+H]+	758.557	C45H72O8	OxTG	LALXVKOCEIEORQ-UHFFFAOYSA-N	O=C(OCC(OC(=O)CCC=CCC=CCC=CCC=CCC)COC(=O)CCCCCC(O)C(O)C=CCC=CCC=CCC)CCCCCCC	81.8	758.56287:3790 759.56622:2724 760.56958:624		49868	51812	63862
13.808	TG 12:0_8:0_22:6;1O	[M+H]+	744.577	C45H74O7	OxTG	MIZXZQUTAVWORH-UHFFFAOYSA-N	O=C(OCC(OC(=O)CCCCCCC)COC(=O)CCCCCCCCCCC)CCC=CC=CC(O)CC=CCC=CCC=CCC=CCC	81.4	744.57086:1406 745.57421:588 746.57757:168		10820	8798	26629
14.022	TG 11:0_22:0_22:6;2O	[M+H]+	942.776	C58H100O8	OxTG	YUWRFTMKMHXCKL-UHFFFAOYSA-N	O=C(OCC(OC(=O)CCCCCCCCCCCCCCCCCCCCC)COC(=O)CCCCCCCCCC)CCC=CCC=CCC=CC=CC(O)CC=CCC=CC(O)C	80.5	942.76898:1584 943.77233:3235 944.77569:4853		16690	19628	1967
12.482	TG 8:0_8:0_16:1;1O	[M+H]+	614.499	C35H64O7	OxTG	AFTCOGSSUNOOTG-UHFFFAOYSA-N	O=C(OCC(OC(=O)CCCCCCC)COC(=O)CCCCCCC(O)C=CCCCCCC)CCCCCCC	80.1	614.49237:3672 615.49572:26126 616.49908:11731		262107	326343	82130
10.072	PS 18:3_28:0;1O	[M-H]-	940.665	C52H96NO11P	OxPS	VMVUGZZBWOPJQO-UHFFFAOYSA-N	O=C(OCC(OC(=O)CCCCCCCC(O)CCCCCCCCCCCCCCCCCCC)COP(=O)(O)OCC(N)C(=O)O)CCCCCCCC=CCC=CCC=CCC	100	940.66425:4271 941.6676:4070 942.67096:1433	78.99271:71 84.08468:10 241.12332:964 259.14035:695 760.92719:31 778.93445:31 938.11395:51 941.07452:8895	1380	5055	66362
14.018	PI 16:2_26:0;1O	[M-H]-	961.639	C51H95O14P	OxPI	JDXPUVZEJJIUAY-UHFFFAOYSA-N	O=C(OCC(OC(=O)CCCCCCCC(O)CCCCCCCCCCCCCCCCC)COP(=O)(O)OC1C(O)C(O)C(O)C(O)C1O)CCCCCCCC=CCC=CCCC	99.7	961.63727:60748 962.64062:102537 963.64398:32811	59.04064:143 69.06604:31 71.04682:173 73.06043:61 81.06918:41 83.04665:31 85.06358:51 87.04937:206 89.06207:498 91.0789:31 97.07419:102 99.05418:31 101.07118:410 107.08047:82 111.09325:41 113.07401:577 115.09045:41 119.08894:606 123.06014:31 125.07964:1167 127.09647:61 129.07167:31 131.09444:184 133.10687:71 137.08511:31 139.10619:82 141.08502:61 141.12025:31 143.09981:601 145.12035:71 149.09358:…	116553	220324	584807
12.334	PI 12:0_28:0;1O	[M-H]-	937.639	C49H95O14P	OxPI	CPQSFWVIEWWUTM-UHFFFAOYSA-N	O=C(OCC(OC(=O)CCCCCCCC(O)CCCCCCCCCCCCCCCCCCC)COP(=O)(O)OC1C(O)C(O)C(O)C(O)C1O)CCCCCCCCCCC	98.9	937.63586:2128 938.63921:3554 939.64257:1025	87.04703:31 89.0637:20 101.07009:51 108.77955:10 113.07437:41 119.09086:51 125.07845:71 143.10023:41 161.12234:51 179.13792:82 197.13142:10 203.16222:10 217.17036:41 235.19427:112 239.19353:10 253.20134:20 255.35167:1211 259.19061:31 287.19293:31 297.36542:20 297.38248:31 305.21332:41 305.22318:71 323.23846:41 345.42419:10 361.28546:21 365.46567:10 379.29367:544 380.30359:21 381.6348:10 397.31473…	15359	20122	24806
10.079	PI 9:0_12:0;2O	[M-H]-	687.336	C30H57O15P	OxPI	PBAKWXATQYIAQE-UHFFFAOYSA-N	O=C(OCC(OC(=O)CCCCCC(O)CCCCCO)COP(=O)(O)OC1C(O)C(O)C(O)C(O)C1O)CCCCCCCC	90.3	687.33167:1571 688.33502:2517 689.33838:1460		3797	1734	5028
7.959	PI 20:3_22:3;2O	[M-H]-	969.571	C51H87O15P	OxPI	JTIOYAITNBMCIK-UHFFFAOYSA-N	O=C(OCC(OC(=O)CCCCCCC(O)C(O)C=CCC=CCC=CCCCCC)COP(=O)(O)OC1C(O)C(O)C(O)C(O)C1O)CCCCCCCCCC=CCC=CCC=CCC	87.2	969.56085:2254 970.5642:3858 971.56756:1015	205.24605:7 452.98062:3 471.98303:14 472.02289:10 473.45972:19 473.49353:2830 474.48651:41 966.85522:7 966.94745:10 969.88275:20 969.90039:54 969.99713:2329	2101	1900	2832
13.361	PG 8:0_26:0;1O	[M-H]-	765.529	C40H79O11P	OxPG	GPMJUTHDWRISPM-UHFFFAOYSA-N	O=C(OCC(OC(=O)CCCCCCCC(O)CCCCCCCCCCCCCCCCC)COP(=O)(O)OCC(O)CO)CCCCCCC	100	765.52887:2869 766.53222:1631 767.53558:642	75.04126:41 85.06775:31 95.05663:10 106.43005:10 113.06677:51 113.07729:92 117.06692:31 157.088:20 169.16748:10 175.10301:82 187.17677:10 193.1153:31 193.12315:71 199.22629:10 205.16539:41 231.16394:31 245.26736:10 249.16374:51 255.34897:499 269.39581:21 277.34277:464 336.13354:10 477.23776:10 487.50281:31 505.52148:92 509.50415:31 525.60089:10 527.50934:51 527.52881:92 747.83301:41 747.86005:31 …	34364	57748	10640
11.749	PG 12:0_28:0;1O	[M-H]-	849.623	C46H91O11P	OxPG	KAWOMOQYVCLDEV-UHFFFAOYSA-N	O=C(OCC(OC(=O)CCCCCCCC(O)CCCCCCCCCCCCCCCCCCC)COP(=O)(O)OCC(O)CO)CCCCCCCCCCC	99.9	849.62329:3028 850.62664:3009 851.63:1606	58.00248:10 59.05248:10 62.01413:1186 71.04435:12 89.06065:41 115.08736:10 119.08581:51 161.12364:31 179.13553:51 369.4765:10 382.49249:31 383.49838:20 396.52069:31 397.52234:61 405.42444:10 409.53467:31 786.95514:31 786.96301:41 789.95264:31 803.98828:112 804.02032:153 810.47546:10 813.94836:41 814.03302:41 849.90906:51 849.9585:71 849.97906:133 850.02435:61	87315	9066	44044
13.8	PG 16:1_28:0;1O	[M-H]-	903.67	C50H97O11P	OxPG	RBCLRAVZMPUFAF-UHFFFAOYSA-N	O=C(OCC(OC(=O)CCCCCCCC(O)CCCCCCCCCCCCCCCCCCC)COP(=O)(O)OCC(O)CO)CCCCCCCC=CCCCCCC	99.9	903.6687:2551 904.67205:2180 905.67541:570	62.01428:530 119.08752:31 841.02802:82 844.05695:51 858.02539:41 858.07501:41 868.06415:51 903.99487:31 904.04163:71 904.07129:71 904.12225:41	39620	7763	33450
7.649	PG 8:0_10:0;1O	[M-H]-	541.278	C24H47O11P	OxPG	ONYSPAAXKJELMF-UHFFFAOYSA-N	O=C(OCC(OC(=O)CCCCCC(O)CCC)COP(=O)(O)OCC(O)CO)CCCCCCC	99.6	541.27734:2382 542.28069:1343 543.28405:384	187.1922:10 205.24628:41 205.25233:71 457.45499:41 473.49097:1638	411	272	185
11.333	PG 8:0_15:1;1O	[M-H]-	609.341	C29H55O11P	OxPG	BPXKLGJGEFVRDG-UHFFFAOYSA-N	O=C(OCC(OC(=O)CCCCCCC(O)C=CCCCCC)COP(=O)(O)OCC(O)CO)CCCCCCC	99.3	609.33948:1100 610.34283:575 611.34619:205	80.9537:41 440.07684:10 455.61502:20 474.20151:10 483.61078:31 483.62939:41 499.64667:194 501.6561:20 527.64282:195 529.646:20 609.60992:695 609.72845:38 609.78424:46	10690	11900	22355
8.999	PG 14:0_28:0;1O	[M-H]-	877.654	C48H95O11P	OxPG	GRSXXSSTBPVUOG-UHFFFAOYSA-N	O=C(OCC(OC(=O)CCCCCCCC(O)CCCCCCCCCCCCCCCCCCC)COP(=O)(O)OCC(O)CO)CCCCCCCCCCCCC	99.2	877.65259:1621 878.65594:1118 879.6593:572		1703	1912	30455
10.204	PG 8:0_20:5;2O	[M-H]-	687.351	C34H57O12P	OxPG	WJCQWJDYKPVDSK-UHFFFAOYSA-N	O=C(OCC(OC(=O)CCCC=CCC=CCC(O)C=CC=CC=CC(O)CC)COP(=O)(O)OCC(O)CO)CCCCCCC	97.6	687.35455:1624 688.3579:1421 689.36126:406	255.35121:41 559.43982:51 560.43555:31 687.65509:1158	4174	18717	4580
6.361	PG 8:0_22:5;1O	[M-H]-	699.388	C36H61O11P	OxPG	IKDZFPZDNKSQFH-UHFFFAOYSA-N	O=C(OCC(OC(=O)CCCCC(O)C=CCC=CCC=CCC=CCC=CCC)COP(=O)(O)OCC(O)CO)CCCCCCC	97.3	699.39117:1304 700.39452:1277 701.39788:352	59.03959:14 71.04567:24 89.06345:41 101.07125:17 111.33755:3 113.07559:31 119.08903:48 125.08289:31 131.09778:10 143.10329:17 149.11266:10 161.11841:27 167.10933:10 175.14586:3 179.13945:41 221.15213:7 233.1799:3 235.19167:51 245.18109:14 253.20987:14 255.34669:221 259.79749:3 263.19516:24 269.3703:10 287.20679:17 305.23004:14 323.24551:10 397.31409:239 411.57471:3 415.33884:85 653.65442:14 653.7…	495	128	153
14.042	PG 24:0_22:3;4O	[M-H]-	975.654	C52H97O14P	OxPG	OYUHKARIZZDYLD-UHFFFAOYSA-N	O=C(OCC(OC(=O)CCCC(O)CCC(O)C(O)C=CCC=CCC=CCCCC(O)C)COP(=O)(O)OCC(O)CO)CCCCCCCCCCCCCCCCCCCCCCC	93.1	975.64691:2947 976.65026:2753 977.65362:1810	59.03986:31 65.7704:10 113.07138:51 115.09386:10 123.09812:10 125.08002:51 141.09213:10 143.10358:31 159.78081:10 161.12228:61 179.13405:51 199.15671:41 217.17227:31 233.15427:10 235.18541:102 251.18518:10 253.20784:52 255.34692:430 257.30243:10 269.33112:31 279.36432:586 280.36353:21 282.7851:10 287.20938:61 297.37726:31 303.19839:10 305.2179:82 322.23099:10 344.86758:10 363.98468:10 374.64072:2…	16014	28638	27064
13.698	PG 18:0_18:1;3O	[M-H]-	823.534	C42H81O13P	OxPG	WSLFNELRFUZQSU-UHFFFAOYSA-N	O=C(OCC(OC(=O)CCCC(O)CCC(O)C=CCC(O)CCCCCC)COP(=O)(O)OCC(O)CO)CCCCCCCCCCCCCCCCC	92.3	823.54077:2864 824.54412:4443 825.54748:1090	62.01667:31 235.1897:71 253.20331:184 277.34531:82 278.49173:34 279.35956:4524 280.36115:44 281.37399:112 509.57794:10 515.55927:71 820.92822:10 823.98157:61	31166	30843	11678
11.521	PE 24:0_17:0;2O	[M-H]-	848.639	C46H92NO10P	OxPE	YTVWVHXAUZHPLT-UHFFFAOYSA-N	O=C(OCC(OC(=O)CCCCCCCC(O)CCCCCCCCO)COP(=O)(O)OCCN)CCCCCCCCCCCCCCCCCCCCCCC	96.9	848.63434:4481 849.63769:4063 850.64105:5687	59.04097:41 85.04964:10 89.06512:112 91.01192:10 101.06449:31 113.07443:61 119.08629:173 131.08519:20 143.10532:51 149.11473:51 155.21255:10 161.11516:112 179.14168:163 284.40216:10 295.4325:41 307.44717:31 341.46979:61 353.4639:61 355.47372:31 366.49716:10 384.52243:10 390.52933:21 396.52655:367 407.2948:21 408.53821:327 410.55283:82 620.90173:10 622.84546:41 632.81219:20 632.8584:51 640.86902:7…	54927	24750	77756
4.052	FA 17:4;(2OH)	[M-H]-	277.181	C17H26O3	OxFA	VZTCZKXOAIKYDC-UHFFFAOYSA-N	O=C(O)C(O)CCC=CCC=CCC=CCC=CCC	100	277.18076:1964 278.18411:570 279.18747:158		420	387	724
10.35	FA 16:1;3O	[M-H]-	301.202	C16H30O5	OxFA	DFQGAZSAPPTNJP-UHFFFAOYSA-N	O=C(O)CCCCCCC(OO)C=CCCCCCCO	100	301.20175:3171 302.2051:1271 303.20846:318		37793	27944	31402
7.897	FA 20:4;2O	[M-H]-	335.223	C20H32O4	OxFA	WTTRVKVOOJHCSN-UHFFFAOYSA-N	O=C(O)CCCCC(O)C(O)C=CCC=CCC=CCC=CCC	100	335.22287:1889 336.22622:828 337.22958:324	57.06035:51 71.20551:10 73.09695:92 204.24641:286 205.2506:366 233.25571:41 249.26213:184 305.35376:31 335.37073:224	722	538	235
5.497	FA 15:4;(2OH)	[M-H]-	249.15	C15H22O3	OxFA	WYLSFVBMEPNGCF-UHFFFAOYSA-N	O=C(O)C(O)C=CCC=CCC=CCC=CCC	99.8	249.15015:16412 250.1535:3993 251.15686:512	133.12033:10 149.11987:7 189.20699:133 205.24847:569 220.24614:14 234.23137:3 249.26421:31	51357	44845	71044
5.723	FA 18:4;(2OH)	[M-H]-	291.197	C18H28O3	OxFA	CZVJYVLWWMURCY-UHFFFAOYSA-N	O=C(O)C(O)CCCC=CCC=CCC=CCC=CCC	99.8	291.1972:5586 292.20055:1755 293.20391:314	57.05497:8 69.06628:5 77.07187:8 80.06309:8 88.98904:3 93.07361:5 95.0938:8 95.67024:3 97.10784:10 121.15835:31 123.13091:13 123.14187:10 125.15256:18 147.14505:8 161.16515:3 165.16565:3 177.20761:5 185.19415:10 187.24437:3 190.17921:8 197.20844:5 211.22043:8 243.22165:3 247.27719:8 291.32782:5	70514	62519	57113
2.807	FA 18:3;2O	[M-H]-	309.207	C18H30O4	OxFA	VWKNCZXDXPBMJN-UHFFFAOYSA-N	O=C(O)CCCCCC(O)C(O)C=CCC=CCC=CCC	99.8	309.20773:2570 310.21108:629 311.21444:1608	55.04448:3 58.03089:3 59.03883:7 69.06525:4 73.06203:3 97.10804:3 99.05042:6 110.08399:3 119.13568:3 122.08983:4 123.09825:4 125.15123:4 127.16227:3 133.09599:3 135.1368:3 137.11871:9 137.15013:3 145.12601:3 149.15794:3 151.10262:15 152.14934:22 153.15599:3 155.16869:3 161.17084:3 162.17989:9 163.14517:13 165.12425:4 165.97816:1 171.18114:9 175.15007:6 176.13066:3 177.16287:3 179.15503:3 180.1600…	3886	4922	6018
13.199	FA 22:1;2O	[M-H]-	369.301	C22H42O4	OxFA	UBHSEJBILMDXFU-UHFFFAOYSA-N	O=C(O)CCCCCCCC(O)CCCC=CCCCCC(O)CCC	99.8	369.30157:2170 370.30492:1271 371.30828:168		13733	25925	25422
8.247	FA 16:0;(2OH)	[M-H]-	271.228	C16H32O3	OxFA	JGHSBPIZNUXPLA-UHFFFAOYSA-N	O=C(O)C(O)CCCCCCCCCCCCCC	99.6	271.22885:1620 272.2322:289 273.23556:30	223.30083:7 225.3226:17 239.23187:3	11108	22393	22893
1.284	FA 18:1;3O	[M-H]-	329.233	C18H34O5	OxFA	LGADJSRSYLFTSG-UHFFFAOYSA-N	O=C(O)CCCC(O)CCC(O)C=CCC(O)CCCCCC	99.5	329.23227:29055 330.23562:12180 331.23898:1611	50.97509:1 55.04345:12 57.05724:33 58.02983:4 59.03776:6 64.0583:3 69.06409:6 71.04245:4 71.07816:20 73.05962:4 80.05566:3 80.06451:9 82.07581:6 83.08695:13 84.05768:12 85.06269:9 95.08983:3 97.108:20 99.12347:106 99.66123:3 111.13238:3 113.14052:7 115.1227:3 119.13406:3 121.1554:22 123.13264:10 125.14799:55 127.13352:4 127.16537:150 129.1427:9 132.11865:3 135.13998:3 137.15334:33 139.17325:370 1…	204536	254626	270041
10.318	FA 16:0;2O	[M-H]-	287.223	C16H32O4	OxFA	BOVBNBWBCCWHEP-UHFFFAOYSA-N	O=C(O)CCCCCCC(O)CCCCCCCCO	99.4	287.22394:3039 288.22729:3632 289.23065:581		36338	12560	15402
6.826	FA 15:3;(2OH)	[M-H]-	251.165	C15H24O3	OxFA	BUYJBXMBRQARHW-UHFFFAOYSA-N	O=C(O)C(O)CCCC=CCC=CCC=CCC	99.3	251.16411:1678 252.16746:253 253.17082:363	121.12573:7 125.11625:14 137.12674:7 140.10417:3 148.12131:7 151.10582:7 163.1575:7 179.22842:7 190.22404:7 203.18004:3 206.22255:7 220.19571:7 221.20682:7 235.22639:20 235.25021:10 236.24318:7 251.26109:31	20751	21984	22941
10.318	FA 16:1;2O	[M-H]-	285.207	C16H30O4	OxFA	NBLMLNIZQBPVPD-UHFFFAOYSA-N	O=C(O)CCCCCCC(O)C=CCCCCCCO	99.2	285.20581:1568 286.20916:3485 287.21252:3196		2744	6001	3879
3.359	FA 18:2;2O	[M-H]-	311.223	C18H32O4	OxFA	NMONGVDUESEHOK-UHFFFAOYSA-N	O=C(O)CCCCCC(O)C(O)C=CCC=CCCCCC	99.2	311.22156:16648 312.22491:3695 313.22827:708	57.05809:8 59.03645:2 71.04343:2 80.0605:3 83.08675:2 97.11337:2 99.12186:3 109.11401:2 111.13071:3 113.14634:3 119.10461:6 121.15057:3 123.13403:7 125.15098:12 127.16679:13 129.14735:3 135.14311:3 137.15483:5 139.1731:16 149.16286:2 151.17006:3 153.15572:3 155.17545:7 165.16754:3 167.17708:2 169.19691:3 170.07417:2 171.17717:63 181.19798:2 183.08844:77 183.18016:7 184.09865:7 185.20001:16 197.11…	8562	5205	110331
9.443	FA 18:2;(2OH)	[M-H]-	295.228	C18H32O3	OxFA	AFDSETGKYZMEEA-UHFFFAOYSA-N	O=C(O)C(O)CCCCCCC=CCC=CCCCCC	99.1	295.22922:5049 296.23257:1193 297.23593:770	95.09641:10 165.14737:10 171.17509:20 295.36166:31	55028	4605	32026
11.957	FA 22:2;2O	[M-H]-	367.285	C22H40O4	OxFA	KXGWEHMGNWPQBJ-UHFFFAOYSA-N	O=C(O)CCCCCCC(O)C(O)CCCC=CCC=CCCCCC	99	367.28683:1338 368.29018:1552 369.29354:37231	71.04608:51 84.0668:10 265.37378:31 267.39032:224 323.42834:20 337.79514:10 352.36542:20 367.3949:31 367.51398:31	13237	13206	2595
12.416	FA 22:0;(2OH)	[M-H]-	355.322	C22H44O3	OxFA	RPGJJWLCCOPDAZ-UHFFFAOYSA-N	O=C(O)C(O)CCCCCCCCCCCCCCCCCCCC	98.7	355.32346:1637 356.32681:521 357.33017:829	171.10628:10 271.32916:10 305.41928:31 309.44745:163 355.48596:41	5224	8186	11160
10.318	FA 16:1;(2OH)	[M-H]-	269.212	C16H30O3	OxFA	MFMJWERISIRPMN-UHFFFAOYSA-N	O=C(O)C(O)CCCCCCC=CCCCCCC	98	269.21017:3244 270.21352:1889 271.21688:1453		45758	14582	6727
9.443	FA 19:2;2O	[M-H]-	325.238	C19H34O4	OxFA	CGSBBEGXPGKSNX-UHFFFAOYSA-N	O=C(O)CCCCCCC(O)C=CCC=CCCCCCCO	97.9	325.24048:7786 326.24383:3581 327.24719:1332	59.03857:61 183.09393:133 197.11313:31 259.33325:10 261.33359:102 275.30521:10 278.56677:23 279.35922:4437 325.33295:51	76972	6522	1129
1.602	FA 18:2;3O	[M-H]-	327.218	C18H32O5	OxFA	MKYUCBXUUSZMQB-UHFFFAOYSA-N	O=C(O)CCCCCCCC(O)C=CC(O)C(O)CC=CCC	97.9	327.21976:2371 328.22311:606 329.22647:609	67.08807:3 71.07803:8 80.05807:5 83.08556:5 84.05368:18 97.1093:5 109.14805:3 125.11319:8 125.14635:10 127.1685:10 129.14748:18 135.14323:8 137.15826:18 141.14583:5 141.15588:8 153.1978:5 155.17734:23 163.17389:5 165.20215:10 167.18451:3 171.17361:25 185.19247:18 186.96263:3 197.20078:15 199.20062:3 209.2103:31 253.19452:5	10916	31789	23403
10.24	FA 16:2;(2OH)	[M-H]-	267.197	C16H28O3	OxFA	RJHVFFBCDUWLPU-UHFFFAOYSA-N	O=C(O)C(O)CCCCCCC=CCC=CCCC	97.7	267.19873:1143 268.20208:168 269.20544:3701		2792	12942	2168
8.312	FA 18:3;(2OH)	[M-H]-	293.212	C18H30O3	OxFA	JQXGCBKGIBTCHY-UHFFFAOYSA-N	O=C(O)C(O)CCCCCCC=CCC=CCC=CCC	96.5	293.21484:1662 294.21819:759 295.22155:284	63.04506:10 79.00782:10 263.2251:10	2105	19047	955
10.318	FA 16:2;2O	[M-H]-	283.192	C16H28O4	OxFA	UNTXXRVLWZCRET-UHFFFAOYSA-N	O=C(O)CCCCCCC(O)C=CCC=CCCCO	96	283.19437:3631 284.19772:1162 285.20108:2615	57.06324:10 71.09441:10 81.08315:10 83.08396:20 98.07987:20 99.08791:20 124.11821:10 127.17134:10 137.16949:10 148.09874:10 211.30861:10	41086	13139	4123
10.318	FA 17:0;2O	[M-H]-	301.238	C17H34O4	OxFA	IOJIYUIMUZFIMU-UHFFFAOYSA-N	O=C(O)CCCCCCCC(O)CCCCCCCCO	95.5	301.24142:35994 302.24477:13946 303.24813:3776	71.08381:31 83.08536:20 232.56789:10 237.3273:255 254.55074:61 255.34888:10367 256.35849:41	381345	116909	21523
11.176	FA 22:0;2O	[M-H]-	371.317	C22H44O4	OxFA	UNIHVJYJIYQWMS-UHFFFAOYSA-N	O=C(O)CCCCCCCC(O)C(O)CCCCCCCCCCCC	90.2	371.32126:1675 372.32461:539 373.32797:224	73.0317:10 291.34256:10 308.25726:10	3585	11343	22947
13.849	FA 21:1;(2OH)	[M-H]-	339.291	C21H40O3	OxFA	DOAJBUUOZVNEBH-UHFFFAOYSA-N	O=C(O)C(O)CCCCCCCCC=CCCCCCCCCC	89.2	339.29529:3298 340.29864:570 341.302:114		53822	73332	92700
10.204	FA 20:1;2O	[M-H]-	341.27	C20H38O4	OxFA	MHXCIVILQWGQNT-UHFFFAOYSA-N	O=C(O)CCCCCCCC(O)C(O)C=CCCCCCCCC	88.8	341.2746:1093 342.27795:1015 343.28131:203		894	12536	1067
12.932	FA 20:3;3O	[M-H]-	353.233	C20H34O5	OxFA	DHVGNYSCNRCFGZ-UHFFFAOYSA-N	O=C(O)CCCCC(O)CCC(O)C(O)C=CCC=CCC=CCC	86.9	353.228:1645 354.23135:1050 355.23471:144	134.0912:10 147.12442:153 190.22783:10 204.62767:42 205.25229:864 267.2308:11 351.36676:10 353.38123:51	17484	20924	17375
11.386	FA 18:1;(2OH)	[M-H]-	297.243	C18H34O3	OxFA	JBSOOFITVPOOSY-UHFFFAOYSA-N	O=C(O)C(O)CCCCCCC=CCCCCCCCC	86.1	297.23804:2182 298.24139:1311 299.24475:1202	59.04168:20 72.03925:10 83.0929:20 177.14319:10 183.09163:41 297.3714:31	2854	4388	9691
10.339	FA 19:1;2O	[M-H]-	327.254	C19H36O4	OxFA	YJUJLYFUPHRQKT-UHFFFAOYSA-N	O=C(O)CCCCCCC(O)C=CCCCCCCCCCO	85.9	327.25961:4464 328.26296:1851 329.26632:464	59.04299:10 255.34457:10 281.35025:31 281.37869:697	15407	77220	13867
5.948	FA 18:3;3O	[M-H]-	325.202	C18H30O5	OxFA	PAHHZUIGGXPZTO-UHFFFAOYSA-N	O=C(O)CCCCCC=CC(O)C=CC(O)C(O)CC=CCC	85.6	325.20758:3535 326.21093:2316 327.21429:966	57.0604:3 63.16967:3 71.08526:3 79.99372:36 80.06068:3 83.08305:3 84.0667:3 97.10796:3 113.15099:3 117.08843:4 118.73826:3 119.1032:255 121.09787:3 123.13573:6 125.15112:13 131.69373:3 133.12518:9 134.13231:3 137.15662:15 139.17322:3 147.14519:4 150.07146:1 153.15932:3 156.05629:16 163.18106:3 170.08162:111 179.07924:3 182.50813:3 183.09424:3744 184.10254:89 184.33635:3 185.11938:4 185.39229:3 18…	7803	68411	2009
11.391	FA 19:0;2O	[M-H]-	329.27	C19H38O4	OxFA	VIQDMENBCDLKMA-UHFFFAOYSA-N	O=C(O)CCCCCCCC(O)CCCCCCCCCCO	84.2	329.27557:28624 330.27892:13408 331.28228:2639	57.05677:41 59.03945:20 97.11028:20 265.37341:122 282.5022:31 283.39288:6575 284.39691:27 295.35922:31 329.36441:31	32575	367292	284832
11.593	FA 23:0;(2OH)	[M-H]-	369.337	C23H46O3	OxFA	JZWLIRVAYJRWLN-UHFFFAOYSA-N	O=C(O)C(O)CCCCCCCCCCCCCCCCCCCCC	83	369.34351:1977 370.34686:1827 371.35022:1421		15305	18255	16541
6.736	FA 18:2;1O	[M-H]-	295.228	C18H32O3	OxFA	UKRXAPMQXXXXTD-UHFFFAOYSA-N	O=C(O)CCCCCCC(O)C=CCC=CCCCCC	79.4	295.23425:2464 296.2376:575 297.24096:573	57.0613:3 73.01958:3 93.07899:7 139.13637:7 195.15349:3 223.25488:7 295.20404:7 295.3642:10	1388	56590	3974
12.355	MGDG 19:0_22:1	[M+H]+	872.719	C50H94O10	MGDG	ZRZYLNIPERVMDX-UHFFFAOYSA-N	O=C(OCC(OC(=O)CCCCCCCCCCCC=CCCCCCCCC)COC1OC(CO)C(O)C(O)C1O)CCCCCCCCCCCCCCCCCC	100	872.71838:4818 873.72173:6896 874.72509:2859		58799	45200	62226
8.452	MGDG 10:0_22:6	[M+H]+	736.499	C41H66O10	MGDG	DLGLBZJTZIZZPR-UHFFFAOYSA-N	O=C(OCC(OC(=O)CCC=CCC=CCC=CCC=CCC=CCC=CCC)COC1OC(CO)C(O)C(O)C1O)CCCCCCCCC	99.8	736.49835:1099 737.5017:1180 738.50506:480	57.09791:10 59.08546:51 69.10302:10 83.12321:10 89.09549:31 103.08727:10 119.864:10 121.14735:10 127.16772:20 133.14339:82 141.17725:10 149.19629:10 161.16478:143 163.18759:10 165.16132:41 177.19264:51 206.24828:10 233.28897:61 251.22935:10 261.92853:10 275.19739:10 277.3353:82 301.26605:10 305.37259:20 321.39032:41 435.49274:10 437.56656:10 439.56833:51 439.58905:31 447.45389:31 463.57816:61 480…	12545	12847	15631
13.287	MGDG 18:0_22:3	[M+H]+	854.672	C49H88O10	MGDG	VVLUCYDDYNLZLL-UHFFFAOYSA-N	O=C(OCC(OC(=O)CCCCCCCCC=CCC=CCC=CCCCCC)COC1OC(CO)C(O)C(O)C1O)CCCCCCCCCCCCCCCCC	99.8	854.67224:2113 855.67559:1067 856.67895:914		18399	27965	27748
5.604	MGDG 8:0_15:1	[M+H]+	620.437	C32H58O10	MGDG	PJZLUKLOMOENRE-UHFFFAOYSA-N	O=C(OCC(OC(=O)CCCCCCCC=CCCCCC)COC1OC(CO)C(O)C(O)C1O)CCCCCCC	99.7	620.43579:244381 621.43914:168691 622.4425:32302	55.07857:41 56.92864:75 57.09495:10762 59.07594:112 69.06103:61 71.11536:122 73.05974:41 73.09595:377 77.07178:163 81.577:10 83.12219:51 87.08154:2626 88.82808:82 89.09842:24929 91.09257:217 91.11414:102 93.11288:253 97.14202:41 103.09901:61 105.11585:71 107.09525:61 107.13178:184 109.10638:20 113.18025:228 115.10654:82 117.11937:224 117.14076:235 118.12695:255 119.10187:390 119.13731:406 120.750…	2389475	3156028	2567852
6.71	MGDG 8:0_16:1	[M+H]+	634.453	C33H60O10	MGDG	JVMOAOLXARRMJA-UHFFFAOYSA-N	O=C(OCC(OC(=O)CCCCCCCC=CCCCCCC)COC1OC(CO)C(O)C(O)C1O)CCCCCCC	99.7	634.45148:74062 635.45483:32253 636.45819:6384	55.08051:42 57.09586:557 59.07361:31 59.08446:71 69.10194:20 71.11638:1159 73.09578:61 83.12202:31 85.13316:130 85.13837:630 87.08137:554 89.09825:3699 91.0897:41 91.11396:41 93.10998:82 107.1316:31 115.10334:31 115.11092:10 117.11766:41 117.13905:61 119.09861:112 119.13559:92 120.74993:21 121.11792:963 121.15211:42 123.13541:51 127.20284:122 131.12773:296 132.15154:33 133.14511:3195 135.14015:27…	1597070	1053730	1361879
14.061	MGDG 22:0_9:0	[M+H]+	734.578	C40H76O10	MGDG	QVYDTGAIZKHPBR-UHFFFAOYSA-N	O=C(OCC(OC(=O)CCCCCCCC)COC1OC(CO)C(O)C(O)C1O)CCCCCCCCCCCCCCCCCCCCC	99.1	734.57904:1248 735.58239:609 736.58575:609		10206	13600	12926
11.508	MGDG 8:0_22:6	[M+H]+	708.468	C39H62O10	MGDG	MDUJDGIIARDUQK-UHFFFAOYSA-N	O=C(OCC(OC(=O)CCC=CCC=CCC=CCC=CCC=CCC=CCC)COC1OC(CO)C(O)C(O)C1O)CCCCCCC	98.9	708.466:1574 709.46935:812 710.47271:609	53.18682:10 57.09696:41 102.13934:31 244.86191:10 251.1544:41 307.26196:31 327.21701:61 327.2298:173 354.34741:10 382.19653:10 383.3208:418 438.02664:22 439.36926:31 439.40775:1778 440.40866:31 495.33325:49 495.49353:6446 496.49976:61 497.50073:71 551.42029:25 551.58606:3560 552.57471:29 553.59741:61 607.6748:1730 608.67413:32 609.66382:31 663.75879:391 708.93958:71	9894	9959	5050
8.262	MGDG 11:0_22:5	[M+H]+	752.531	C42H70O10	MGDG	ILCKHEKPSRARBL-UHFFFAOYSA-N	O=C(OCC(OC(=O)CCCCCC=CCC=CCC=CCC=CCC=CCC)COC1OC(CO)C(O)C(O)C1O)CCCCCCCCCC	98.3	752.53351:1286 753.53686:1672 754.54022:947	57.09482:31 89.09828:31 119.22349:10 133.14027:51 147.14264:10 158.17125:10 159.18503:153 163.15887:10 165.16145:41 177.18527:31 177.20595:275 209.20522:20 233.29128:20 265.28473:20 277.3378:51 298.47647:71 447.45401:51 453.53745:31 479.58279:71 559.6239:51 577.75482:31 752.83148:41 752.85083:51 752.90894:82 752.95929:41	2494	3554	2469
13.081	MGDG 18:0_22:1	[M+H]+	858.703	C49H92O10	MGDG	GWBYFORYYIBHES-UHFFFAOYSA-N	O=C(OCC(OC(=O)CCCCCCCCCCCC=CCCCCCCCC)COC1OC(CO)C(O)C(O)C1O)CCCCCCCCCCCCCCCCC	97.9	858.70642:2712 859.70977:2437 860.71313:609	59.08668:41 60.07079:56 81.10709:15 83.12475:20 95.1292:15 97.14762:15 109.15366:20 118.12554:5 119.14515:15 121.15864:25 123.1749:20 133.16341:36 135.175:25 137.19341:31 147.18587:20 149.20201:20 159.18727:10 161.20842:20 163.22791:31 175.22913:20 219.31563:20 233.32877:15 245.34154:61 250.36287:15 261.34271:15 262.37772:201 263.35748:102 268.38782:15 280.37329:21 280.39221:326 298.41666:133 313…	36483	1899	45045
11.586	MGDG 22:0_22:6	[M+H]+	904.687	C53H90O10	MGDG	LDTBUNQSNUEOSL-UHFFFAOYSA-N	O=C(OCC(OC(=O)CCC=CCC=CCC=CCC=CCC=CCC=CCC)COC1OC(CO)C(O)C(O)C1O)CCCCCCCCCCCCCCCCCCCCC	96.6	904.69196:2556 905.69531:2842 906.69867:1624	57.09563:87 59.0864:56 67.08035:10 67.08381:41 69.09935:41 71.11495:112 73.09554:76 77.07261:5 81.10416:51 83.1205:82 85.13683:87 87.08112:82 87.91979:11 89.09934:644 91.09351:15 93.11382:15 95.126:46 97.14021:51 99.15865:46 105.11399:20 107.13428:20 109.15168:41 111.12687:25 111.16408:51 113.18284:41 117.14188:138 119.13844:20 121.15031:51 123.16807:31 125.14878:31 125.18985:41 127.16439:15 127.…	26882	30696	24564
12.753	MGDG 18:0_22:2	[M+H]+	856.687	C49H90O10	MGDG	MCDRRMAKTKKBKU-UHFFFAOYSA-N	O=C(OCC(OC(=O)CCCCCCCCCCCC=CCC=CCCCCC)COC1OC(CO)C(O)C(O)C1O)CCCCCCCCCCCCCCCCC	95.5	856.69238:10810 857.69573:10970 858.69909:4875	55.08271:10 57.09492:61 59.08678:82 67.08314:41 69.09869:31 71.11787:71 81.10737:82 83.12505:92 85.14146:71 95.12548:41 95.12962:133 97.14666:71 99.16237:61 105.11788:51 107.13385:51 109.15126:163 111.17111:92 119.13963:133 121.15464:163 123.17245:173 125.15637:31 126.11067:31 131.14825:82 133.16257:173 135.17744:589 137.19423:122 139.21095:71 145.16902:61 147.18507:817 148.18886:51 149.20123:373…	3782	5825	2297
12.444	MGDG 21:0_22:4	[M+H]+	894.703	C52H92O10	MGDG	QJMJNXYCYYWPHV-UHFFFAOYSA-N	O=C(OCC(OC(=O)CCCCCCCCC=CCC=CCC=CCC=CCC)COC1OC(CO)C(O)C(O)C1O)CCCCCCCCCCCCCCCCCCCC	95.4	894.70837:3944 895.71172:5184 896.71508:2808	59.08684:82 71.1215:10 108.14171:10 131.1499:10 245.3501:31 262.37296:51 263.35272:31 265.38675:31 277.33643:31 313.41055:31 314.4187:31 317.35223:102 318.36166:51 465.5719:10 467.58783:112 496.35956:10 500.53946:31 507.63721:31 521.67291:41 550.66309:10 551.76361:153 575.76587:20 576.78949:20 578.7749:51 578.79865:61 579.79779:61 589.75397:71 593.78973:31 602.79321:31 603.8197:82 611.7561:51 612…	68435	10508	132087
11.712	MGDG 12:0_22:2	[M+H]+	772.593	C43H78O10	MGDG	KUQLKNQTSNYQHH-UHFFFAOYSA-N	O=C(OCC(OC(=O)CCCCCCCCCCCC=CCC=CCCCCC)COC1OC(CO)C(O)C(O)C1O)CCCCCCCCCCC	92.2	772.59955:5160 773.6029:3249 774.60626:1827	55.08241:10 57.09566:133 59.0875:20 69.09814:20 71.1161:194 73.0979:92 83.12168:41 84.08086:10 85.13933:163 85.92672:10 87.08363:92 88.28278:21 89.09921:813 95.12859:61 97.1442:61 98.14455:10 99.15986:92 105.11955:10 111.16531:61 113.18257:41 117.13547:20 117.14158:102 119.13505:20 121.15311:31 125.18635:71 126.15501:10 127.20544:61 131.1255:82 131.14651:21 133.14612:833 135.16084:41 138.15157:41…	100648	89883	112303
13.207	MGDG 16:0_22:4	[M+H]+	824.625	C47H82O10	MGDG	LVIWRNINORKGSE-UHFFFAOYSA-N	O=C(OCC(OC(=O)CCCCCCCCC=CCC=CCC=CCC=CCC)COC1OC(CO)C(O)C(O)C1O)CCCCCCCCCCCCCCC	92.2	824.6286:1851 825.63195:1950 826.63531:1350		18888	13456	24124
12.609	MGDG 8:0_21:1	[M+H]+	704.531	C38H70O10	MGDG	RNJHPMOQLKKMSU-UHFFFAOYSA-N	O=C(OCC(OC(=O)CCCCCCCCCC=CCCCCCCCCC)COC1OC(CO)C(O)C(O)C1O)CCCCCCC	92	704.53479:1424 705.53814:1240 706.5415:465		12195	12690	13915
11.511	MGDG 8:0_18:1	[M+H]+	662.484	C35H64O10	MGDG	JISJDNWWHNLIIP-UHFFFAOYSA-N	O=C(OCC(OC(=O)CCCCCCCC=CCCCCCCCC)COC1OC(CO)C(O)C(O)C1O)CCCCCCC	91.2	662.4895:4560 663.49285:3358 664.49621:1239	113.18719:10 119.089:112 121.15798:31 129.11263:20 134.1111:10 135.71172:34 136.12323:5139 151.21741:10 191.25867:20 262.37079:31 263.38492:31 264.39182:31 278.26843:10 282.41257:31 662.60114:21 662.80829:1114 662.9101:92	11658	2300	55320
11.712	MGDG 8:0_17:4	[M+H]+	642.421	C34H56O10	MGDG	SGKFUWJHDSAIPF-UHFFFAOYSA-N	O=C(OCC(OC(=O)CCCC=CCC=CCC=CCC=CCC)COC1OC(CO)C(O)C(O)C1O)CCCCCCC	86.9	642.42651:2029 643.42986:1828 644.43322:406		6006	20043	1105
14.149	MGDG 15:2_19:5	[M+H]+	762.515	C43H68O10	MGDG	WOMAZFNTEYSDTP-UHFFFAOYSA-N	O=C(OCC(OC(=O)CCC=CCC=CCC=CCC=CCC=CCC)COC1OC(CO)C(O)C(O)C1O)CCCCCCC=CCC=CCCC	81.8	762.52142:1866 763.52477:1955 764.52813:1042		5657	17924	4022
6.263	MG 16:2	[M+H]+	344.28	C19H34O4	MG	UYILNCYYYVUPEC-UHFFFAOYSA-N	O=C(OCC(O)CO)CCCCCCCC=CCC=CCCC	99.9	344.27905:12202 345.2824:2594 346.28576:476	55.03962:51 55.07734:82 57.09476:51 62.52241:10 65.06528:41 67.08171:133 69.09722:92 71.08064:31 77.07036:51 79.08769:184 81.10439:122 83.0834:41 83.12201:31 89.09957:20 91.09239:153 93.11134:153 95.12624:112 97.10984:31 99.12514:41 104.04:10 105.11279:185 107.12868:51 109.14899:31 115.09881:20 115.10336:51 117.11921:102 119.10171:265 119.14024:61 121.15524:61 123.13072:41 128.11058:20 129.12576:…	102943	187876	172540
3.327	MG 15:2	[M+H]+	330.264	C18H32O4	MG	TYFFWOFQFFPWLL-UHFFFAOYSA-N	O=C(OCC(O)CO)CCCCCCC=CCC=CCCC	99.1	330.26254:16678 331.26589:5718 332.26925:4536	53.06033:31 55.07748:390 57.05971:122 57.09491:82 59.07264:31 60.08617:10 67.0807:244 67.08533:472 69.06451:61 69.10089:184 71.08318:61 77.06679:31 77.07423:102 78.46877:21 79.08659:304 81.06767:93 81.10454:480 83.08612:184 83.12087:71 85.10204:31 89.29441:10 91.09389:246 91.8271:10 93.11012:319 95.09059:71 95.12502:320 97.1086:82 105.1086:31 105.11295:163 107.13322:122 108.10139:10 109.11079:51 …	38133	24859	15252
6.899	MG 13:1	[M+H]+	304.248	C16H30O4	MG	DVGPFBPXPAMTLV-UHFFFAOYSA-N	O=C(OCC(O)CO)CCCCCCCC=CCCC	95.5	304.24518:5333 305.24853:2412 306.25189:8556	55.07814:475 57.05612:41 57.09346:112 58.08994:71 67.08376:194 69.06175:41 69.0993:1634 71.078:41 73.0979:31 78.06613:10 79.08867:184 80.08627:122 81.10538:315 83.0844:194 83.12044:82 89.10194:10 91.09209:184 93.10967:348 95.12731:163 97.10675:184 97.14153:204 101.1012:41 105.11536:31 107.12836:41 111.164:388 115.12423:31 119.13682:42 121.15334:561 131.13872:61 135.13818:10 137.15631:42 139.17107…	53896	66677	72683
2.692	MG 15:3	[M+H]+	328.248	C18H30O4	MG	PEFPNPOKTMPRRP-UHFFFAOYSA-N	O=C(OCC(O)CO)CCCCC=CCC=CCC=CCC	82.1	328.25449:3599 329.25784:1873 330.2612:2998		271	513	184
6.798	FA 12:0	[M-H]-	199.17	C12H24O2	FA	POULHZVOKOAJMA-UHFFFAOYSA-N	O=C(O)CCCCCCCCCCC	100	199.17088:2197 200.17423:738 201.17759:164	52.48196:3 53.06152:3 57.06024:3 57.99952:3 58.02855:3 62.01329:3 66.02702:3 66.03735:3 69.06739:3 71.07557:3 72.00835:3 73.06303:3 74.0403:3 76.05619:3 78.95001:3 79.08934:3 83.07901:3 83.08287:3 83.08802:3 83.08931:3 87.04429:3 88.06032:3 88.07092:3 90.04708:3 92.06142:3 93.03949:3 95.07446:3 97.0716:3 98.0423:3 98.82121:3 99.97278:3 101.06995:3 103.05137:3 106.09082:3 107.10112:3 108.09566:3 1…	15040	27805	21130
10.38	FA 16:1	[M-H]-	253.217	C16H30O2	FA	SECPZKHBENQXJG-UHFFFAOYSA-N	O=C(O)CCCCCCCC=CCCCCCC	100	253.21733:1752 254.22068:320 255.22404:185715		28810	10069	15147
11.375	FA 18:0	[M-H]-	283.264	C18H36O2	FA	QIQXTHQIDYTFRH-UHFFFAOYSA-N	O=C(O)CCCCCCCCCCCCCCCCC	100	283.27106:403218 284.27441:174737 285.27777:19033	77.01003:10 78.99287:31 205.25261:41 251.1584:102 252.17314:31 254.18626:10 265.3739:173 267.19885:367 268.1969:51 283.24127:122 283.39575:1659	404666	973665	425282
11.505	FA 20:1	[M-H]-	309.28	C20H38O2	FA	BITHHVVYSMSWAG-UHFFFAOYSA-N	O=C(O)CCCCCCCCCC=CCCCCCCCC	100	309.27957:6120 310.28292:1421 311.28628:812	168.15913:10 293.26645:41 295.24054:10 309.30911:51 309.4184:41	34472	61303	5663
11.396	FA 24:0	[M-H]-	367.358	C24H48O2	FA	QZZGJDVWLFXDLK-UHFFFAOYSA-N	O=C(O)CCCCCCCCCCCCCCCCCCCCCCC	100	367.36215:5984 368.3655:2219 369.36886:451	352.35947:20 367.36987:20 367.51062:61 367.52145:122	119250	160572	57156
11.593	FA 22:2	[M-H]-	335.296	C22H40O2	FA	HVGRZDASOHMCSK-UHFFFAOYSA-N	O=C(O)CCCCCCCCCCCC=CCC=CCCCCC	99.9	335.29514:1001 336.29849:0 337.30185:203	255.34477:10 319.35553:5 335.44562:15	7872	10617	2446
13.293	FA 42:10	[M-H]-	599.483	C42H64O2	FA	UNZLBSACFXKTEJ-UHFFFAOYSA-N	O=C(O)CCCCCCCCCCC=CCC=CCC=CCC=CCC=CCC=CCC=CCC=CCC=CCC=CCC	99.9	599.48291:1694 600.48626:1411 601.48962:487	153.16295:10 165.16597:133 223.1667:10 228.22177:71 230.20137:20 251.17867:10 255.27943:31 256.29794:51 257.27316:31 283.29843:31 284.29037:41 285.2912:20 285.31268:71 301.30096:31 329.32657:430 500.63214:41 599.71783:71	13527	18340	14990
13.792	FA 18:1	[M-H]-	281.249	C18H34O2	FA	ZQPPMHVWECSIRJ-UHFFFAOYSA-N	O=C(O)CCCCCCCC=CCCCCCCCC	99.8	281.24792:1181 282.25127:558 283.25463:2787		4800	24543	4058
10.107	FA 16:0	[M-H]-	255.233	C16H32O2	FA	IPCSVZSSVZVIGE-UHFFFAOYSA-N	O=C(O)CCCCCCCCCCCCCCC	99.7	255.23376:625191 256.23711:218376 257.24047:24384	255.34856:10	85292	1158838	1661685
14.018	FA 18:2	[M-H]-	279.233	C18H32O2	FA	OYHQOLUKZRVURQ-UHFFFAOYSA-N	O=C(O)CCCCCCCC=CCC=CCCCCC	99.5	279.23203:1223 280.23538:547 281.23874:494		16435	13108	14778
13.839	FA 40:10	[M-H]-	571.452	C40H60O2	FA	RKUXVHZIAAASGG-UHFFFAOYSA-N	O=C(O)CCCCCCCCC=CCC=CCC=CCC=CCC=CCC=CCC=CCC=CCC=CCC=CCC	99.4	571.45331:43612 572.45666:50975 573.46002:16057	69.02871:1323 160.16281:51 203.6089:31 204.24609:899 204.61758:32 205.25029:3958 216.18472:31 217.17827:31 217.25943:340 218.26587:41 220.24591:562 229.19081:32 229.26137:2216 230.26949:51 232.24931:705 233.18634:42 233.26183:515 244.25331:112 244.29083:122 245.2695:265 246.20804:82 246.27673:71 247.27936:41 257.22513:41 257.26816:747 262.27271:31 267.39008:978 269.41196:153 272.27026:51 273.2707…	336066	437545	357250
9.331	FA 15:0	[M-H]-	241.217	C15H30O2	FA	WQEPLUUGTLDZJY-UHFFFAOYSA-N	O=C(O)CCCCCCCCCCCCCC	99.2	241.21855:2295 242.2219:482 243.22526:136	117.10323:1 142.1032:3 241.32039:3	9960	19407	74272
12.209	FA 28:1	[M-H]-	421.405	C28H54O2	FA	UGGULCOQUKAIQY-UHFFFAOYSA-N	O=C(O)CCCCCCCCCCCCCCCC=CCCCCCCCCCC	98.4	421.40329:1121 422.40664:1015 423.41:406		5758	4292	14306
12.385	FA 20:0	[M-H]-	311.296	C20H40O2	FA	VKOBVWXKNCXXDE-UHFFFAOYSA-N	O=C(O)CCCCCCCCCCCCCCCCCCC	96.8	311.29813:11460 312.30148:6079 313.30484:810	183.08963:31 311.42535:82	23054	36023	79608
12.393	FA 22:1	[M-H]-	337.311	C22H42O2	FA	DPUOLQHDNGRHBS-UHFFFAOYSA-N	O=C(O)CCCCCCCCCCCC=CCCCCCCCC	95.2	337.31433:11780 338.31768:5642 339.32104:1382	337.46304:433	103454	115446	78714
8.78	FA 17:2	[M-H]-	265.217	C17H30O2	FA	LEIXEEFBKOMCEQ-UHFFFAOYSA-N	O=C(O)CCCCCCCC=CCC=CCCCC	95.1	265.22046:1030 266.22381:410 267.22717:135		269	407	249
10.949	FA 17:0	[M-H]-	269.249	C17H34O2	FA	KEMQGTRYUADPNZ-UHFFFAOYSA-N	O=C(O)CCCCCCCCCCCCCCCC	94.6	269.25192:3714 270.25527:1507 271.25863:304	57.05716:10 63.00028:10 269.37268:10	39397	20845	37996
8.531	FA 18:3	[M-H]-	277.217	C18H30O2	FA	DTOSIQBPPRVQHS-UHFFFAOYSA-N	O=C(O)CCCCCCCC=CCC=CCC=CCC	94.2	277.22073:37788 278.22408:11839 279.22744:1328	66.02326:10 71.04073:31 71.04787:10 77.06901:61 119.06884:10 121.08343:31 121.09275:10 127.16806:31 132.14902:10 141.1521:10 147.08141:31 233.30063:20 275.32886:20 277.34048:31	369707	8001	2296
10.162	FA 30:8	[M-H]-	435.327	C30H44O2	FA	YHUDZOHNUAQBPE-UHFFFAOYSA-N	O=C(O)CCCCC=CCC=CCC=CCC=CCC=CCC=CCC=CCC=CCC	92.7	435.33081:1178 436.33416:536 437.33752:586	205.25018:7 363.3837:31 377.39752:10 378.42142:82 379.42743:7 407.4538:3 420.49103:14 435.52338:153	12055	3160	179
5.353	FA 16:4	[M-H]-	247.17	C16H24O2	FA	IVTCJQZAGWTMBZ-UHFFFAOYSA-N	O=C(O)CCC=CCC=CCC=CCC=CCC	89.2	247.17517:1387 248.17852:395 249.18188:1001	62.01432:4 119.04893:4 134.10251:4 148.11932:4 175.14944:8 189.21625:4 190.18672:4 200.16782:2 204.24382:10 205.25206:8 231.23874:8 247.2813:35	1918	23034	5047
13.737	FA 26:0	[M-H]-	395.389	C26H52O2	FA	XMHIUKTWLZUKEX-UHFFFAOYSA-N	O=C(O)CCCCCCCCCCCCCCCCCCCCCCCCC	88.8	395.38461:1838 396.38796:0 397.39132:157	395.52823:31 395.55911:133	17685	23652	20795
12.653	FA 42:11	[M-H]-	597.468	C42H62O2	FA	FGPVMSDQWBGKEJ-UHFFFAOYSA-N	O=C(O)CCCCCCCC=CCC=CCC=CCC=CCC=CCC=CCC=CCC=CCC=CCC=CCC=CCC	88.5	597.46277:1488 598.46612:1098 599.46948:2199		13107	22419	22398
11.489	FA 28:7	[M-H]-	409.311	C28H42O2	FA	HVSUZLSWJNESIE-UHFFFAOYSA-N	O=C(O)CCCCCC=CCC=CCC=CCC=CCC=CCC=CCC=CCC	88.4	409.31616:69884 410.31951:52823 411.32287:8531	205.24626:25 281.27896:15 287.86035:5 295.2962:25 296.31134:76 303.30377:15 309.31396:15 310.33051:31 319.345:112 320.3602:31 321.33652:15 334.33661:15 335.35464:15 335.39084:3821 337.37204:189 349.40808:51 349.42126:46 351.38254:211 352.39703:122 353.40503:41 377.42227:15 379.422:20 393.45029:575 394.47046:143 408.19238:41 408.22379:41 408.4863:36 409.49719:18085	210214	710823	495276
13.167	FA 36:10	[M-H]-	515.39	C36H52O2	FA	OHEBREBOXLEJBH-UHFFFAOYSA-N	O=C(O)CCCCC=CCC=CCC=CCC=CCC=CCC=CCC=CCC=CCC=CCC=CCC	88.1	515.39471:2039 516.39806:1200 517.40142:375	57.05784:51 83.05937:21 125.07941:931 149.09158:11 229.26076:31 249.30569:10 388.32114:10 389.51019:82 471.58081:31 515.62506:415	5978	24175	22347
10.557	FA 20:2	[M-H]-	307.264	C20H36O2	FA	XSXIVVZCUAHUJO-UHFFFAOYSA-N	O=C(O)CCCCCCCCCC=CCC=CCCCCC	86.9	307.26962:2076 308.27297:865 309.27633:354		4444	22880	4508
8.446	FA 14:0	[M-H]-	227.202	C14H28O2	FA	TUNFSRHWOTWDNC-UHFFFAOYSA-N	O=C(O)CCCCCCCCCCCCC	85.5	227.20731:6893 228.21066:2301 229.21402:282	69.07664:10 83.0853:10 97.05198:10 97.10763:5 167.10745:5	12151	19803	13819
13.669	PI O-8:0_26:3	[M-H]-	817.524	C43H79O12P	EtherPI	LRLIJDCOOIDKFW-UHFFFAOYSA-N	O=C(OC(COCCCCCCCC)COP(=O)(O)OC1C(O)C(O)C(O)C(O)C1O)CCCCCCCCCCC=CCC=CCC=CCCCCCCC	100	817.5235:12176 818.52685:22985 819.53021:9259	59.03873:51 69.06749:5 71.04829:31 81.00082:56 89.06636:107 95.02225:36 101.07007:51 113.06832:15 113.08033:41 119.08926:148 120.09142:31 120.79343:5 125.07996:25 129.60675:5 131.09314:31 135.03319:20 143.09674:36 149.05943:36 149.11632:25 153.05615:31 161.12041:41 162.14546:5 165.06049:71 179.13774:71 180.13701:25 207.0853:41 225.10495:287 255.3468:31 279.35239:20 281.38336:20 283.39792:20 328.4…	99111	106571	65455
11.486	PI O-8:0_26:2	[M-H]-	819.539	C43H81O12P	EtherPI	OAZHTSGBLJCMON-UHFFFAOYSA-N	O=C(OC(COCCCCCCCC)COP(=O)(O)OC1C(O)C(O)C(O)C(O)C1O)CCCCCCCCCCCCCC=CCC=CCCCCCCC	99.9	819.53845:10416 820.5418:13816 821.54516:6296	80.99844:31 87.04718:20 144.17992:10 153.06671:31 161.13123:10 165.05511:31 205.26459:10 225.09009:20 225.1028:194 255.34671:20 281.35953:20 537.5155:112 537.52856:122 563.53156:61 817.33759:41 818.84003:20 819.84644:81 819.89899:7510	136549	131431	50121
13.937	PI O-15:0_28:7	[M-H]-	935.602	C52H89O12P	EtherPI	RBKKLYDFBSSFPY-UHFFFAOYSA-N	O=C(OC(COCCCCCCCCCCCCCCC)COP(=O)(O)OC1C(O)C(O)C(O)C(O)C1O)CCCCCC=CCC=CCC=CCC=CCC=CCC=CCC=CCC	99.7	935.6004:1647 936.60375:2936 937.60711:1405	103.08749:10 113.07001:41 125.08016:41 161.11707:31 179.13423:51 217.17456:31 221.16309:31 235.19212:41 253.33391:275 255.3494:235 287.20483:41 379.29071:102 397.2807:51 397.30322:278 415.32483:51 543.5705:41 633.612:41 633.6369:92 633.66888:41 635.63959:92 651.63452:31 653.65466:61 653.69073:51 889.97156:51 889.99261:41	12122	18664	10572
13.595	PI O-8:0_24:2	[M-H]-	791.508	C41H77O12P	EtherPI	DSXLRSXAYYTNOC-UHFFFAOYSA-N	O=C(OC(COCCCCCCCC)COP(=O)(O)OC1C(O)C(O)C(O)C(O)C1O)CCCCCCCCCCCC=CCC=CCCCCCCC	99.6	791.50946:1252 792.51281:933 793.51617:186	101.0729:3 115.67622:3 121.09933:3 165.06047:7 205.25847:10 225.10915:34 255.34674:10 277.36395:3 535.49799:20 537.51599:14 747.97198:14 791.84167:569	14944	8508	2188
7.649	PI O-18:4_28:7	[M-H]-	969.586	C55H87O12P	EtherPI	SBNSPLDHWSSYKF-UHFFFAOYSA-N	O=C(OC(COCCCCCC=CCC=CCC=CCC=CCC)COP(=O)(O)OC1C(O)C(O)C(O)C(O)C1O)CCCCCC=CCC=CCC=CCC=CCC=CCC=CCC=CCC	99.4	969.58826:6115 970.59161:8114 971.59497:3386	205.2522:46 457.461:31 472.00806:31 473.46637:104 473.49405:9418 474.49316:205 489.51575:15 966.96204:31 969.90179:41 969.99414:8157	913	596	792
14.018	PI O-13:0_28:3	[M-H]-	915.633	C50H93O12P	EtherPI	DFWQPGLESMCRAC-UHFFFAOYSA-N	O=C(OC(COCCCCCCCCCCCCC)COP(=O)(O)OC1C(O)C(O)C(O)C(O)C1O)CCCCCCCCCCCCC=CCC=CCC=CCCCCCCC	98.5	915.62994:4705 916.63329:6838 917.63665:2789	89.06632:41 101.06577:41 111.05184:10 113.07578:51 116.99053:10 119.0892:51 125.08148:92 143.09161:20 143.10344:41 161.11494:61 179.13199:61 199.16049:31 217.17206:41 221.16685:31 235.18733:122 253.21208:62 255.34891:693 259.19693:20 269.3772:31 277.22516:31 279.35931:941 287.21149:71 293.38242:31 297.37939:31 305.21017:20 305.22745:41 323.23013:31 361.2739:20 365.44861:10 379.29828:277 397.27155…	6854	22077	46667
14.049	PI O-16:0_28:1	[M-H]-	961.711	C53H103O12P	EtherPI	DIMQKOUYZRYXMU-UHFFFAOYSA-N	O=C(OC(COCCCCCCCCCCCCCCCC)COP(=O)(O)OC1C(O)C(O)C(O)C(O)C1O)CCCCCCCCCCCCCCCC=CCCCCCCCCCC	97.7	961.71356:1315 962.71691:1620 963.72027:883		4898	9573	15403
12.858	PI O-8:0_26:4	[M-H]-	815.508	C43H77O12P	EtherPI	VXUKCZZPMUZHOE-UHFFFAOYSA-N	O=C(OC(COCCCCCCCC)COP(=O)(O)OC1C(O)C(O)C(O)C(O)C1O)CCCCCCCCCCCCC=CCC=CCC=CCC=CCC	97.2	815.50409:1806 816.50744:2329 817.5108:984	119.08453:20 165.06041:31 177.06104:10 221.21942:41 225.10915:163 255.33775:20 280.35159:10 281.37625:31 537.52948:51 551.63593:31 559.49725:92 589.79651:41 589.8822:10 607.82605:31 769.93549:82 769.9668:82 807.40271:10 815.8183:228 815.85858:4550 815.9917:60	17553	21093	15372
11.604	PI O-8:0_24:1	[M-H]-	793.524	C41H79O12P	EtherPI	SROLUADYOPIXBQ-UHFFFAOYSA-N	O=C(OC(COCCCCCCCC)COP(=O)(O)OC1C(O)C(O)C(O)C(O)C1O)CCCCCCCCCCCC=CCCCCCCCCCC	96.4	793.51935:22234 794.5227:23161 795.52606:13001	79.02431:31 81.00098:61 95.02102:61 123.03082:20 125.08007:41 135.03822:41 137.05577:31 149.05606:51 153.05273:61 155.17203:20 162.14194:10 165.06056:173 201.18636:10 207.08327:82 211.20821:21 225.11127:775 255.34897:102 281.38324:31 449.06143:31 529.61578:20 533.61047:10 537.5188:571 555.52869:41 555.62854:31 593.79376:20 755.94757:51 791.30432:31 791.35596:71 793.72919:31 793.86444:19510	349317	111271	129593
12.364	PI O-15:0_28:6	[M-H]-	937.617	C52H91O12P	EtherPI	LETDBSMPOAGJDR-UHFFFAOYSA-N	O=C(OC(COCCCCCCCCCCCCCCC)COP(=O)(O)OC1C(O)C(O)C(O)C(O)C1O)CCCCCCCCC=CCC=CCC=CCC=CCC=CCC=CCC	96.2	937.62268:1601 938.62603:1440 939.62939:610	81.07456:10 89.06104:20 89.63631:10 101.07151:31 113.08487:10 119.70956:10 125.07684:31 161.11868:41 169.12538:10 179.13406:31 219.15575:10 235.17677:20 235.18977:61 247.29744:10 253.20789:31 255.34695:491 287.20706:31 301.27386:10 305.22537:41 379.28778:256 379.31528:143 396.11899:10 397.31149:281 415.33041:82 635.63947:92 653.64368:82 653.67255:71 653.71228:71 892.02411:51	17812	22073	22284
14.083	PI O-18:1_28:7	[M-H]-	975.633	C55H93O12P	EtherPI	MIXKMGSLXUGZPU-UHFFFAOYSA-N	O=C(OC(COCCCCCCCCC=CCCCCCCCC)COP(=O)(O)OC1C(O)C(O)C(O)C(O)C1O)CCCCCC=CCC=CCC=CCC=CCC=CCC=CCC=CCC	94.3	975.62976:1827 976.63311:2461 977.63647:1513		16850	27176	8137
12.995	PI O-19:3_28:7	[M-H]-	985.617	C56H91O12P	EtherPI	DQGJGOXMHIXHDU-UHFFFAOYSA-N	O=C(OC(COCCCCCCCCCC=CCC=CCC=CCC)COP(=O)(O)OC1C(O)C(O)C(O)C(O)C1O)CCCCCC=CCC=CCC=CCC=CCC=CCC=CCC=CCC	91.8	985.62567:3881 986.62902:5369 987.63238:2418	61.192:10 87.04688:41 89.06221:41 101.06283:20 113.06968:31 116.08347:10 119.0845:41 125.07667:61 125.07983:92 143.09662:51 161.1185:112 167.1149:31 179.13387:122 199.15254:41 217.17419:51 235.18959:153 253.2032:51 259.19931:61 277.34052:163 279.36182:2027 281.37863:82 287.20447:112 293.37051:31 301.21976:31 305.21533:51 321.39246:51 323.24561:71 361.2742:41 379.26285:41 379.29587:542 396.06824:2…	28226	39663	31258
10.287	PI O-8:0_15:2	[M-H]-	665.367	C32H59O12P	EtherPI	QDAPUQRIWPQQQC-UHFFFAOYSA-N	O=C(OC(COCCCCCCCC)COP(=O)(O)OC1C(O)C(O)C(O)C(O)C1O)CCCCCCC=CCC=CCCC	83	665.35901:2298 666.36236:1646 667.36572:1171	125.16041:20 281.37613:25 339.39038:5 341.32596:15 457.45511:20 585.66083:455 665.65436:954	35269	5194	1130
10.635	PG O-8:0_14:0	[M-H]-	567.367	C28H57O9P	EtherPG	RRKXCJRDUPCPCJ-UHFFFAOYSA-N	O=C(OC(COCCCCCCCC)COP(=O)(O)OCC(O)CO)CCCCCCCCCCCCC	100	567.36646:16398 568.36981:15948 569.37317:3449	163.13042:51 169.60486:20 223.52936:10 255.33098:85 255.34903:844 283.24817:61 567.63611:31	179233	73437	14580
12.948	PG O-8:0_28:4	[M-H]-	755.523	C42H77O9P	EtherPG	WUPWGSPIBGWIEZ-UHFFFAOYSA-N	O=C(OC(COCCCCCCCC)COP(=O)(O)OCC(O)CO)CCCCCCCCCCCCCCC=CCC=CCC=CCC=CCC	100	755.52313:1075 756.52648:1624 757.52984:406		8413	5716	3273
13.83	PG O-9:0_28:1	[M-H]-	775.586	C43H85O9P	EtherPG	ZBAJJSALBXAAIM-UHFFFAOYSA-N	O=C(OC(COCCCCCCCCC)COP(=O)(O)OCC(O)CO)CCCCCCCCCCCCCCCC=CCCCCCCCCCC	100	775.586:2892 776.58935:2676 777.59271:1657	87.78093:5 115.09673:5 119.08916:20 173.71379:5 205.24844:36 235.17891:10 235.19623:20 253.20787:36 255.35146:482 277.35013:5 491.54944:15 534.72156:20 535.73096:36 553.74445:25 553.78436:15 715.87842:66 760.8537:5 775.93878:41 775.97815:36 776.02533:15	19824	8732	33483
12.235	PG O-24:5_28:7	[M-H]-	963.648	C58H93O9P	EtherPG	FEVODWSYYIHOMK-UHFFFAOYSA-N	O=C(OC(COCCCCCCCCC=CCC=CCC=CCC=CCC=CCC)COP(=O)(O)OCC(O)CO)CCCCCC=CCC=CCC=CCC=CCC=CCC=CCC=CCC	100	963.64789:15381 964.65124:11236 965.6546:8795	57.384:10 59.03875:51 87.04706:51 89.06639:92 97.07731:31 101.06727:71 113.07587:71 117.07465:10 119.08931:102 123.10124:31 125.08317:245 131.09482:41 143.09682:102 149.11295:31 161.1151:184 167.11327:41 177.00859:10 179.13972:224 181.14484:31 185.129:41 199.13876:20 199.15271:51 203.14799:31 217.17227:112 219.16199:10 221.16289:71 227.15411:31 235.18974:383 245.17691:41 253.20561:51 254.56456:23…	30627	171480	180132
13.974	PG O-26:7_28:7	[M-H]-	987.648	C60H93O9P	EtherPG	CNDIONLFHSWQNC-UHFFFAOYSA-N	O=C(OC(COCCCCC=CCC=CCC=CCC=CCC=CCC=CCC=CCC)COP(=O)(O)OCC(O)CO)CCCCCC=CCC=CCC=CCC=CCC=CCC=CCC=CCC	100	987.64789:1977 988.65124:1188 989.6546:792	87.04587:10 87.05113:10 89.06385:41 101.06457:10 101.0745:20 113.07902:25 119.09254:46 123.13743:5 125.07858:82 139.10173:10 143.10034:41 159.13727:5 161.11885:112 167.10431:15 179.138:82 197.17311:5 199.15489:25 217.15791:15 217.17039:36 227.16283:15 235.18779:107 245.17712:15 253.20132:15 259.19968:41 263.2002:20 275.19339:5 279.35745:894 280.35904:31 281.37662:943 282.38657:25 287.20724:76 293…	19199	24950	19345
11.77	PG O-8:0_16:0	[M-H]-	595.398	C30H61O9P	EtherPG	QREHTBARYBAJGQ-UHFFFAOYSA-N	O=C(OC(COCCCCCCCC)COP(=O)(O)OCC(O)CO)CCCCCCCCCCCCCCC	99.9	595.39838:3707 596.40173:4046 597.40509:2631		13280	63030	37869
12.917	PG O-9:0_26:3	[M-H]-	743.523	C41H77O9P	EtherPG	NWIMLJZSXIFRQM-UHFFFAOYSA-N	O=C(OC(COCCCCCCCCC)COP(=O)(O)OCC(O)CO)CCCCCCCCCCC=CCC=CCC=CCCCCCCC	99.9	743.52264:3005 744.52599:2760 745.52935:1381	57.36424:10 71.04301:20 75.04321:71 85.06332:82 95.05059:20 95.06023:20 99.04969:61 103.0466:31 111.05279:20 113.06472:61 113.07223:204 113.65707:10 117.06636:41 129.0762:31 131.09253:31 157.08388:31 175.09496:122 193.11864:41 205.16075:31 231.15262:31 249.17653:114 255.34387:1739 480.16925:10 487.49304:92 503.10159:10 505.51157:278 683.82806:31 725.80194:31 725.83618:61 740.21448:10 743.86475:17…	56081	38308	56538
12.828	PG O-15:2_26:7	[M-H]-	815.523	C47H77O9P	EtherPG	RYNISUDUCSOPOH-UHFFFAOYSA-N	O=C(OC(COCCCCCCCC=CCC=CCCC)COP(=O)(O)OCC(O)CO)CCCC=CCC=CCC=CCC=CCC=CCC=CCC=CCC	99.9	815.5238:2656 816.52715:4604 817.53051:1965	225.10509:51 253.2169:10 553.63153:10 559.49451:41 589.80737:31 607.81628:31 769.93634:82 769.99512:31 815.80707:72 815.86755:1016 816.0047:75	15535	24204	16475
12.935	PG O-17:0_28:2	[M-H]-	885.695	C51H99O9P	EtherPG	ULWWWILQVOHALE-UHFFFAOYSA-N	O=C(OC(COCCCCCCCCCCCCCCCCC)COP(=O)(O)OCC(O)CO)CCCCCCCCCCCCCCCC=CCC=CCCCCCCC	99.8	885.69476:1150 886.69811:771 887.70147:688		14586	13692	21320
12.073	PG O-15:0_28:6	[M-H]-	849.601	C49H87O9P	EtherPG	JQLKTRRGRTVSCK-UHFFFAOYSA-N	O=C(OC(COCCCCCCCCCCCCCCC)COP(=O)(O)OCC(O)CO)CCCCCCCCC=CCC=CCC=CCC=CCC=CCC=CCC	99.5	849.60321:1856 850.60656:1360 851.60992:528	62.01533:195 119.08427:10 775.91309:10 786.91382:20 850.01013:41	2975	2490	6410
13.699	PG O-11:0_28:2	[M-H]-	801.601	C45H87O9P	EtherPG	UWJPHAYEWZXHFI-UHFFFAOYSA-N	O=C(OC(COCCCCCCCCCCC)COP(=O)(O)OCC(O)CO)CCCCCCCCCCCCCCCC=CCC=CCCCCCCC	99.2	801.60352:13397 802.60687:11101 803.61023:3952	56.69605:10 89.06499:51 101.07288:31 115.12712:82 161.11151:31 235.1855:153 249.26881:10 253.20346:265 255.34929:3534 280.50082:33 281.37653:2741 283.3887:41 487.54111:41 491.53384:82 517.59448:41 531.54272:41 539.68311:31 744.95282:10 756.03546:10 757.95471:92 801.89209:41 801.9361:145 801.97205:357	103212	44346	180272
13.117	PG O-26:7_26:7	[M-H]-	959.617	C58H89O9P	EtherPG	ZBWYMJHZKKSFNL-UHFFFAOYSA-N	O=C(OC(COCCCCC=CCC=CCC=CCC=CCC=CCC=CCC=CCC)COP(=O)(O)OCC(O)CO)CCCC=CCC=CCC=CCC=CCC=CCC=CCC=CCC	99.1	959.61456:8896 960.61791:9488 961.62127:3213	59.03544:20 71.0435:31 87.04568:51 89.05834:31 89.06234:102 101.06863:92 111.101:10 113.07432:112 119.08772:92 125.07048:41 125.07996:204 131.09154:41 143.09506:102 147.78644:10 149.11633:31 157.12347:31 161.11504:204 167.10591:51 179.13588:245 199.14868:82 217.16806:133 221.17332:41 235.18753:353 245.17244:31 253.20781:71 253.3269:31 255.34914:2507 259.19714:71 263.19763:61 269.17587:31 269.3635…	64276	94922	62970
14.078	PG O-24:6_28:7	[M-H]-	961.633	C58H91O9P	EtherPG	HNGKNNFDULKDBN-UHFFFAOYSA-N	O=C(OC(COCCCCCC=CCC=CCC=CCC=CCC=CCC=CCC)COP(=O)(O)OCC(O)CO)CCCCCC=CCC=CCC=CCC=CCC=CCC=CCC=CCC	98.8	961.63574:68922 962.63909:92560 963.64245:28130	57.05602:31 59.03869:122 71.04349:112 81.07069:41 83.05333:41 85.06773:51 87.04698:173 89.06364:476 91.0805:41 95.05937:41 97.07584:51 99.05162:31 101.07002:219 107.08219:31 113.07428:396 119.08767:616 121.08376:31 123.06668:31 125.08149:922 126.08314:31 127.09993:51 131.09956:133 133.1104:61 137.08372:61 139.09981:51 141.08028:41 143.09669:510 145.11552:92 149.1111:163 155.10332:31 157.11987:41 …	406144	654118	223680
11.739	PG O-11:0_28:3	[M-H]-	799.586	C45H85O9P	EtherPG	RQPFXALYYXVNPU-UHFFFAOYSA-N	O=C(OC(COCCCCCCCCCCC)COP(=O)(O)OCC(O)CO)CCCCCCCCCCCCC=CCC=CCC=CCCCCCCC	98	799.58258:78726 800.58593:50397 801.58929:17878	56.50885:10 89.0634:31 101.06695:20 108.22767:10 113.07406:41 119.09054:41 133.11021:20 145.11705:71 157.11795:41 161.11484:92 179.1338:31 235.18526:434 253.20998:749 254.55768:51 255.34908:10483 269.36581:31 278.48462:41 279.36191:8446 280.36349:42 281.3645:31 489.97287:10 491.54633:289 497.54086:20 515.53729:71 515.56934:71 714.82111:41 739.88208:10 753.88629:51 799.85437:31 799.94623:82	195660	752891	964143
10.835	PG O-8:0_17:2	[M-H]-	605.382	C31H59O9P	EtherPG	LHFHAPIEPOZXGE-UHFFFAOYSA-N	O=C(OC(COCCCCCCCC)COP(=O)(O)OCC(O)CO)CCCCCCCC=CCC=CCCCC	96.9	605.37933:7426 606.38268:9084 607.38604:2497	205.24817:41 321.35944:31 322.3829:21 337.40076:823 339.82504:10 399.39111:10 589.62518:20 603.72528:20 605.57593:36 605.63849:5432	10618	21844	53370
11.77	PG O-13:0_28:2	[M-H]-	829.633	C47H91O9P	EtherPG	JOCBHUAMGMUBCG-UHFFFAOYSA-N	O=C(OC(COCCCCCCCCCCCCC)COP(=O)(O)OCC(O)CO)CCCCCCCCCCCCCCCC=CCC=CCCCCCCC	96.8	829.6286:1650 830.63195:808 831.63531:202	59.03858:71 62.90376:10 71.05171:31 87.07456:10 89.06223:122 101.06853:41 107.08942:10 113.07571:51 119.08761:173 131.09143:31 143.09834:61 161.106:20 161.11855:61 179.13771:194 255.34686:31 281.3811:31 281.41425:61 322.4465:10 327.43542:92 381.34204:20 382.50381:595 532.61731:20 606.81732:71 623.73773:10 624.84558:163 728.84595:20 784.96802:21 785.98505:31 786.95526:861 787.94983:20 829.93494:41…	4268	4557	19184
11.734	PG O-11:0_28:4	[M-H]-	797.57	C45H83O9P	EtherPG	XDFWBGFBKRMWSH-UHFFFAOYSA-N	O=C(OC(COCCCCCCCCCCC)COP(=O)(O)OCC(O)CO)CCCCCCCCCCCCCCC=CCC=CCC=CCC=CCC	96.3	797.5658:1632 798.56915:835 799.57251:67911	159.10596:10 168.11784:20 230.26236:10 249.14067:10 253.20686:20 255.33917:92 256.35327:51 268.2421:10 279.33499:20 279.3515:92 280.36017:41 351.36337:10 353.49466:31 488.52841:10 591.69336:20 729.85114:20 797.80078:20 797.87256:41 797.89252:41 797.97229:82 797.99622:92	12775	44431	52762
11.552	PG O-9:0_28:2	[M-H]-	773.57	C43H83O9P	EtherPG	WKWNYUQGPMCYNO-UHFFFAOYSA-N	O=C(OC(COCCCCCCCCC)COP(=O)(O)OCC(O)CO)CCCCCCCCCCCCCCCC=CCC=CCCCCCCC	96	773.5658:2029 774.56915:3047 775.57251:1624	251.24321:10 253.33353:194 253.36949:10 255.34901:290 773.90112:41	24338	35033	29932
12.47	PG O-26:6_28:7	[M-H]-	989.664	C60H95O9P	EtherPG	OIFUCWXALHYOAD-UHFFFAOYSA-N	O=C(OC(COCCCCCCCC=CCC=CCC=CCC=CCC=CCC=CCC)COP(=O)(O)OCC(O)CO)CCCCCC=CCC=CCC=CCC=CCC=CCC=CCC=CCC	96	989.65845:1041 990.6618:720 991.66516:315	87.05872:5 125.07981:31 143.0983:10 161.11668:31 179.13385:25 209.20387:5 227.16882:5 235.18523:31 279.36179:235 281.37622:20 283.39551:224 287.20923:25 301.25159:5 305.21283:25 323.24557:20 379.29306:163 397.27469:15 397.31128:288 414.26614:5 415.33023:56 659.60651:10 659.66455:71 659.6972:20 663.69995:87 677.67999:41 681.67786:31 681.7074:76 681.75159:31 684.36816:5 944.05249:31 944.07849:46 99…	14214	14090	4861
12.734	PG O-8:0_24:5	[M-H]-	697.445	C38H67O9P	EtherPG	PMUSWOMIOYYNJG-UHFFFAOYSA-N	O=C(OC(COCCCCCCCC)COP(=O)(O)OCC(O)CO)CCCCCCCC=CCC=CCC=CCC=CCC=CCC	94.5	697.44165:3731 698.445:5096 699.44836:1456		33488	37006	27335
12.334	PG O-16:0_28:2	[M-H]-	871.68	C50H97O9P	EtherPG	JIJUYDGIBFNGEE-UHFFFAOYSA-N	O=C(OC(COCCCCCCCCCCCCCCCC)COP(=O)(O)OCC(O)CO)CCCCCCCCCCCCCCCC=CCC=CCCCCCCC	94.3	871.68311:1715 872.68646:1572 873.68982:751		2944	8961	40981
11.884	PG O-8:0_18:1	[M-H]-	621.414	C32H63O9P	EtherPG	MFXHTQUNIVWNIC-UHFFFAOYSA-N	O=C(OC(COCCCCCCCC)COP(=O)(O)OCC(O)CO)CCCCCCCC=CCCCCCCCC	93.6	621.40918:1564 622.41253:1032 623.41589:884	101.0769:20 157.11247:10 205.24388:31 206.25255:20 209.12181:31 249.24353:10 253.1937:31 253.20493:41 255.35753:20 309.42526:10 331.22189:10 339.44962:51 339.47565:419 340.35037:10 415.37531:102 415.38968:71 575.87653:10 603.75134:10 621.65338:31 621.78009:20	1698	3661	9772
11.604	PG O-11:0_28:5	[M-H]-	795.554	C45H81O9P	EtherPG	NVZMELCWAREGLE-UHFFFAOYSA-N	O=C(OC(COCCCCCCCCCCC)COP(=O)(O)OCC(O)CO)CCCCCCCCCCCC=CCC=CCC=CCC=CCC=CCC	93.3	795.54858:2898 796.55193:2030 797.55529:1015	209.62663:10 225.10252:31 538.51508:31 539.51495:31 795.81262:41 795.87634:728	42151	16568	19365
11.396	PG O-13:0_28:6	[M-H]-	821.57	C47H83O9P	EtherPG	PKYYJHFZSPWBQL-UHFFFAOYSA-N	O=C(OC(COCCCCCCCCCCCCC)COP(=O)(O)OCC(O)CO)CCCCCCCCC=CCC=CCC=CCC=CCC=CCC=CCC	93.3	821.56647:1686 822.56982:1624 823.57318:609		2538	4680	25883
9.89	PG O-15:3_15:4	[M-H]-	665.382	C36H59O9P	EtherPG	MLMWTMOIDQJZSV-UHFFFAOYSA-N	O=C(OC(COCCCCCC=CCC=CCC=CCC)COP(=O)(O)OCC(O)CO)CC=CCC=CCC=CCC=CCC	91.8	665.37689:1103 666.38024:770 667.3836:592	585.63715:82 585.69183:92 595.47162:10 647.71454:10 665.64368:207 665.66553:288 665.84772:20	3681	17292	1931
12.039	PG O-8:0_22:5	[M-H]-	669.414	C36H63O9P	EtherPG	ZCXQZWQHZZADDR-UHFFFAOYSA-N	O=C(OC(COCCCCCCCC)COP(=O)(O)OCC(O)CO)CCCCCC=CCC=CCC=CCC=CCC=CCC	89.6	669.40741:4566 670.41076:4925 671.41412:1485	225.32333:10 256.36105:10 269.23383:10 279.36197:20 281.41193:31 284.39496:20 309.41614:20 316.43756:10 327.43286:41 369.43057:10 370.48981:20 374.14078:10 382.51202:31 474.49057:31 581.80957:10 623.63861:20 626.85162:82 669.74866:31 669.83997:51	44553	58536	11794
12.69	PG O-12:0_28:2	[M-H]-	815.617	C46H89O9P	EtherPG	WHDLCSVVCGKVPU-UHFFFAOYSA-N	O=C(OC(COCCCCCCCCCCCC)COP(=O)(O)OCC(O)CO)CCCCCCCCCCCCCCCC=CCC=CCCCCCCC	85.6	815.60803:3843 816.61138:1460 817.61474:146	59.03878:61 63.62838:5 71.04478:36 89.06244:102 90.06736:20 101.07158:36 102.07201:15 111.90926:5 113.07593:56 119.08782:163 120.08689:20 125.07533:5 131.09164:15 143.09688:25 147.07675:5 149.10956:31 161.11517:51 162.12584:15 175.1051:5 179.13414:87 180.13718:15 278.367:31 279.38098:20 281.4097:20 282.41495:20 304.37741:5 306.3786:20 309.41382:10 311.45139:15 326.45258:10 327.41766:20 327.45599:…	46490	49934	53680
11.744	PG O-12:0_28:3	[M-H]-	813.601	C46H87O9P	EtherPG	RYMDECKODIYONI-UHFFFAOYSA-N	O=C(OC(COCCCCCCCCCCCC)COP(=O)(O)OCC(O)CO)CCCCCCCCCCCCC=CCC=CCC=CCCCCCCC	85.2	813.59229:3567 814.59564:3655 815.599:2843	59.0406:51 89.06474:41 101.1067:41 125.11919:10 158.27052:10 179.13759:20 195.2186:20 195.22649:31 203.85078:10 207.23152:31 211.22249:20 235.18526:71 253.20998:82 255.32651:32 255.35132:1217 267.39261:10 275.2821:51 279.35718:991 293.33917:20 316.26175:10 365.48422:41 385.40356:41 401.49374:10 408.52124:41 409.5379:31 491.54947:41 575.68542:143 575.71936:82 587.77905:10 589.70801:82 589.76971:31…	33368	44140	45942
12.073	PG O-8:0_17:1	[M-H]-	607.398	C31H61O9P	EtherPG	IBJMGIZIYGZKDP-UHFFFAOYSA-N	O=C(OC(COCCCCCCCC)COP(=O)(O)OCC(O)CO)CCCCCCCC=CCCCCCCC	83.6	607.39203:3139 608.39538:5518 609.39874:1811		2730	5228	3628
14.074	PG O-20:4_28:4	[M-H]-	915.648	C54H93O9P	EtherPG	GEKYVBOCKGDAGK-UHFFFAOYSA-N	O=C(OC(COCCCCCCCC=CCC=CCC=CCC=CCC)COP(=O)(O)OCC(O)CO)CCCCCCCCCCCCCCC=CCC=CCC=CCC=CCC	78.8	915.63251:4796 916.63586:7760 917.63922:3470	59.03978:51 69.07097:10 71.04587:61 85.07034:20 87.04698:41 89.06232:92 101.06151:20 111.08756:10 113.07428:112 115.09071:10 119.08613:122 125.07675:184 131.09956:31 139.10646:31 141.08028:31 143.10008:71 149.11282:31 149.15938:10 161.11856:163 167.10583:41 179.13391:143 199.14659:71 217.15756:20 217.17212:82 219.15765:31 221.16902:51 227.1646:31 235.18959:328 245.17896:31 253.20769:95 255.34901:…	17905	48342	19120
11.562	PE O-8:0_20:2	[M-H]-	616.435	C33H64NO7P	EtherPE	IQAVZCXXOPPJQS-UHFFFAOYSA-N	O=C(OC(COCCCCCCCC)COP(=O)(O)OCCN)CCCCCCCCCC=CCC=CCCCCC	100	616.43463:2361 617.43798:2640 618.44134:812		2270	8530	23710
13.035	PE O-21:0_28:6	[M-H]-	902.701	C54H98NO7P	EtherPE	QVMVXWCRLKZAOZ-UHFFFAOYSA-N	O=C(OC(COCCCCCCCCCCCCCCCCCCCCC)COP(=O)(O)OCCN)CCCCCCCCC=CCC=CCC=CCC=CCC=CCC=CCC	99.9	902.7016:2215 903.70495:1243 904.70831:888	60.07399:10 89.06239:51 113.08485:20 119.08773:61 143.10013:20 161.11861:20 179.14151:61 397.53903:41 424.55466:10 436.57324:71 452.60553:174 602.75684:20 664.79456:10 676.92944:41 694.9281:20 694.98022:71 843.03851:143 857.08533:429	3205	5605	18669
11.874	PE O-17:0_28:6	[M-H]-	846.638	C50H90NO7P	EtherPE	XIHHTHLGVAVCEE-UHFFFAOYSA-N	O=C(OC(COCCCCCCCCCCCCCCCCC)COP(=O)(O)OCCN)CCCCCCCCC=CCC=CCC=CCC=CCC=CCC=CCC	99.7	846.63947:2343 847.64282:3705 848.64618:2077	58.00166:51 59.0408:41 80.94226:10 89.05824:31 89.06358:92 101.06852:31 107.08942:10 113.0817:31 119.09066:92 149.11444:31 161.11845:41 164.12918:10 179.1357:82 281.40448:20 285.25012:31 327.43759:41 382.47293:20 382.50882:288 532.63281:41 606.81635:31 606.8407:41 624.82336:41 624.85162:61 717.85797:10 786.87866:20 786.93011:375 786.96973:469 846.9176:31 846.96277:41	8308	9904	9290
11.853	PE O-18:0_28:7	[M-H]-	858.638	C51H90NO7P	EtherPE	GGXQAZHPYATYNZ-UHFFFAOYSA-N	O=C(OC(COCCCCCCCCCCCCCCCCCC)COP(=O)(O)OCCN)CCCCCC=CCC=CCC=CCC=CCC=CCC=CCC=CCC	99.7	858.63739:1222 859.64074:850 860.6441:927		3617	3331	19293
12.227	PE O-8:0_19:1	[M-H]-	604.435	C32H64NO7P	EtherPE	KTJHUDUQVCFMER-UHFFFAOYSA-N	O=C(OC(COCCCCCCCC)COP(=O)(O)OCCN)CCCCCCCC=CCCCCCCCCC	99.5	604.43384:2645 605.43719:1637 606.44055:634		29119	23097	2472
13.624	PE O-22:0_28:7	[M-H]-	914.701	C55H98NO7P	EtherPE	YXQUTMACYSFMLM-UHFFFAOYSA-N	O=C(OC(COCCCCCCCCCCCCCCCCCCCCCC)COP(=O)(O)OCCN)CCCCCC=CCC=CCC=CCC=CCC=CCC=CCC=CCC	99.3	914.70197:2073 915.70532:1494 916.70868:560		42012	43535	49188
12.073	PE O-16:0_28:6	[M-H]-	832.623	C49H88NO7P	EtherPE	UKRWPANJDZQMMF-UHFFFAOYSA-N	O=C(OC(COCCCCCCCCCCCCCCCC)COP(=O)(O)OCCN)CCCCCCCCC=CCC=CCC=CCC=CCC=CCC=CCC	99.2	832.62054:3812 833.62389:3219 834.62725:1139	59.03738:41 89.06204:112 101.06689:51 113.07246:71 119.08427:194 125.07959:10 134.10078:10 143.09636:31 149.10902:41 161.11819:71 168.11823:10 179.12975:163 281.40179:51 293.35062:20 327.43213:82 350.48813:10 370.49176:20 375.46582:10 382.49466:525 606.82288:61 624.80884:61 624.83002:82 786.95343:841 787.93616:20 832.98273:31	24415	13838	41486
10.307	PE O-8:0_27:1	[M-H]-	716.56	C40H80NO7P	EtherPE	SFCRGFUJUSPIBK-UHFFFAOYSA-N	O=C(OC(COCCCCCCCC)COP(=O)(O)OCCN)CCCCCCCCCCCCCCC=CCCCCCCCCCC	99.1	716.55811:1435 717.56146:778 718.56482:147	55.04181:2 59.03823:29 63.00983:2 71.04299:16 89.06311:55 101.06377:20 107.7724:2 113.06918:16 118.10291:4 119.08706:61 131.09732:6 137.16411:2 143.09943:8 149.10699:10 161.10712:6 161.11787:10 169.07498:2 179.12943:22 223.31117:2 225.32028:24 239.33871:6 253.31024:4 253.32822:16 255.34821:8 267.35013:6 268.38318:6 271.33838:12 271.35464:8 279.35623:4 280.38382:4 281.36353:4 282.38055:6 282.39481…	10394	555	4142
12.677	PE O-8:0_22:2	[M-H]-	644.466	C35H68NO7P	EtherPE	URUDYUJUXVRADW-UHFFFAOYSA-N	O=C(OC(COCCCCCCCC)COP(=O)(O)OCCN)CCCCCCCCCCCC=CCC=CCCCCC	98.8	644.46411:3286 645.46746:1487 646.47082:496	229.25928:31 231.26913:31 231.27342:51 232.28165:41 235.1982:10 241.3008:82 242.30864:61 253.36496:31 257.31128:71 258.31116:92 267.35556:31 281.37384:10 284.2995:31 285.31229:437 286.3197:355 298.41776:41 299.40649:41 301.30795:61 302.31128:41 329.31851:204 330.3212:246 342.4566:41 556.71179:51 572.69037:31 598.80847:122 599.76251:41 600.7381:500	30674	50480	44131
5.604	PE O-8:0_17:2	[M+H]+	576.402	C30H58NO7P	EtherPE	ATAWSPBRSYSCKP-UHFFFAOYSA-N	O=C(OC(COCCCCCCCC)COP(=O)(O)OCCN)CCCCCCCC=CCC=CCCCC	97.3	576.40509:574743 577.40844:241583 578.4118:42349	51.04542:41 55.07844:82 56.92638:61 57.09482:18324 59.07255:92 69.06323:133 69.09843:71 71.11521:163 73.09579:361 77.07162:324 79.08646:41 81.10442:41 83.086:82 83.12204:71 87.08138:3052 88.82792:112 88.87849:80 89.09826:38899 89.4865:69 91.09375:555 91.11397:131 93.11134:743 95.09183:71 95.12762:71 97.10845:31 97.14324:61 99.12374:61 103.10027:143 105.11713:102 107.09946:71 107.13306:300 109.110…	1128604	414379	25165
12.604	PE O-14:0_28:6	[M-H]-	804.591	C47H84NO7P	EtherPE	DEYSXVMRASHVCE-UHFFFAOYSA-N	O=C(OC(COCCCCCCCCCCCCCC)COP(=O)(O)OCCN)CCCCCCCCC=CCC=CCC=CCC=CCC=CCC=CCC	97.3	804.58752:1754 805.59087:1485 806.59423:1350	59.03735:20 71.042:6 87.044:4 89.06196:55 101.06678:18 113.07083:14 119.0872:71 126.16194:2 131.09421:6 143.10123:10 149.10536:8 159.1738:2 161.11436:14 179.13702:49 237.3244:4 255.35034:8 256.34186:4 276.34567:4 278.37042:14 279.35843:4 281.37283:6 281.41309:12 282.37088:4 306.35739:6 306.38211:12 309.40738:4 326.44849:6 327.43402:18 352.4649:12 380.48883:4 421.5242:4 437.44269:2 456.91315:2 503…	7451	7465	5889
13.859	PE O-16:0_28:2	[M-H]-	840.685	C49H96NO7P	EtherPE	OYCLANFYLWDITM-UHFFFAOYSA-N	O=C(OC(COCCCCCCCCCCCCCCCC)COP(=O)(O)OCCN)CCCCCCCCCCCCCCCC=CCC=CCCCCCCC	97.3	840.68127:14316 841.68462:13459 842.68798:9163	59.03871:173 69.53532:5 71.0459:122 72.07674:15 85.07429:10 89.06503:543 101.07008:168 107.08664:31 113.07584:216 119.08929:690 131.09642:76 143.09848:92 149.11465:107 161.12047:184 179.13971:436 279.34784:15 281.38116:15 335.48441:178 363.49466:31 365.50848:31 380.51529:25 381.4827:21 381.50754:264 406.54572:41 408.56967:20 418.54526:15 424.57849:51 436.57672:2136 586.68365:41 658.87073:15 660.8…	143657	192485	79101
12.604	PE O-11:0_28:3	[M-H]-	768.591	C44H84NO7P	EtherPE	IUUVDFSGARROPX-UHFFFAOYSA-N	O=C(OC(COCCCCCCCCCCC)COP(=O)(O)OCCN)CCCCCCCCCCCCC=CCC=CCC=CCCCCCCC	96.7	768.59528:3647 769.59863:3915 770.60199:1215	55.04202:2 59.03844:90 71.03605:6 71.04319:39 73.06036:4 78.99367:2 85.0726:6 87.04531:10 89.06329:190 93.86639:2 95.06313:4 96.08741:4 101.06821:71 104.46201:2 107.08469:8 113.07533:53 119.0872:188 123.99529:2 125.08259:8 131.09097:22 143.09616:33 149.11398:24 155.17659:4 161.11617:33 179.13326:65 235.31218:8 237.30699:6 237.32657:33 251.31169:4 255.34132:8 261.32373:6 261.34198:8 261.76218:2 26…	7417	13749	40084
12.334	PE O-18:0_28:1	[M-H]-	870.732	C51H102NO7P	EtherPE	VOFHTJHMPBHOBK-UHFFFAOYSA-N	O=C(OC(COCCCCCCCCCCCCCCCCCC)COP(=O)(O)OCCN)CCCCCCCCCCCCCCCC=CCCCCCCCCCC	95.8	870.73724:1896 871.74059:2186 872.74395:545	59.03745:31 59.04504:61 71.04333:41 89.0635:194 97.07986:10 101.06988:41 113.07714:82 113.13271:10 116.59974:21 119.08753:236 131.09459:31 143.09996:51 149.10927:41 161.12204:71 173.18924:10 179.13005:61 179.13573:163 255.35352:41 279.36182:31 337.48904:20 365.53802:31 383.52893:31 408.57239:61 411.55759:71 436.58841:20 452.68411:10 454.6571:10 466.62778:527 626.88367:10 644.89697:271 661.5556:10…	271	4878	58871
13.388	PE O-10:0_28:5	[M-H]-	750.544	C43H78NO7P	EtherPE	GTSJPOCVXVXMCU-UHFFFAOYSA-N	O=C(OC(COCCCCCCCCCC)COP(=O)(O)OCCN)CCCCCCCCCCCC=CCC=CCC=CCC=CCC=CCC	95.6	750.53979:1302 751.54314:1461 752.5465:1959	59.04485:10 101.06675:10 119.08413:20 126.1239:10 161.11446:10 179.13716:31 516.69702:10 534.73309:61 534.77228:10 552.73987:31 552.77307:31 714.83789:41 714.87561:82 750.84363:41	2841	7779	3044
13.029	PE O-17:0_28:1	[M-H]-	856.716	C50H100NO7P	EtherPE	XUXJXPNSGCMRDA-UHFFFAOYSA-N	O=C(OC(COCCCCCCCCCCCCCCCCC)COP(=O)(O)OCCN)CCCCCCCCCCCCCCCC=CCCCCCCCCCC	93.2	856.71008:1527 857.71343:1314 858.71679:757	71.04708:31 73.0257:10 89.06503:112 95.05393:10 101.07294:51 113.07288:31 119.08778:122 143.09856:31 161.12415:31 179.13416:82 351.53162:20 397.54553:41 436.55655:10 452.58859:124 452.61261:374 676.9093:20 694.9375:41 856.98456:41 857.05066:238 857.07959:231	206	22612	34405
12.906	PE O-13:0_28:1	[M-H]-	800.654	C46H92NO7P	EtherPE	OLZHJXUYLDNASB-UHFFFAOYSA-N	O=C(OC(COCCCCCCCCCCCCC)COP(=O)(O)OCCN)CCCCCCCCCCCCCCCC=CCCCCCCCCCC	92.6	800.64758:7252 801.65093:8338 802.65429:3065	59.04174:173 71.04208:71 85.04277:20 86.04447:20 87.08102:21 89.06342:433 101.06838:112 107.08344:31 113.07105:92 116.13354:21 119.08745:353 125.08443:31 129.11343:10 131.09612:51 143.09648:82 149.10571:41 161.11656:71 161.14703:10 179.13939:133 284.37082:10 295.43457:92 340.47342:20 341.46161:143 366.48331:31 366.50494:41 384.51379:31 395.98093:21 396.52625:951 546.67896:20 620.83124:61 620.8558…	53243	43172	88873
5.51	PE P-16:3_26:7	[M+H]+	796.528	C47H74NO7P	EtherPE	RMVIALGIUSYEDD-UHFFFAOYSA-N	O=C(OC(COC=CCCCCC=CCC=CCC=CCC)COP(=O)(O)OCCN)CCCC=CCC=CCC=CCC=CCC=CCC=CCC=CCC	92.4	796.53156:2845 797.53491:2322 798.53827:546		24682	38082	22218
6.041	PC O-16:0	[M+H]+	496.34	C24H50NO7P	EtherPC	GDMHMXIBVHRZGP-UHFFFAOYSA-N	O=C(OC(COCCCCCCCC)COP(=O)([O-])OCC[N+](C)(C)C)CCCCCCC	100	496.34003:4766 497.34338:2123 498.34674:900	57.10233:10 59.0867:31 60.10911:41 86.13017:41 104.15248:173 125.05441:71 158.22467:10 166.12836:31 175.18764:10 179.10953:21 184.15579:579	27933	49782	36986
13.928	PC O-32:2	[M+H]+	716.559	C40H78NO7P	EtherPC	WSADSIWKXDGULT-UHFFFAOYSA-N	O=C(OC(COCCCCCCCC)COP(=O)([O-])OCC[N+](C)(C)C)CCCCCCCCCCCC=CCC=CCCCCCCC	100	716.55865:8450 717.562:8127 718.56536:3452	59.08591:31 67.08212:20 81.10863:31 92.09682:20 97.14228:31 105.11613:10 109.14648:61 121.15569:71 130.00854:10 135.17676:41 247.34891:52 252.37939:516 254.35263:31 264.12518:23 264.38684:2817 265.36575:46 266.40176:41 271.26086:20 272.38055:143 281.30264:21 282.4025:351 284.38004:21 296.38046:20 314.4053:20 488.6951:31 506.69897:61 506.71487:173 517.09369:10 518.72278:558 520.72168:31 520.72491:…	71410	80008	13269
12.492	PC O-35:7	[M+H]+	748.528	C43H74NO7P	EtherPC	DWNHKQDVGGFONK-UHFFFAOYSA-N	O=C(OC(COCCCCCCCCC)COP(=O)([O-])OCC[N+](C)(C)C)CCCC=CCC=CCC=CCC=CCC=CCC=CCC=CCC	100	748.5274:5729 749.53075:5402 750.53411:2916	55.07927:41 57.09567:173 57.65286:21 59.0897:337 60.01912:61 67.08965:10 69.10177:31 71.1186:31 83.12188:51 85.13694:20 86.13779:31 89.08213:31 97.1473:71 107.09499:20 107.09937:61 111.16277:20 116.10674:353 125.1869:31 130.21904:41 139.21138:41 151.10994:31 153.12474:336 163.18779:112 167.28587:10 171.17975:52 171.67148:42 172.19542:941 179.11513:31 189.25851:10 203.24042:41 204.18353:357 205.56…	65102	4067	78754
11.602	PC O-36:6	[M+H]+	764.559	C44H78NO7P	EtherPC	LBQJKMXWGLVABS-UHFFFAOYSA-N	O=C(OC(COCCCCCCCC)COP(=O)([O-])OCC[N+](C)(C)C)CCCCCCCCC=CCC=CCC=CCC=CCC=CCC=CCC	100	764.55914:17284 765.56249:19300 766.56585:5485	57.09798:189 58.09128:51 59.0888:41 60.07292:92 60.10904:379 72.11411:20 74.13157:46 83.12468:15 85.13976:143 95.12912:15 100.12022:20 100.15836:20 101.11728:138 101.15562:189 102.13641:145 102.17493:14721 102.75091:15 103.40601:10 104.09921:10 127.17603:15 147.18747:46 162.47644:5 238.02565:5 251.1609:46 305.2652:5 307.25427:25 327.22186:166 327.23209:439 363.34177:41 382.12445:11 383.3205:981 4…	129242	9014	377950
11.602	PC O-38:10	[M+H]+	784.528	C46H74NO7P	EtherPC	NQRGGDWZZOAOSD-UHFFFAOYSA-N	O=C(OC(COCCCC=CCC=CCC=CCC=CCC)COP(=O)([O-])OCC[N+](C)(C)C)CCC=CCC=CCC=CCC=CCC=CCC=CCC	100	784.52734:2019 785.53069:1218 786.53405:1218		31334	26585	31369
12.641	PC O-38:6	[M+H]+	792.59	C46H82NO7P	EtherPC	LYVCXQZOQYYLAM-UHFFFAOYSA-N	O=C(OC(COCCCCCCCCCC)COP(=O)([O-])OCC[N+](C)(C)C)CCCCCCCCC=CCC=CCC=CCC=CCC=CCC=CCC	100	792.59064:16196 793.59399:19278 794.59735:8634	57.09756:10 59.08728:41 81.10783:31 95.13003:20 109.14719:20 153.19621:10 203.14572:31 265.37256:41 305.42029:10 375.33188:10 376.48984:71 448.4328:10 449.49783:41 473.53723:21 482.52655:256 492.51495:31 493.61539:214 495.65652:31 510.53751:41 519.64124:31 524.58704:31 603.80676:92 607.20465:10 612.81909:112 630.82416:122 774.92584:61 774.97302:61 790.45746:112 790.47729:102 790.56464:31 792.6978…	53692	2752	187597
6.614	PC O-24:2	[M+H]+	604.434	C32H62NO7P	EtherPC	PSOONMFUBOBABQ-UHFFFAOYSA-N	O=C(OC(COCCCCCCCC)COP(=O)([O-])OCC[N+](C)(C)C)CCCCCCCC=CCC=CCCC	99.9	604.43335:2690 605.4367:2149 606.44006:489		35642	37214	50292
10.389	PC O-32:1	[M+H]+	718.575	C40H80NO7P	EtherPC	LQQMWURSSDKNHJ-UHFFFAOYSA-N	O=C(OC(COCCCCCCCC)COP(=O)([O-])OCC[N+](C)(C)C)CCCCCCCCCCCC=CCCCCCCCCCC	99.9	718.57379:4053 719.57714:3222 720.5805:1035	57.09899:20 84.84938:10 105.08529:10 123.17776:31 254.3997:71 266.39233:51 266.40616:247 272.38504:173 281.3996:10 284.42514:311 302.44901:51 520.7157:20 520.75763:133 521.99561:10 529.39594:22 538.47223:22 538.76715:1540 556.7829:92 574.53302:10 577.77979:92 718.95374:51 719.00671:51	24847	20427	77314
10.357	PC O-34:4	[M+H]+	740.559	C42H78NO7P	EtherPC	KNHXCLGABLNNRN-UHFFFAOYSA-N	O=C(OC(COCCCCCCCC)COP(=O)([O-])OCC[N+](C)(C)C)CCCCCCCCCCCCC=CCC=CCC=CCC=CCC	99.9	740.55817:3025 741.56152:2440 742.56488:778	55.07729:10 57.09686:71 59.08765:71 81.07258:10 118.12681:10 133.14844:20 155.1758:20 173.14165:20 283.39502:10 285.32355:41 309.41806:51 439.58704:31 467.58838:102 467.63113:41 486.55975:82 496.5455:20 551.76685:31 556.39648:10 578.77118:20 599.76672:20 610.76764:20 624.81195:31 666.84503:31 666.87421:31 718.95374:10 722.95709:31 740.90625:7188	72566	1340	76165
12.198	PC O-31:7	[M+H]+	692.465	C39H66NO7P	EtherPC	PNHCMEXDUVYLOI-UHFFFAOYSA-N	O=C(OC(COCCCCCC=CCC=CCC=CCC)COP(=O)([O-])OCC[N+](C)(C)C)CCC=CCC=CCC=CCC=CCC	99.8	692.466:7750 693.46935:6095 694.47271:4877	55.07798:20 56.07477:10 57.0965:82 60.01779:41 60.07249:99 67.08132:7 67.08479:24 68.09234:3 69.10036:34 71.11717:61 72.11367:20 74.12869:10 77.07494:7 81.10529:27 83.0869:10 83.12294:51 85.13931:27 88.06139:95 90.09489:10 91.09474:10 93.11236:10 95.12729:27 97.14708:41 99.16419:10 105.11972:7 107.09916:61 107.1357:20 109.15164:17 111.16553:34 116.10654:530 117.12199:7 119.13997:31 121.15653:24 1…	49540	1689	83452
11.664	PC O-34:6	[M+H]+	736.528	C42H74NO7P	EtherPC	XTSVISCHQWFNRV-UHFFFAOYSA-N	O=C(OC(COCCCCCCCC)COP(=O)([O-])OCC[N+](C)(C)C)CCCCCCC=CCC=CCC=CCC=CCC=CCC=CCC	99.8	736.52698:2424 737.53033:3046 738.53369:812		5662	2081	43236
11.095	PC O-30:0	[M+H]+	692.559	C38H78NO7P	EtherPC	QWXGXDFYLSOKRF-UHFFFAOYSA-N	O=C(OC(COCCCCCCCC)COP(=O)([O-])OCC[N+](C)(C)C)CCCCCCCCCCCCCCCCCCCCC	99.6	692.55762:6424 693.56097:5525 694.56433:2049	81.11205:10 95.13454:31 135.13864:20 136.1236:10 137.16008:51 145.16614:31 149.16895:31 185.18423:41 191.20012:10 223.21526:20 227.2093:31 233.25063:20 251.21869:61 251.25673:31 253.27501:61 263.2561:20 264.39587:20 265.28513:61 277.29355:31 279.30273:31 282.40717:31 289.28677:41 293.25308:51 293.28934:31 303.31403:61 305.29675:92 307.31067:143 313.29471:31 321.32776:82 321.35812:71 331.32825:92 …	38964	926	102527
11.127	PC O-36:5	[M+H]+	766.575	C44H80NO7P	EtherPC	RDKCYWXIOLUDKK-UHFFFAOYSA-N	O=C(OC(COCCCCCCCC)COP(=O)([O-])OCC[N+](C)(C)C)CCCCCCCCCCCC=CCC=CCC=CCC=CCC=CCC	99.6	766.57312:3688 767.57647:3911 768.57983:2140	57.09578:51 59.08655:31 61.26164:10 71.11752:31 72.11642:31 81.74394:10 85.13966:20 107.14332:10 109.15048:102 133.14684:20 135.10579:31 135.18129:61 137.15839:20 155.17584:92 177.17604:31 203.15594:20 239.35594:51 245.23047:71 247.35323:41 259.28967:51 265.37485:61 283.30481:31 285.32129:51 291.35577:31 299.27032:31 301.32803:71 309.41574:51 311.33853:20 315.34241:20 337.33841:20 339.45001:31 39…	43414	23085	48700
14.022	PC O-48:3	[M+H]+	938.794	C56H108NO7P	EtherPC	ZRVHPSDPCJZJON-UHFFFAOYSA-N	O=C(OC(COCCCCCCCCCCCCCCCCCCCC)COP(=O)([O-])OCC[N+](C)(C)C)CCCCCCCCCCCCC=CCC=CCC=CCCCCCCC	99.3	938.7948:2258 939.79815:2499 940.80151:6326		25220	39065	1994
11.934	PC O-40:6	[M+H]+	820.622	C48H86NO7P	EtherPC	WKQRDJBOIJKXHO-UHFFFAOYSA-N	O=C(OC(COCCCCCCCCCCCC)COP(=O)([O-])OCC[N+](C)(C)C)CCCCCCCCC=CCC=CCC=CCC=CCC=CCC=CCC	99.2	820.61951:4656 821.62286:3572 822.62622:2068	59.08854:51 83.12569:10 404.52347:20 404.5405:20 420.44931:31 422.44931:31 480.57764:10 482.5358:82 492.50861:20 521.6676:20 523.71741:20 547.71924:41 575.76678:31 640.85321:41 658.86017:41 695.69336:31 695.72687:31 751.80096:41 802.99487:51 818.42004:61 820.04871:20 821.0072:23029	18187	4406	84390
7.248	PC O-17:0	[M+H]+	510.355	C25H52NO7P	EtherPC	UHSLTHBXDXKKEO-UHFFFAOYSA-N	O=C(OC(COCCCCCCCC)COP(=O)([O-])OCC[N+](C)(C)C)CCCCCCCC	98.8	510.35703:8948 511.36038:6388 512.36374:1520	53.062:10 55.07919:82 57.09346:793 59.08636:31 61.05166:51 63.55237:10 67.08379:194 69.09933:173 71.11493:761 73.05569:31 75.07517:31 77.65628:21 81.10415:369 83.1192:323 85.06258:61 85.13813:582 88.02309:10 89.09534:41 91.07868:61 93.11246:10 95.12601:663 97.07205:31 97.14301:217 99.15866:102 103.11725:31 107.12847:31 109.14877:430 111.16412:61 113.18288:71 119.09534:10 123.16969:330 125.18359:6…	42961	86021	11745
7.185	PC O-29:5	[M+H]+	668.465	C37H66NO7P	EtherPC	CFUZICKBTBTRBD-UHFFFAOYSA-N	O=C(OC(COCCCCCCCC)COP(=O)([O-])OCC[N+](C)(C)C)CCCCC=CCC=CCC=CCC=CCC=CCC	98.8	668.46295:1769 669.4663:1018 670.46966:0	57.09595:41 59.0878:51 60.07082:31 71.1141:31 73.09708:20 82.11341:10 85.13978:20 87.08806:10 89.09702:61 121.15222:20 124.13556:31 131.12946:10 133.14197:82 135.16161:20 165.24501:10 177.1891:41 264.38409:20 268.37994:20 276.35355:10 281.29507:20 282.39731:31 293.40985:10 300.4263:31 392.51248:10 553.60803:41 623.73822:10 632.8833:82 650.90472:41 668.90521:51 668.92712:41 668.94543:20	2784	45670	1398
13.865	PC O-37:7	[M+H]+	776.559	C45H78NO7P	EtherPC	JNVLVKHBDFWUGW-UHFFFAOYSA-N	O=C(OC(COCCCCCCCCC)COP(=O)([O-])OCC[N+](C)(C)C)CCCCCC=CCC=CCC=CCC=CCC=CCC=CCC=CCC	98	776.56091:1609 777.56426:2234 778.56762:1218		10915	18200	13047
13.928	PC O-40:10	[M+H]+	812.559	C48H78NO7P	EtherPC	SWJKPCVJHLFGEJ-UHFFFAOYSA-N	O=C(OC(COCCCC=CCC=CCC=CCC=CCC)COP(=O)([O-])OCC[N+](C)(C)C)CCCCC=CCC=CCC=CCC=CCC=CCC=CCC	98	812.55566:5532 813.55901:7312 814.56237:3859	59.08699:31 89.09734:41 119.1376:31 121.11684:61 135.13571:20 135.17346:20 148.18454:31 157.22844:20 163.1828:31 191.18672:20 207.2681:10 209.20979:102 231.26689:10 233.28748:153 239.33644:20 258.3176:10 265.37265:31 277.33835:82 307.23151:31 310.40991:10 313.4147:31 319.397:10 321.38089:51 339.43686:31 346.39944:10 360.46429:10 363.32751:122 401.51816:31 417.52655:10 419.4184:82 437.52884:20 456…	31954	47054	46242
11.27	PC O-28:2	[M+H]+	660.496	C36H70NO7P	EtherPC	YCQDTUDKQFWQJX-UHFFFAOYSA-N	O=C(OC(COCCCCCCCC)COP(=O)([O-])OCC[N+](C)(C)C)CCCCCCCCCC=CCC=CCCCCC	97.7	660.49915:2717 661.5025:1531 662.50586:0	57.0951:41 59.08586:82 69.09875:20 71.11315:31 73.09733:31 84.12431:10 87.08173:31 89.09729:163 90.10366:51 103.11929:31 115.13102:10 117.14252:51 131.12816:20 133.14392:163 134.14612:31 155.24826:31 177.18945:51 178.19073:20 217.25433:153 266.37637:10 479.57404:51 548.50763:31 604.59589:31 618.82233:20 643.75299:31 660.6131:31 660.67114:51 660.7038:31 660.75824:71 660.79456:71 660.88892:71	23909	29297	1480
12.419	PC O-29:0	[M+H]+	678.543	C37H76NO7P	EtherPC	ZQGOFPZFTPJOJU-UHFFFAOYSA-N	O=C(OC(COCCCCCCCC)COP(=O)([O-])OCC[N+](C)(C)C)CCCCCCCCCCCCCCCCCCCC	96.3	678.53949:13009 679.54284:5631 680.5462:1622	57.09575:537 58.09979:71 60.07172:20 71.11392:20 71.11749:92 81.10815:31 85.10445:41 95.12484:31 106.16053:10 115.14124:31 123.13702:71 133.14845:31 169.1373:31 183.16273:31 187.19173:20 197.13768:41 197.15353:275 198.15399:184 210.19508:20 211.17059:61 212.17511:20 225.22591:51 226.23354:71 229.22287:31 239.18124:163 240.18895:92 244.28729:20 247.32439:20 249.24437:20 251.25903:21 253.23914:559 …	228900	28056	273338
12.402	PC O-42:6	[M+H]+	848.653	C50H90NO7P	EtherPC	WOWWBOGGFOWOOM-UHFFFAOYSA-N	O=C(OC(COCCCCCCCCCCCCCC)COP(=O)([O-])OCC[N+](C)(C)C)CCCCCCCCC=CCC=CCC=CCC=CCC=CCC=CCC	95.7	848.64777:4800 849.65112:4311 850.65448:719	55.08184:10 57.09724:61 67.08448:41 79.09583:10 81.10629:41 83.12395:31 85.13773:20 91.09314:10 95.12842:31 109.14701:41 119.14751:10 123.17262:51 135.18254:31 149.20656:31 163.22552:31 239.3475:112 245.33917:51 263.35513:51 311.43909:10 313.41815:51 318.37939:10 319.41064:31 337.42767:31 379.43082:31 432.58371:31 434.51816:31 435.54004:51 449.48141:20 481.01593:10 482.52521:61 505.52707:10 510.5…	15023	2544	16782
11.223	PC O-42:7	[M+H]+	846.637	C50H88NO7P	EtherPC	ZMQLLTKZNYACNP-UHFFFAOYSA-N	O=C(OC(COCCCCCCCCCCCCCC)COP(=O)([O-])OCC[N+](C)(C)C)CCCCCC=CCC=CCC=CCC=CCC=CCC=CCC=CCC	95.2	846.63177:1256 847.63512:540 848.63848:480	57.09697:10 59.08885:194 60.07297:71 133.16327:10 149.20355:31 161.20822:31 209.21989:10 252.37938:31 262.375:31 264.39142:92 265.37494:51 277.33838:51 278.34567:51 282.40494:143 298.40393:10 300.42194:31 318.44656:20 381.47006:10 384.55383:31 426.5885:31 482.53207:31 543.66486:10 547.71838:51 549.72931:92 551.7406:20 552.75256:31 569.64325:10 573.75177:82 575.76581:41 589.73322:31 590.7486:51 59…	14181	2337	26391
12.396	PC O-45:4	[M+H]+	894.731	C53H100NO7P	EtherPC	KZLAHMDCJFCDQH-UHFFFAOYSA-N	O=C(OC(COCCCCCCCCCCCCCCCCC)COP(=O)([O-])OCC[N+](C)(C)C)CCCCCCCCCCCCCCC=CCC=CCC=CCC=CCC	94.6	894.72504:2787 895.72839:3831 896.73175:3574	59.08684:82 71.1215:10 108.14171:10 131.1499:10 245.3501:31 262.37296:51 263.35272:31 265.38675:31 277.33643:31 313.41055:31 314.4187:31 317.35223:102 318.36166:51 465.5719:10 467.58783:112 496.35956:10 500.53946:31 507.63721:31 521.67291:41 550.66309:10 551.76361:153 575.76587:20 576.78949:20 578.7749:51 578.79865:61 579.79779:61 589.75397:71 593.78973:31 602.79321:31 603.8197:82 611.7561:51 612…	36218	36204	36616
6.742	PC O-23:2	[M+H]+	590.418	C31H60NO7P	EtherPC	SSDXPONAXYOXFW-UHFFFAOYSA-N	O=C(OC(COCCCCCCCC)COP(=O)([O-])OCC[N+](C)(C)C)CCCCCCC=CCC=CCCC	94.2	590.42212:118271 591.42547:51800 592.42883:10708	55.07638:31 57.09379:1025 59.07476:51 59.08561:31 69.09966:61 71.11646:2233 73.09344:122 77.06797:51 79.08904:31 83.11952:51 85.13715:1344 87.08276:635 88.82799:54 89.09833:7059 91.09383:143 93.1087:184 103.09748:51 105.10997:31 105.11576:61 107.09662:61 107.13315:61 109.15054:31 117.12234:61 117.1422:71 118.12994:41 119.10024:194 119.13876:163 121.11646:2610 121.1553:68 123.13236:82 127.20135:12…	18153	1695755	4785
6.646	PC O-33:6	[M+H]+	722.512	C41H72NO7P	EtherPC	YTUHEWRQCXCRCS-UHFFFAOYSA-N	O=C(OC(COCCCCCCCCC)COP(=O)([O-])OCC[N+](C)(C)C)CCCCC=CCC=CCC=CCC=CCC=CCC=CCC	93.9	722.50677:18717 723.51012:8744 724.51348:2136	55.07216:10 57.09377:214 69.10081:31 71.11761:535 73.09824:51 85.13843:292 87.08142:378 89.0983:1637 91.09111:31 93.10731:31 103.09889:20 117.14219:71 119.13721:31 121.11644:398 123.13391:51 127.20133:92 131.12619:275 132.15163:22 133.1452:2197 135.13531:92 145.16438:41 147.1427:316 149.16026:214 159.19043:31 163.14452:51 163.18419:133 165.16151:347 167.18179:92 171.19081:10 173.16948:51 173.9321…	217453	278074	247603
12.334	PC O-15:0_28:1	[M-H]-	916.738	C51H102NO7P	EtherPC	CBGVCSYXOOPCQP-UHFFFAOYSA-N	O=C(OC(COCCCCCCCCCCCCCCC)COP(=O)([O-])OCC[N+](C)(C)C)CCCCCCCCCCCCCCCC=CCCCCCCCCCC	85.8	916.72748:2830 917.73083:3348 918.73419:1710	59.03968:71 71.04697:41 89.06492:184 101.06714:41 113.07725:71 119.08611:214 131.09309:31 143.1001:51 149.11113:31 161.11681:112 179.12265:20 179.13966:214 255.33568:20 255.34697:31 281.37646:51 365.5383:51 397.32571:41 411.56076:82 411.5751:112 465.18039:10 466.64337:845 616.75391:31 690.94135:92 708.95496:112 871.10455:1993 872.10925:71 917.06366:41 917.13635:61	445	339	463
11.604	PC O-11:0_28:6	[M-H]-	850.597	C47H84NO7P	EtherPC	DXWGFBUOPNZQDM-UHFFFAOYSA-N	O=C(OC(COCCCCCCCCCCC)COP(=O)([O-])OCC[N+](C)(C)C)CCCCCCCCC=CCC=CCC=CCC=CCC=CCC=CCC	83.6	850.60266:2526 851.60601:2436 852.60937:812		41763	21872	35025
8.357	PC O-25:2	[M+H]+	618.449	C33H64NO7P	EtherPC	QFEIILAVWSXOOX-UHFFFAOYSA-N	O=C(OC(COCCCCCCCC)COP(=O)([O-])OCC[N+](C)(C)C)CCCCCCCC=CCC=CCCCC	80.4	618.4411:1292 619.44445:2565 620.44781:917	55.07903:10 57.09649:41 59.08618:25 59.9281:5 67.08239:15 69.06505:10 74.12733:5 81.10509:20 83.12143:10 87.08339:66 87.70375:5 89.10162:97 91.09985:5 95.13109:15 103.07949:5 107.13087:10 113.18082:10 121.1109:20 121.11867:76 121.15285:15 130.21336:10 131.12686:25 133.14424:107 135.13762:31 135.16881:10 137.19377:10 147.14337:46 149.16611:10 155.1747:5 163.17764:10 165.16582:87 167.83665:5 175.17…	554	646	824
13.815	PE O-18:1_28:0;1O	[M-H]-	886.727	C51H102NO8P	EtherOxPE	OPABPNHUHDTCRQ-UHFFFAOYSA-N	O=C(OC(COCCCCCCCCC=CCCCCCCCC)COP(=O)(O)OCCN)CCCCCCCC(O)CCCCCCCCCCCCCCCCCCC	100	886.72711:8302 887.73046:11228 888.73382:5343	59.03971:280 71.04342:143 87.04956:41 89.06493:735 101.06998:227 107.07484:21 107.0953:21 113.06373:31 113.07724:278 119.08917:1072 131.09145:143 137.69942:10 143.09837:184 149.10936:184 161.11317:318 179.13582:878 335.47913:112 363.49454:41 365.51917:31 380.53442:31 381.50464:397 406.56265:51 408.70941:10 424.55798:41 436.57956:3595 437.56851:51 586.65277:20 586.68353:61 660.89099:302 678.91571:…	40439	27277	114673
11.989	PE O-28:0_18:2;2O	[M-H]-	900.706	C51H100NO9P	EtherOxPE	WNKHHXXHWOEXCP-UHFFFAOYSA-N	O=C(OC(COCCCCCCCCCCCCCCCCCCCCCCCCCCCC)COP(=O)(O)OCCN)CCCCCC(O)C(O)C=CCC=CCCCCC	100	900.70679:1312 901.71014:1952 902.7135:843	89.06095:82 101.07143:41 113.07278:41 119.08769:82 131.09799:20 179.13217:71 395.52658:51 448.59903:10 450.60208:316 674.90125:51 689.31696:10 692.92889:61 855.00159:82 855.05939:747 901.1369:31	13083	8410	22544
11.801	PE O-24:0_17:1;2O	[M-H]-	832.644	C46H92NO9P	EtherOxPE	XAZZCSYFXKCKHK-UHFFFAOYSA-N	O=C(OC(COCCCCCCCCCCCCCCCCCCCCCCCC)COP(=O)(O)OCCN)CCCCCCC(O)C=CCCCCCCCO	99.8	832.64264:22108 833.64599:14754 834.64935:6822	55.41058:10 59.03978:224 71.04947:102 89.06505:430 101.06869:112 107.07791:20 111.4526:10 113.07439:235 119.08779:825 131.09486:153 137.10373:10 143.08505:31 143.10025:245 145.77133:10 149.11301:112 161.11877:245 179.13795:790 281.41223:163 304.37518:10 309.41153:31 327.43326:367 352.48007:102 369.37405:10 370.49844:61 382.5015:3465 383.51291:41 429.21484:31 532.62115:71 588.79999:31 606.82837:33…	65469	81535	269884
14.081	PE O-26:0_18:1;2O	[M-H]-	874.691	C49H98NO9P	EtherOxPE	PKTQOHPERLTYNJ-UHFFFAOYSA-N	O=C(OC(COCCCCCCCCCCCCCCCCCCCCCCCCCC)COP(=O)(O)OCCN)CCCCCC(O)C=CC(O)CCCCCCCC	99.8	874.69:2319 875.69335:3757 876.69671:1716		8344	8222	22624
13.746	PE O-24:0_18:2;4O	[M-H]-	876.633	C47H92NO11P	EtherOxPE	QJWAUUZEIOUSJU-UHFFFAOYSA-N	O=C(OC(COCCCCCCCCCCCCCCCCCCCCCCCC)COP(=O)(O)OCCN)CCCC(O)CCCC(O)C=CC(O)C(O)CC=CCC	99.7	876.63214:2281 877.63549:1998 878.63885:2664	89.06458:61 101.06958:51 113.0723:41 119.08562:61 131.09579:41 149.10878:31 149.16223:10 161.11075:51 177.20132:10 179.13321:112 315.3746:10 335.4726:41 381.50308:71 406.54678:20 436.52173:21 436.5719:463 660.87378:41 670.66364:10 678.87616:82 840.95081:82 841.02863:1226 877.01562:421	8524	4376	21256
11.937	PE O-24:0_18:3;2O	[M-H]-	842.628	C47H90NO9P	EtherOxPE	OTKYUVRVBUVOAE-UHFFFAOYSA-N	O=C(OC(COCCCCCCCCCCCCCCCCCCCCCCCC)COP(=O)(O)OCCN)CCCCCC(O)C(O)C=CCC=CCC=CCC	99.6	842.62646:1208 843.62981:899 844.63317:491	87.05616:10 89.06094:82 113.06823:20 119.08917:102 143.09666:31 149.13695:10 161.12213:41 179.13579:71 264.36255:10 278.38321:41 296.39905:10 309.45325:20 355.47885:31 378.49869:10 380.51505:41 436.60303:10 604.66907:10 616.84082:281 634.87396:133 796.94446:147 797.00427:678 843.01074:51	4972	23544	17079
11.48	PE O-14:0_18:2;1O	[M-H]-	688.492	C37H72NO8P	EtherOxPE	IGOXLOQXGWBRIK-UHFFFAOYSA-N	O=C(OC(COCCCCCCCCCCCCCC)COP(=O)(O)OCCN)CCCCCCC(O)C=CCC=CCCCCC	99.5	688.49329:1106 689.49664:1624 690.5:609		11258	4623	1997
13.455	PE O-20:4_24:0;1O	[M-H]-	852.649	C49H92NO8P	EtherOxPE	WJTVLFNIYHQPMK-UHFFFAOYSA-N	O=C(OC(COCCCCCCCC=CCC=CCC=CCC=CCC)COP(=O)(O)OCCN)CCCCCCCC(O)CCCCCCCCCCCCCCC	99.3	852.64673:2112 853.65008:2124 854.65344:2302	59.04084:41 71.04584:20 82.85782:10 89.06496:133 97.06746:10 107.08363:10 119.08918:112 131.08821:20 149.12486:10 179.12254:41 179.13388:92 308.39838:10 355.48672:61 398.55048:10 409.54028:31 410.53244:174 410.54105:246 636.86768:51 652.92126:10 654.86749:31 654.89996:82 654.95056:20 814.979:71 815.03949:71 817.02002:633 852.8786:31 852.98169:269 853.01056:240	51033	37844	45260
11.604	PE O-22:3_22:3;1O	[M-H]-	848.617	C49H88NO8P	EtherOxPE	BRGYIOUVIAEMAJ-UHFFFAOYSA-N	O=C(OC(COCCCCCCCCCC=CCC=CCC=CCCCCC)COP(=O)(O)OCCN)CCCCCCCC(O)C=CCC=CCC=CCCCCC	99.1	848.61517:4274 849.61852:6297 850.62188:8938	59.03746:61 62.59053:10 71.04451:41 89.06345:204 91.67285:10 101.0698:41 107.09219:10 113.07554:102 117.03612:10 119.08588:359 131.08475:20 139.45447:10 143.09978:92 149.11252:92 161.11644:92 164.17601:10 179.13356:321 282.36664:20 295.42685:31 307.43399:61 341.45584:82 353.45236:71 353.46564:71 378.50891:20 389.5105:21 396.49179:20 396.52835:399 403.60037:10 408.52863:610 410.55463:61 558.64459:…	64950	55433	14699
12.895	PE O-24:0_18:1;2O	[M-H]-	846.659	C47H94NO9P	EtherOxPE	ZPIZKYKILDVNDU-UHFFFAOYSA-N	O=C(OC(COCCCCCCCCCCCCCCCCCCCCCCCC)COP(=O)(O)OCCN)CCCCCC(O)C=CC(O)CCCCCCCC	98.9	846.65674:12512 847.66009:12476 848.66345:5450	51.33326:10 59.03848:122 71.0397:20 71.04565:92 83.05183:10 89.06342:335 101.06838:82 107.07905:20 113.06805:20 113.07555:122 119.08899:368 131.09126:71 131.1042:31 143.09648:133 149.11261:102 155.17169:10 161.10939:51 161.11476:153 179.1375:489 295.42487:92 341.45898:255 366.49683:41 366.53738:10 383.49551:10 396.52625:1768 410.55249:20 546.65912:61 618.86255:10 620.83826:339 638.83649:218 638.8…	78305	84811	138759
11.696	PE O-12:0_22:3;1O	[M-H]-	714.508	C39H74NO8P	EtherOxPE	GAEIEOOUPBKOFG-UHFFFAOYSA-N	O=C(OC(COCCCCCCCCCCCC)COP(=O)(O)OCCN)CCCCCCCC(O)C=CCC=CCC=CCCCCC	98.7	714.50555:3673 715.5089:2226 716.51226:808	140.07249:153 193.57874:10 196.1194:133 253.33574:230 255.34447:1630 278.49387:39 279.35699:5889 280.3562:49 281.38089:71 434.45734:61 452.47928:219 473.32803:10 714.82281:418	82007	77091	72834
13.309	PE O-26:0_17:1;2O	[M-H]-	860.675	C48H96NO9P	EtherOxPE	VZJOERJMSZIEMQ-UHFFFAOYSA-N	O=C(OC(COCCCCCCCCCCCCCCCCCCCCCCCCCC)COP(=O)(O)OCCN)CCCCCCC(O)C=CCCCCCCCO	98.7	860.6734:3721 861.67675:3581 862.68011:29241		43111	61442	24387
11.113	PE O-15:1_24:0;1O	[M-H]-	788.617	C44H88NO8P	EtherOxPE	NCXAJDAHMCYGJI-UHFFFAOYSA-N	O=C(OC(COCCCCCCCCC=CCCCCC)COP(=O)(O)OCCN)CCCCCCCC(O)CCCCCCCCCCCCCCC	97.5	788.61395:3523 789.6173:4268 790.62066:1167	59.0332:20 59.03971:82 71.047:82 89.06359:240 99.06141:10 101.06713:112 113.06672:51 113.07423:122 119.08762:345 126.35437:10 131.0963:61 131.73894:10 143.0916:41 149.10934:102 159.10312:10 161.12033:122 179.13391:255 253.36728:92 280.39178:61 281.38101:41 299.38943:92 322.96893:10 324.43225:51 562.77521:897 580.78821:521 742.91077:1590 743.04932:30 788.91272:31 788.96429:31	7019	9954	56313
13.436	PE O-26:0_17:0;2O	[M-H]-	862.691	C48H98NO9P	EtherOxPE	MJVNWSGQSDZBDW-UHFFFAOYSA-N	O=C(OC(COCCCCCCCCCCCCCCCCCCCCCCCCCC)COP(=O)(O)OCCN)CCCCCCCC(O)CCCCCCCCO	97	862.68634:28433 863.68969:28955 864.69305:7942	55.04217:21 59.0397:389 68.93249:10 71.0446:163 85.06637:20 87.04692:31 89.06625:941 101.0714:283 107.08361:82 113.07574:322 115.74754:10 119.08918:1097 131.0947:184 143.09839:163 146.86258:10 149.11282:163 161.11858:306 179.13585:974 309.4559:173 351.48361:31 355.46042:51 355.48441:439 380.5318:41 392.54391:31 398.53397:51 408.52402:51 409.52927:41 410.55289:3357 411.5463:64 560.66718:71 634.885…	300840	374980	452620
11.48	PE O-14:0_22:4;1O	[M-H]-	740.524	C41H76NO8P	EtherOxPE	HHYHBSABQIICKC-UHFFFAOYSA-N	O=C(OC(COCCCCCCCCCCCCCC)COP(=O)(O)OCCN)CCCCCCCC(O)C=CCC=CCC=CCC=CCC	96.9	740.52612:1436 741.52947:2842 742.53283:406		15932	6683	12006
12.542	PE O-8:0_18:0;1O	[M-H]-	608.43	C31H64NO8P	EtherOxPE	DBNILASPWJQOCO-UHFFFAOYSA-N	O=C(OC(COCCCCCCCC)COP(=O)(O)OCCN)CCCCCCCC(O)CCCCCCCCC	90.5	608.42426:3187 609.42761:2843 610.43097:1015	59.03659:92 62.01118:10 71.04472:61 83.05077:10 89.06499:173 99.05301:10 101.06716:71 113.07873:122 115.87516:10 119.08606:133 125.07983:10 131.08815:41 143.11176:10 149.12474:10 161.10941:41 164.18518:10 179.13367:41	4465	32983	21135
10.652	PE O-9:0_28:0;1O	[M-H]-	762.602	C42H86NO8P	EtherOxPE	GFMGZEANFGTNQB-UHFFFAOYSA-N	O=C(OC(COCCCCCCCCC)COP(=O)(O)OCCN)CCCCCCCC(O)CCCCCCCCCCCCCCCCCCC	90.4	762.59497:4229 763.59832:1955 764.60168:696	59.03862:41 71.04698:41 83.95261:10 89.06091:82 101.06712:41 113.07571:51 119.08761:133 131.10597:10 143.11523:10 179.12444:20 179.13766:112 225.32317:20 269.37271:10 280.39648:10 530.67975:10 536.74078:291 554.77112:211 716.89429:560	77866	94650	11973
11.791	PE O-8:0_16:0;2O	[M-H]-	596.393	C29H60NO9P	EtherOxPE	UKVBTALRTXJUBP-UHFFFAOYSA-N	O=C(OC(COCCCCCCCC)COP(=O)(O)OCCN)CCCCCCC(O)CCCCCCCCO	89.3	596.38855:1726 597.3919:1544 598.39526:0		14564	16159	13612
13.815	PE O-22:6_24:0;1O	[M-H]-	876.649	C51H92NO8P	EtherOxPE	JUKWDGSUBJMBSR-UHFFFAOYSA-N	O=C(OC(COCCCC=CCC=CCC=CCC=CCC=CCC=CCC)COP(=O)(O)OCCN)CCCCCCCC(O)CCCCCCCCCCCCCCC	87.1	876.65802:2360 877.66137:2317 878.66473:1920	59.03869:25 71.04468:13 85.0417:8 87.08652:3 89.06499:84 95.0649:3 101.0672:25 101.3243:3 113.0728:38 116.93559:3 119.08616:82 125.97221:3 131.0899:10 143.09505:25 149.11287:31 158.12865:3 161.11324:36 179.13397:107 279.35483:8 335.47653:18 363.49454:8 381.50739:38 404.54083:3 410.52698:8 410.547:15 424.57541:10 436.57657:302 586.70392:13 642.86877:8 654.87512:8 658.86688:8 660.87634:28 678.9082:…	38382	31241	38612
12.921	PE O-18:0_28:0;1O	[M-H]-	888.743	C51H104NO8P	EtherOxPE	SYYTUGXYWXPYNO-UHFFFAOYSA-N	O=C(OC(COCCCCCCCCCCCCCCCCCC)COP(=O)(O)OCCN)CCCCCCCC(O)CCCCCCCCCCCCCCCCCCC	85.3	888.73267:2987 889.73602:2749 890.73938:1274	59.03427:31 59.0397:204 67.47366:10 71.04578:122 85.04161:31 87.08511:10 89.06358:532 101.07137:173 107.08067:31 113.07421:216 119.08915:787 126.90255:10 131.09143:92 140.01053:10 143.10002:143 147.46207:10 149.1145:122 161.11852:235 164.90443:21 179.12254:33 179.13577:682 335.48682:133 381.50455:268 406.53125:20 406.55121:41 424.56372:82 435.20273:31 436.57651:2212 586.68341:71 662.89984:288 662…	55032	74671	112160
13.262	PE O-24:0_18:2;3O	[M-H]-	860.639	C47H92NO10P	EtherOxPE	JTEKGUGGEGGWOM-UHFFFAOYSA-N	O=C(OC(COCCCCCCCCCCCCCCCCCCCCCCCC)COP(=O)(O)OCCN)CCCCCCCC(O)C=CC(O)C(O)CC=CCC	85.1	860.62885:1650 861.6322:1725 862.63556:808	59.035:20 59.03934:61 71.04541:31 89.06184:92 101.07239:31 113.07529:41 119.08719:153 139.14096:10 147.13945:10 149.11235:61 161.1145:51 179.13724:163 249.15001:10 265.20081:10 279.34726:31 307.42929:31 341.46143:20 353.46072:71 396.52328:51 401.24136:10 407.25729:21 408.53491:603 558.6424:31 634.84912:61 652.83862:41 652.88196:102 792.86011:61 800.98395:102 801.09985:31 815.008:898 860.92316:61 …	14035	3549	10503
12.917	PE O-15:0_22:6;1O	[M-H]-	750.508	C42H74NO8P	EtherOxPE	CUTOJXZEWGIBKT-UHFFFAOYSA-N	O=C(OC(COCCCCCCCCCCCCCCC)COP(=O)(O)OCCN)CCC=CC=CC(O)CC=CCC=CCC=CCC=CCC	82.4	750.5141:1200 751.51745:1141 752.52081:286		2421	6903	6782
13.746	PC O-24:0_14:1;2O	[M-H]-	878.649	C46H92NO9P	EtherOxPC	VOBMGXSQKNLBNR-UHFFFAOYSA-N	O=C(OC(COCCCCCCCCCCCCCCCCCCCCCCCC)COP(=O)([O-])OCC[N+](C)(C)C)CCCCCCC(O)C=CCCCCO	99.8	878.64795:1174 879.6513:555 880.65466:111	89.06065:51 101.07392:31 113.0754:31 119.08728:92 149.1124:31 161.11632:51 165.12349:10 179.13345:102 335.48349:31 381.50375:31 435.26074:10 436.56973:404 437.57343:82 438.56351:31 660.88239:31 660.90778:51 678.91431:41 840.97711:112 841.02216:444 843.02576:323 843.0545:252 878.97559:112 879.01746:239 879.10956:41	4780	2853	6142
12.91	PC O-12:0_18:2;1O	[M-H]-	748.513	C38H74NO8P	EtherOxPC	XWBBCOBVLJPOCQ-UHFFFAOYSA-N	O=C(OC(COCCCCCCCCCCCC)COP(=O)([O-])OCC[N+](C)(C)C)CCCCCCC(O)C=CCC=CCCCCC	99.7	748.51221:3244 749.51556:3519 750.51892:4258	59.03933:51 89.06047:82 94.54465:10 101.07091:51 113.07223:61 119.08711:112 126.07465:10 143.09612:20 149.11914:31 161.12155:31 169.11548:10 179.13142:61 225.31831:41 271.33859:41 278.37079:41 293.44965:10 296.40082:41 306.37518:31 532.71075:229 550.72351:224 712.81232:199 712.85754:471 748.79474:31 748.84113:133 748.86041:102	5289	3926	16172
11.04	PC O-14:0_18:1;1O	[M-H]-	778.56	C40H80NO8P	EtherOxPC	ZXSYVYYXTGCZIT-UHFFFAOYSA-N	O=C(OC(COCCCCCCCCCCCCCC)COP(=O)([O-])OCC[N+](C)(C)C)CCCCCCC(O)C=CCCCCCCCC	99.7	778.56158:2277 779.56493:1664 780.56829:2155	71.04551:20 89.06326:122 101.06818:41 113.06933:61 114.76179:10 119.08722:112 131.08455:20 131.09586:31 143.09453:31 149.72507:10 179.13148:122 253.36662:31 277.32806:10 280.39108:31 299.39114:20 508.39175:20 562.75739:235 580.73938:31 580.78021:92 742.8324:31 742.90167:532 778.79077:31 778.90509:214	2303	4960	4811
11.624	PC O-16:0_22:3;1O	[M-H]-	858.623	C46H88NO8P	EtherOxPC	WZQWUIZCYUXFIB-UHFFFAOYSA-N	O=C(OC(COCCCCCCCCCCCCCCCC)COP(=O)([O-])OCC[N+](C)(C)C)CCCCCCCC(O)C=CCC=CCC=CCCCCC	99.7	858.62372:2932 859.62707:1218 860.63043:609		14071	52068	11123
11.77	PC O-14:0_18:0;2O	[M-H]-	796.571	C40H82NO9P	EtherOxPC	UAEHRUSDSQISKH-UHFFFAOYSA-N	O=C(OC(COCCCCCCCCCCCCCC)COP(=O)([O-])OCC[N+](C)(C)C)CCCCCCCC(O)C(O)CCCCCCCC	99	796.56866:3766 797.57201:3209 798.57537:1606	151.04851:10 225.11317:20 227.10905:31 255.35774:25 279.35199:25 281.38293:15 282.36917:15 539.52039:25 540.50476:20 616.88123:15 796.81842:67 796.87024:725	54724	80452	31696
11.516	PC O-18:0_18:2;2O	[M-H]-	848.602	C44H86NO9P	EtherOxPC	ZVQXXMMOJHSHAT-UHFFFAOYSA-N	O=C(OC(COCCCCCCCCCCCCCCCCCC)COP(=O)([O-])OCC[N+](C)(C)C)CCCCCC(O)C(O)C=CCC=CCCCCC	98.5	848.60516:3986 849.60851:4062 850.61187:5079	59.04097:41 85.04964:10 89.06512:112 91.01192:10 101.06449:31 113.07443:61 119.08629:173 131.08519:20 143.10532:51 149.11473:51 155.21255:10 161.11516:112 179.14168:163 284.40216:10 295.4325:41 307.44717:31 341.46979:61 353.4639:61 355.47372:31 366.49716:10 384.52243:10 390.52933:21 396.52655:367 407.2948:21 408.53821:327 410.55283:82 620.90173:10 622.84546:41 632.81219:20 632.8584:51 640.86902:7…	19343	15319	53447
12.659	PC O-16:0_18:2;1O	[M-H]-	804.576	C42H82NO8P	EtherOxPC	HAFZJEGLVWLWQH-UHFFFAOYSA-N	O=C(OC(COCCCCCCCCCCCCCCCC)COP(=O)([O-])OCC[N+](C)(C)C)CCCCCCC(O)C=CCC=CCCCCC	98.4	804.57892:1674 805.58227:0 806.58563:780	87.04842:5 89.0651:31 119.08628:46 135.09732:5 161.12054:20 179.14169:31 327.44324:20 588.77875:36 588.79248:92 606.81378:46 760.98169:25 768.92523:195 769.02313:41 804.94135:71 804.95734:66	21194	21459	12834
12.984	PC O-12:0_18:1;1O	[M-H]-	750.529	C38H76NO8P	EtherOxPC	NFAOIGATSKBIRQ-UHFFFAOYSA-N	O=C(OC(COCCCCCCCCCCCC)COP(=O)([O-])OCC[N+](C)(C)C)CCCCCCC(O)C=CCCCCCCCC	96.5	750.52643:1278 751.52978:1463 752.53314:525		14980	9214	1584
9.568	PC O-12:0_18:0;2O	[M-H]-	768.54	C38H78NO9P	EtherOxPC	MQEJTHCFQGAWFZ-UHFFFAOYSA-N	O=C(OC(COCCCCCCCCCCCC)COP(=O)([O-])OCC[N+](C)(C)C)CCCCCCCC(O)C(O)CCCCCCCC	96.3	768.53687:6927 769.54022:2744 770.54358:730		8015	28808	82797
11.49	PC O-15:0_18:2;1O	[M-H]-	790.56	C41H80NO8P	EtherOxPC	SOZFJTZIHKHTJM-UHFFFAOYSA-N	O=C(OC(COCCCCCCCCCCCCCCC)COP(=O)([O-])OCC[N+](C)(C)C)CCCCCCC(O)C=CCC=CCCCCC	94.9	790.55719:1307 791.56054:203 792.5639:609		2364	17064	22054
13.855	PC O-14:0_18:1;2O	[M-H]-	794.555	C40H80NO9P	EtherOxPC	YWRCJLUKBRIHDM-UHFFFAOYSA-N	O=C(OC(COCCCCCCCCCCCCCC)COP(=O)([O-])OCC[N+](C)(C)C)CCCCCC(O)C=CC(O)CCCCCCCC	94.9	794.55853:1510 795.56188:1145 796.56524:572		10958	15568	9558
13.673	PC O-12:0_22:3;2O	[M-H]-	818.555	C42H80NO9P	EtherOxPC	LZHZRFPMEMGLME-UHFFFAOYSA-N	O=C(OC(COCCCCCCCCCCCC)COP(=O)([O-])OCC[N+](C)(C)C)CCCCCCC(O)C(O)C=CCC=CCC=CCCCCC	92.4	818.55133:1502 819.55468:1280 820.55804:1888		30622	36002	24366
9.156	PC O-9:0_28:0;1O	[M-H]-	850.654	C45H92NO8P	EtherOxPC	PDWXCRPCAZLAPW-UHFFFAOYSA-N	O=C(OC(COCCCCCCCCC)COP(=O)([O-])OCC[N+](C)(C)C)CCCCCCCC(O)CCCCCCCCCCCCCCCCCCC	91.5	850.65851:2238 851.66186:2437 852.66522:2233		2001	7701	42816
14.074	PC O-18:0_22:4;4O	[M-H]-	916.628	C48H90NO10P	EtherOxPC	KUPMEFMTAYXOTB-UHFFFAOYSA-N	O=C(OC(COCCCCCCCCCCCCCCCCCC)COP(=O)([O-])OCC[N+](C)(C)C)CCCC(O)CCC(O)C(O)C=CCC=CCC=CCC=CCC	91.3	916.62415:2756 917.6275:3745 918.63086:455		10622	27194	12829
6.678	MGDG O-15:3_5:0	[M+H]+	560.379	C29H50O9	EtherMGDG	BLBHGSOANDRQOK-UHFFFAOYSA-N	O=C(OC(COCCCCCC=CCC=CCC=CCC)COC1OC(CO)C(O)C(O)C1O)CCCC	100	560.37927:5498 561.38262:2581 562.38598:1144	57.09485:173 59.08561:41 71.11525:10 73.05842:82 87.08142:61 89.09697:204 93.1073:51 103.12325:10 121.11796:316 133.14352:143 135.1369:31 147.14606:143 149.16365:71 159.18857:31 163.18411:41 165.16325:184 175.1781:10 177.18712:61 187.15671:82 209.2072:71 233.29337:224 245.29855:10 277.33536:214 315.32413:31 321.37769:31 355.48947:10 359.36267:41 471.54938:31 551.59631:71	54981	68528	72982
8.231	MGDG O-8:0_17:2	[M+H]+	632.473	C34H62O9	EtherMGDG	JJTJKCUIOBIFSX-UHFFFAOYSA-N	O=C(OC(COCCCCCCCC)COC1OC(CO)C(O)C(O)C1O)CCCCCCCC=CCC=CCCCC	100	632.47284:12383 633.47619:9775 634.47955:3177	57.09488:226 59.08563:41 71.11409:10 85.13847:10 87.08278:71 89.09834:573 117.13916:31 119.10025:31 121.11491:265 123.16998:20 128.11545:10 131.12622:92 133.14359:698 135.13696:31 147.1427:173 149.162:82 159.18509:20 163.18599:51 165.1597:296 167.17632:92 171.17972:10 175.17258:31 177.18909:245 182.88943:10 189.26814:10 191.19214:51 193.2083:41 207.23106:20 209.20935:143 211.22575:51 219.22711:10…	87321	125299	93209
12.666	MGDG O-9:0_22:3	[M+H]+	714.552	C40H72O9	EtherMGDG	SFTKZPVICARGFF-UHFFFAOYSA-N	O=C(OC(COCCCCCCCCC)COC1OC(CO)C(O)C(O)C1O)CCCCCCCCC=CCC=CCC=CCCCCC	100	714.55164:10645 715.55499:9751 716.55835:4671	57.0963:357 57.97879:10 59.08818:122 71.11934:51 85.1404:51 91.81285:10 99.12319:41 125.18806:10 131.10789:318 143.13817:31 171.12396:398 173.13754:541 175.11993:71 185.14156:41 187.19904:51 189.14554:133 191.15872:460 199.13068:255 203.16563:133 213.14865:41 217.15189:2426 225.23618:52 227.20903:520 229.22682:194 231.1741:41 231.20416:224 233.22449:41 238.21024:31 241.23576:71 245.228:296 247.24…	118899	3005	138163
13.586	MGDG O-9:0_28:5	[M+H]+	794.614	C46H80O9	EtherMGDG	JHHUIXJQBLIGKN-UHFFFAOYSA-N	O=C(OC(COCCCCCCCCC)COC1OC(CO)C(O)C(O)C1O)CCCCCCCCCCCC=CCC=CCC=CCC=CCC=CCC	100	794.6142:2854 795.61755:3992 796.62091:1704		32096	1296	41542
7.99	MGDG O-8:0_8:0	[M-H]-	537.328	C25H48O9	EtherMGDG	WQZXYVZRDZPNES-UHFFFAOYSA-N	O=C(OC(COCCCCCCCC)COC1OC(CO)C(O)C(O)C1O)CCCCCCC	100	537.32788:5458 538.33123:2893 539.33459:914	59.04189:10 89.06488:24 91.38521:3 99.08664:3 101.06564:10 103.08429:3 119.08907:20 131.31128:3 157.11966:14 161.11656:24 179.13368:17 231.1057:3 253.20732:99 255.34639:1260	45014	31546	35871
12.178	MGDG O-8:0_17:1	[M-H]-	661.453	C34H64O9	EtherMGDG	JAQBIUCSWFMLQG-UHFFFAOYSA-N	O=C(OC(COCCCCCCCC)COC1OC(CO)C(O)C(O)C1O)CCCCCCCC=CCCCCCCC	99.9	661.45367:240990 662.45702:213448 663.46038:49912	188.17302:10 189.20879:153 190.22598:31 204.41776:21 204.6217:365 205.12093:58 205.15327:124 205.2524:88561 205.71997:72 205.83543:31 206.00969:41 206.19618:31 206.31178:31 206.43958:41 206.67093:31 206.75214:31 206.8557:61 206.90443:41 206.99991:31 207.16856:20 207.2946:20 207.34543:31 207.36169:51 207.37999:41 207.50609:51 207.60373:31 207.83167:31 207.94975:41 208.00066:31 208.04546:41 208.084…	1546972	2522806	2227413
12.872	MGDG O-9:0_26:4	[M-H]-	795.563	C44H78O9	EtherMGDG	PJFFAIIKRHEJNW-UHFFFAOYSA-N	O=C(OC(COCCCCCCCCC)COC1OC(CO)C(O)C(O)C1O)CCCCCCCCCCCCC=CCC=CCC=CCC=CCC	99.9	795.56213:1255 796.56548:592 797.56884:443	85.06751:20 103.05408:10 113.07256:61 142.1555:10 175.10283:31 249.17921:51 255.3466:20 273.34076:10 279.35455:122 281.76465:10 283.39536:153 529.51575:20 533.56561:41 533.59167:51 795.92438:535	16536	24412	25845
13.917	MGDG O-15:0_28:6	[M-H]-	903.657	C52H90O9	EtherMGDG	QDHBUZIQKGKQBV-UHFFFAOYSA-N	O=C(OC(COCCCCCCCCCCCCCCC)COC1OC(CO)C(O)C(O)C1O)CCCCCCCCC=CCC=CCC=CCC=CCC=CCC=CCC	99.9	903.65594:1212 904.65929:1277 905.66265:1149	61.82346:10 62.01569:257 85.04184:5 115.09241:5 119.08477:15 178.01707:5 179.14171:31 247.32416:5 436.56494:15 452.59409:15 453.61002:20 463.62213:15 841.04419:20 844.0321:31 858.021:51 858.04584:51 858.09131:76 866.98669:5 868.06805:10 903.96063:20 904.04553:41 904.07953:41 904.12622:25	6811	22532	5339
14.022	MGDG O-16:0_28:1	[M+H]+	900.786	C53H102O9	EtherMGDG	MLFOAAGVCNPFCQ-UHFFFAOYSA-N	O=C(OC(COCCCCCCCCCCCCCCCC)COC1OC(CO)C(O)C(O)C1O)CCCCCCCCCCCCCCCC=CCCCCCCCCCC	99.8	900.7851:2806 901.78845:1617 902.79181:1323	59.0856:31 67.08179:41 69.09965:31 75.44908:10 81.10065:41 81.10446:102 83.12337:51 93.10732:20 95.1263:82 97.14469:51 108.14094:20 109.14609:61 111.16439:31 119.14028:31 121.15218:61 123.16994:41 133.15497:41 135.17305:92 137.18977:31 139.17647:41 145.16435:10 149.20335:51 151.17245:20 153.1929:31 161.20439:41 163.22385:61 164.22108:20 169.229:20 173.20847:31 175.22488:20 179.22278:20 183.21799:…	80403	53453	128568
6.868	MGDG O-15:3_6:0	[M+H]+	574.395	C30H52O9	EtherMGDG	GWJFRUGUVLCXJY-UHFFFAOYSA-N	O=C(OC(COCCCCCC=CCC=CCC=CCC)COC1OC(CO)C(O)C(O)C1O)CCCCC	99.7	574.3941:17973 575.39745:14247 576.40081:4627	57.09559:421 59.08527:31 71.11372:41 87.0837:3941 89.09661:133 93.11103:61 117.12346:41 118.1326:41 119.09829:41 121.1176:369 123.13038:31 131.12741:71 133.14479:133 135.13818:51 135.1743:31 147.14398:296 149.1633:71 159.18466:41 163.18376:51 163.21623:10 165.16472:265 167.17953:31 175.17027:20 177.20181:71 189.25218:10 191.18977:61 207.2408:10 209.20688:61 219.21625:51 231.26816:31 233.29306:547…	187446	233089	125434
13.896	MGDG O-8:0_15:2	[M+H]+	604.442	C32H58O9	EtherMGDG	MJZGKOZFCZUSIL-UHFFFAOYSA-N	O=C(OC(COCCCCCCCC)COC1OC(CO)C(O)C(O)C1O)CCCCCCC=CCC=CCCC	99.7	604.44116:1556 605.44451:3045 606.44787:1827		16425	20704	30219
14.061	MGDG O-15:4_2:0	[M+H]+	516.317	C26H42O9	EtherMGDG	ZVRIZYMHWSXBAB-UHFFFAOYSA-N	O=C(OC(COCCC=CCC=CCC=CCC=CCC)COC1OC(CO)C(O)C(O)C1O)C	99.6	516.31573:9549 517.31908:2639 518.32244:1015	57.09548:61 146.17302:20 161.13441:20 175.18935:31 215.20905:31 217.2229:41 233.26572:71 234.26738:92 263.29285:31 264.2858:20 272.29437:51 347.28342:20 372.41077:20 376.36935:31 402.40781:41 403.39975:31 404.37585:41 414.44904:31 416.42899:51 417.43225:31 431.45538:92 432.45309:292 457.48672:31 458.48386:61 459.47299:51 460.4632:373 472.49014:20 472.51163:71 473.52805:61 487.00934:31 487.53604:1…	37464	1053	110107
8.58	MGDG O-15:3_15:4	[M+H]+	692.473	C39H62O9	EtherMGDG	YCYQPLZWLNSWFU-UHFFFAOYSA-N	O=C(OC(COCCCCCC=CCC=CCC=CCC)COC1OC(CO)C(O)C(O)C1O)CC=CCC=CCC=CCC=CCC	99.6	692.47198:1988 693.47533:2724 694.47869:1402	57.09498:41 59.08791:41 85.13861:10 87.08951:10 89.10249:61 121.11043:31 121.11975:51 133.11934:31 133.14215:153 145.16289:10 155.07576:10 161.15446:20 161.16701:359 165.15993:71 177.19496:61 191.18655:31 207.23134:10 209.21167:82 221.23051:20 233.28947:71 275.37363:10 277.33115:102 321.3833:51 403.4017:82 515.57941:71 577.75879:71 692.74457:51 692.80029:71 692.91925:41	19574	21533	19408
13.816	MGDG O-22:0_28:7	[M+H]+	972.786	C59H102O9	EtherMGDG	BWPMBMPBGAGCQL-UHFFFAOYSA-N	O=C(OC(COCCCCCCCCCCCCCCCCCCCCCC)COC1OC(CO)C(O)C(O)C1O)CCCCCC=CCC=CCC=CCC=CCC=CCC=CCC=CCC	99.6	972.78436:2954 973.78771:2879 974.79107:1783	55.08123:10 57.09554:71 59.08631:92 83.12563:10 95.12741:10 97.14442:41 111.16864:41 125.18684:31 133.14995:71 139.21135:31 149.12917:163 151.75801:10 153.23308:31 163.18599:61 165.16878:41 167.14894:153 181.27962:31 203.9335:10 209.21776:51 219.27759:447 227.23494:31 233.29602:71 235.27563:275 251.39569:31 282.40506:31 315.30011:31 315.32266:265 357.50357:31 398.40454:10 399.51004:92 417.50455:3…	40887	44082	49810
11.989	MGDG O-8:0_18:4	[M-H]-	669.422	C35H60O9	EtherMGDG	GHSHXQGYTWFBSW-UHFFFAOYSA-N	O=C(OC(COCCCCCCCC)COC1OC(CO)C(O)C(O)C1O)CCCCC=CCC=CCC=CCC=CCC	99.6	669.42065:6240 670.424:8616 671.42736:3546	255.35355:20 261.26306:10 279.38779:10 281.4165:41 301.26141:10 326.43442:20 327.42249:31 327.44547:51 369.37073:10 370.48965:41 370.50867:31 381.2536:10 382.50082:31 382.52567:31 549.67755:10 584.72516:31 597.14056:10 609.83282:10 626.84448:92 626.85858:173 669.77411:31 669.83258:31 669.88013:20	15699	58453	33610
11.318	MGDG O-8:0_26:3	[M+H]+	756.598	C43H78O9	EtherMGDG	SKTDVVXHWMRXEV-UHFFFAOYSA-N	O=C(OC(COCCCCCCCC)COC1OC(CO)C(O)C(O)C1O)CCCCCCCCCCC=CCC=CCC=CCCCCCCC	99.5	756.5968:14178 757.60015:9834 758.60351:3344	57.09565:112 59.07666:406 59.08859:51 71.11858:41 81.10805:10 85.14082:51 89.09943:249 93.11256:10 103.12165:652 117.12675:31 121.1396:133 127.20757:31 131.10182:184 131.10829:1041 133.13042:155 133.14671:422 135.13847:41 145.13367:214 147.17172:153 149.12915:61 163.14989:289 165.18871:811 173.14159:5740 175.1595:143 177.19661:82 187.1974:173 189.21574:71 191.16096:437 193.17892:51 205.18137:767 …	103139	27835	200631
11.445	MGDG O-8:0_26:6	[M+H]+	750.552	C43H72O9	EtherMGDG	DIERPAPIBUIWHM-UHFFFAOYSA-N	O=C(OC(COCCCCCCCC)COC1OC(CO)C(O)C(O)C1O)CCCCCCC=CCC=CCC=CCC=CCC=CCC=CCC	99.4	750.55316:13828 751.55651:16861 752.55987:5890	70.10782:10 71.11629:41 86.13657:41 87.88557:31 88.11868:102 88.15314:3509 253.24365:10 262.38181:51 323.35333:10 439.41577:82 492.55521:10 495.49573:286 551.57507:173 607.67017:153 663.74298:51 750.89832:41 750.94086:71	105165	2345	160306
13.839	MGDG O-13:0_28:5	[M-H]-	877.641	C50H88O9	EtherMGDG	OIAYQXQPPDUKRI-UHFFFAOYSA-N	O=C(OC(COCCCCCCCCCCCCC)COC1OC(CO)C(O)C(O)C1O)CCCCCCCCCCCC=CCC=CCC=CCC=CCC=CCC	99.3	877.63977:1326 878.64312:1421 879.64648:406		18304	13977	12392
14.061	MGDG O-26:7_2:0	[M+H]+	664.442	C37H58O9	EtherMGDG	XDXTXDHJRGYAJA-UHFFFAOYSA-N	O=C(OC(COCCCCC=CCC=CCC=CCC=CCC=CCC=CCC=CCC)COC1OC(CO)C(O)C(O)C1O)C	99.2	664.4436:4366 665.44695:2030 666.45031:0	57.09785:51 147.18735:10 232.21915:31 327.22952:112 328.23148:51 381.6058:10 383.30948:143 384.32742:153 387.98148:10 434.92908:10 439.41339:239 440.41138:443 495.49954:283 496.50266:1077 551.58917:122 552.58441:504 607.66412:31 608.68781:133 664.76288:51	115239	1318	141828
13.573	MGDG O-9:0_28:2	[M-H]-	827.625	C46H86O9	EtherMGDG	TVCMTQPXYNPONG-UHFFFAOYSA-N	O=C(OC(COCCCCCCCCC)COC1OC(CO)C(O)C(O)C1O)CCCCCCCCCCCCCCCC=CCC=CCCCCCCC	99.1	827.62317:1572 828.62652:1491 829.62988:952	89.07029:15 113.0803:15 119.09078:15 161.11688:15 181.24559:5 207.20332:10 211.21454:25 211.233:87 253.20349:31 253.34282:20 281.37659:341 343.38794:41 382.50409:20 383.50998:31 483.53989:25 513.63794:5 565.61346:5 606.34827:5 781.89764:25 781.95685:218 784.9765:10 789.98511:76 827.87036:20 827.93127:36 827.98816:46	5387	25446	29258
13.707	MGDG O-9:0_26:3	[M+H]+	770.614	C44H80O9	EtherMGDG	GKSGYOARXXWTIZ-UHFFFAOYSA-N	O=C(OC(COCCCCCCCCC)COC1OC(CO)C(O)C(O)C1O)CCCCCCCCCCC=CCC=CCC=CCCCCCCC	99	770.61194:13479 771.61529:24287 772.61865:7681	55.07671:31 57.09519:335 59.08377:41 67.08099:20 71.11562:51 81.10484:51 83.11989:51 85.13882:41 87.08182:92 89.09603:61 91.11576:10 93.11316:51 95.1267:61 97.1423:41 109.14797:61 111.12907:31 119.13761:51 121.11996:184 122.14613:51 123.16722:51 125.1495:31 127.16512:31 131.1266:51 133.14398:173 135.17511:61 137.19516:41 141.15102:31 143.13228:41 147.14481:204 149.16068:92 151.21281:31 155.17618:…	130192	150406	7314
5.635	MGDG O-15:2_6:0	[M+H]+	576.411	C30H54O9	EtherMGDG	UIZRDJFINAOKPA-UHFFFAOYSA-N	O=C(OC(COCCCCCCCC=CCC=CCCC)COC1OC(CO)C(O)C(O)C1O)CCCCC	98.9	576.40887:660723 577.41222:361058 578.41558:66639	51.04542:41 55.07844:82 56.92638:61 57.09482:18324 59.07255:92 69.06323:133 69.09843:71 71.11521:163 73.09579:361 77.07162:324 79.08646:41 81.10442:41 83.086:82 83.12204:71 87.08138:3052 88.82792:112 88.87849:80 89.09826:38899 89.4865:69 91.09375:555 91.11397:131 93.11134:743 95.09183:71 95.12762:71 97.10845:31 97.14324:61 99.12374:61 103.10027:143 105.11713:102 107.09946:71 107.13306:300 109.110…	3008467	8524341	6682546
11.822	MGDG O-11:0_28:5	[M-H]-	849.61	C48H84O9	EtherMGDG	GKTVYFNQWOEPGN-UHFFFAOYSA-N	O=C(OC(COCCCCCCCCCCC)COC1OC(CO)C(O)C(O)C1O)CCCCCCCCCCCC=CCC=CCC=CCC=CCC=CCC	98.9	849.60712:4180 850.61047:2873 851.61383:1709	60.00146:21 62.01421:458 89.06604:10 242.24893:5 382.49475:10 409.54556:15 786.91412:10 789.9671:15 804.12299:5 813.97113:31 849.93225:31 849.98163:36 850.09692:15	9102	12047	11020
13.187	MGDG O-13:0_28:3	[M-H]-	881.672	C50H92O9	EtherMGDG	ZGPGTLPCVPSDQH-UHFFFAOYSA-N	O=C(OC(COCCCCCCCCCCCCC)COC1OC(CO)C(O)C(O)C1O)CCCCCCCCCCCCC=CCC=CCC=CCCCCCCC	98.7	881.66943:6022 882.67278:7387 883.67614:2649	273.28958:10 277.3382:31 279.3595:20 337.46585:71 437.57175:20 493.56766:10 837.03717:20 844.05396:61 844.09912:31 846.08588:10 880.23499:10 881.98706:71 882.10443:61	798	708	435
13.294	MGDG O-8:0_22:6	[M+H]+	694.489	C39H64O9	EtherMGDG	MOPFFEFZSCOHRH-UHFFFAOYSA-N	O=C(OC(COCCCCCCCC)COC1OC(CO)C(O)C(O)C1O)CCC=CCC=CCC=CCC=CCC=CCC=CCC	98.5	694.48645:2653 695.4898:2639 696.49316:2436	59.08507:92 88.11143:51 88.1512:1103 439.3851:20 495.49112:82 551.58649:41 565.55798:31 638.64661:20 694.625:51 694.76642:41 694.8111:41 694.88177:20	19122	27454	17951
12.482	MGDG O-13:0_28:6	[M+H]+	848.661	C50H86O9	EtherMGDG	DSPGWLYDTAIGSJ-UHFFFAOYSA-N	O=C(OC(COCCCCCCCCCCCCC)COC1OC(CO)C(O)C(O)C1O)CCCCCCCCC=CCC=CCC=CCC=CCC=CCC=CCC	98.3	848.65784:3310 849.66119:4034 850.66455:1675	55.07881:10 57.09521:41 59.08489:41 67.08802:41 81.10249:41 82.11395:10 83.12268:31 85.14165:31 95.12839:82 97.14402:51 109.14545:31 119.13351:20 119.14121:61 121.15623:41 123.17248:71 133.15765:31 135.17577:31 137.19418:71 147.18498:31 149.20457:31 151.21535:51 163.22159:51 175.22821:41 183.22334:20 209.21521:20 221.32874:41 239.33804:51 239.34241:122 245.34505:41 263.35428:92 275.28903:10 279.3…	9077	4169	6175
12.135	MGDG O-22:6_7:0	[M+H]+	680.473	C38H62O9	EtherMGDG	MYWITOLXPHIVMD-UHFFFAOYSA-N	O=C(OC(COCCCC=CCC=CCC=CCC=CCC=CCC=CCC)COC1OC(CO)C(O)C(O)C1O)CCCCCC	97.6	680.4754:13050 681.47875:9953 682.48211:2639		70783	78801	16846
14.022	MGDG O-14:0_28:1	[M+H]+	872.755	C51H98O9	EtherMGDG	QCFRCYAGONQSSJ-UHFFFAOYSA-N	O=C(OC(COCCCCCCCCCCCCCC)COC1OC(CO)C(O)C(O)C1O)CCCCCCCCCCCCCCCC=CCCCCCCCCCC	97.3	872.75256:5537 873.75591:3972 874.75927:4118		165798	155003	184233
13.871	MGDG O-16:0_28:3	[M+H]+	896.755	C53H98O9	EtherMGDG	BMZPAKZOLIVDKC-UHFFFAOYSA-N	O=C(OC(COCCCCCCCCCCCCCCCC)COC1OC(CO)C(O)C(O)C1O)CCCCCCCCCCCCC=CCC=CCC=CCCCCCCC	97.3	896.75256:8008 897.75591:10874 898.75927:45110		82201	77028	94254
12.829	MGDG O-9:0_26:7	[M+H]+	762.552	C44H72O9	EtherMGDG	ITVBIIOTHFDIRF-UHFFFAOYSA-N	O=C(OC(COCCCCCCCCC)COC1OC(CO)C(O)C(O)C1O)CCCC=CCC=CCC=CCC=CCC=CCC=CCC=CCC	97.2	762.55518:2476 763.55853:1625 764.56189:812	57.05594:20 57.09541:224 57.38811:10 59.08727:92 67.08593:31 69.10033:71 71.11715:194 81.10655:82 83.11906:20 83.12421:102 85.06636:20 85.1406:122 86.13493:51 89.10188:31 95.13141:204 97.14707:41 99.16277:41 109.15015:133 111.16999:31 113.18281:41 123.17121:122 125.05562:41 125.19144:31 137.19615:51 139.21121:31 141.07993:61 145.12334:10 159.10121:51 165.24124:51 182.30559:21 184.15756:809 185.15…	16723	35255	47267
13.903	MGDG O-16:0_28:0	[M+H]+	902.802	C53H104O9	EtherMGDG	HCOMETCRCZWWNZ-UHFFFAOYSA-N	O=C(OC(COCCCCCCCCCCCCCCCC)COC1OC(CO)C(O)C(O)C1O)CCCCCCCCCCCCCCCCCCCCCCCCCCC	95.3	902.79877:2175 903.80212:1477 904.80548:1971		35752	4147	41259
9.128	MGDG O-8:0_10:0	[M+H]+	538.395	C27H52O9	EtherMGDG	HRXTVVREIUQTPI-UHFFFAOYSA-N	O=C(OC(COCCCCCCCC)COC1OC(CO)C(O)C(O)C1O)CCCCCCCCC	94.9	538.39178:1381 539.39513:2463 540.39849:1981		14685	17548	21253
9.789	MGDG O-15:3_22:6	[M+H]+	786.552	C46H72O9	EtherMGDG	PYRGTQSNWPOOBJ-UHFFFAOYSA-N	O=C(OC(COCCCCCC=CCC=CCC=CCC)COC1OC(CO)C(O)C(O)C1O)CCC=CCC=CCC=CCC=CCC=CCC=CCC	94.5	786.54816:13170 787.55151:9147 788.55487:2705		144211	2858	433888
3.897	MGDG O-18:5_2:0	[M+H]+	556.348	C29H46O9	EtherMGDG	MMGXSHZYHJYPFJ-UHFFFAOYSA-N	O=C(OC(COCCC=CCC=CCC=CCC=CCC=CCC)COC1OC(CO)C(O)C(O)C1O)C	94.2	556.34418:1547 557.34753:944 558.35089:463	59.07351:122 59.08654:41 101.10284:10 103.1188:92 133.14665:10 257.26059:31 271.28818:41 287.29169:316 293.46777:10 299.29413:194 331.33536:41	19368	33037	12942
12.476	MGDG O-8:0_23:0	[M+H]+	720.598	C40H78O9	EtherMGDG	AYJUORAZRBHAKR-UHFFFAOYSA-N	O=C(OC(COCCCCCCCC)COC1OC(CO)C(O)C(O)C1O)CCCCCCCCCCCCCCCCCCCCCC	93.7	720.60358:4381 721.60693:3973 722.61029:1550	261.29651:10 262.37259:51 280.39398:41 298.41605:20 339.37982:10 340.43927:133 380.46149:41 395.40268:10 692.96924:71 702.92859:41 703.0072:20 718.67822:31 720.8222:31 720.88287:51 720.94733:8511	49020	1437	68970
5.321	MGDG O-8:0_12:0	[M+H]+	566.426	C29H56O9	EtherMGDG	NBOWMIRQLWLHQW-UHFFFAOYSA-N	O=C(OC(COCCCCCCCC)COC1OC(CO)C(O)C(O)C1O)CCCCCCCCCCC	93.1	566.43054:2129 567.43389:1554 568.43725:444	59.08659:25 86.13265:163 152.17221:10 154.22562:56 199.27028:326 227.27284:404 265.31464:5 267.3631:87 295.36722:82 315.33432:5 322.38098:15 340.40994:163 408.50195:20 425.52972:15 548.66931:5	7810	28930	7084
13.262	MGDG O-22:6_3:0	[M+H]+	624.411	C34H54O9	EtherMGDG	TXKPNDJUDRVPAJ-UHFFFAOYSA-N	O=C(OC(COCCCC=CCC=CCC=CCC=CCC=CCC=CCC)COC1OC(CO)C(O)C(O)C1O)CC	91.5	624.41583:17070 625.41918:20051 626.42254:4010	55.07921:10 57.0956:102 58.09747:51 59.08744:227 60.08468:20 69.10631:10 109.14844:20 121.11577:31 122.12164:10 149.15598:20 149.1577:41 165.19868:31 166.21286:41 251.15431:41 294.34247:20 302.97266:10 306.22784:31 307.2392:41 308.24481:31 340.52008:10 343.22205:173 344.22986:133 363.31696:20 363.3277:61 364.33765:61 383.31146:41 399.31451:265 400.3139:265 439.37665:31 439.40921:62 455.39813:365 …	22017	166867	121453
14.029	MGDG O-10:0_28:3	[M+H]+	812.661	C47H86O9	EtherMGDG	SSNIZGLSQGXMQX-UHFFFAOYSA-N	O=C(OC(COCCCCCCCCCC)COC1OC(CO)C(O)C(O)C1O)CCCCCCCCCCCCC=CCC=CCC=CCCCCCCC	91.5	812.66522:1392 813.66857:2028 814.67193:1418		19311	20319	15033
8.357	MGDG O-9:0_22:6	[M+H]+	708.505	C40H66O9	EtherMGDG	ZMUZZOYZDZCFRO-UHFFFAOYSA-N	O=C(OC(COCCCCCCCCC)COC1OC(CO)C(O)C(O)C1O)CCC=CCC=CCC=CCC=CCC=CCC=CCC	91	708.51068:1957 709.51403:2198 710.51739:917	57.09509:10 85.14133:10 127.16505:10 133.14066:31 137.18849:10 149.1658:20 159.18546:71 165.16551:20 177.20639:143 207.19084:10 232.22121:10 275.3222:10 277.35245:10 282.39777:31 397.43762:10 407.55273:10 435.4758:10 515.5827:31 672.91418:20 690.94714:20 708.80505:31	21444	22139	21626
8.357	MGDG O-15:2_5:0	[M+H]+	562.395	C29H52O9	EtherMGDG	AAGPIQAVMGOJSK-UHFFFAOYSA-N	O=C(OC(COCCCCCCCC=CCC=CCCC)COC1OC(CO)C(O)C(O)C1O)CCCC	89.2	562.40039:1670 563.40374:1649 564.4071:826	57.09398:20 59.07495:15 59.0858:107 60.09069:25 89.09856:46 91.09406:20 103.12211:15 115.1037:15 117.11803:51 119.25311:5 121.11673:92 133.14388:31 135.1389:25 145.16298:336 147.14471:25 163.18451:336 165.16365:66 177.18755:15 182.16682:5 207.19283:5 209.20769:25 224.15511:5 271.27246:112 299.30692:15 355.30389:15 356.30792:31 412.3927:20 562.63806:15	16600	24690	3051
13.928	MGDG O-8:0_24:3	[M+H]+	728.567	C41H74O9	EtherMGDG	ODUXTSTZUDOKAS-UHFFFAOYSA-N	O=C(OC(COCCCCCCCC)COC1OC(CO)C(O)C(O)C1O)CCCCCCCCC=CCC=CCC=CCCCCCCC	87.1	728.57233:1714 729.57568:609 730.57904:1827		16022	18481	13890
10.349	DGDG O-13:1_7:0	[M+H]+	726.463	C35H64O14	EtherDGDG	VJMKQCHKURABBY-UHFFFAOYSA-N	O=C(OC(COCCCCCCCCC=CCCC)COC1OC(COC2OC(CO)C(O)C(O)C2O)C(O)C(O)C1O)CCCCCC	99.8	726.46246:2622 727.46581:3745 728.46917:1152	57.09381:41 59.07261:41 59.08672:173 60.08942:31 61.759:5 67.08183:25 69.09969:20 71.11648:36 75.08287:5 81.10451:25 83.12084:20 85.13588:15 87.08016:76 93.11009:5 95.12774:87 97.14336:15 103.12189:102 109.14468:25 109.15206:31 119.13573:15 121.1507:15 123.17002:20 129.18045:5 131.12788:31 133.15831:25 135.17807:25 137.19482:20 141.14732:15 141.15404:31 147.16675:71 147.18045:36 149.19138:15 151.…	4710	2720	3152
12.407	DGDG O-16:0_28:2	[M+H]+	1060.82	C59H110O14	EtherDGDG	RAMUXJVLBFSNDO-UHFFFAOYSA-N	O=C(OC(COCCCCCCCCCCCCCCCC)COC1OC(COC2OC(CO)C(O)C(O)C2O)C(O)C(O)C1O)CCCCCCCCCCCCCCCC=CCC=CCCCCCCC	99.6	1060.82153:1569 1061.82488:1538 1062.82824:1196	59.08681:71 133.14627:112 147.15253:10 149.13052:92 163.18568:31 167.14317:71 167.25455:31 177.19078:41 179.19051:31 205.21373:20 209.20746:20 219.27545:245 221.241:31 233.29388:41 235.28:143 249.27132:10 251.38686:31 255.29268:10 277.34113:71 315.37579:10 321.39197:82 399.51105:41 399.53079:10 403.41791:163 417.53448:214 466.15701:10 481.59518:21 485.57568:10 487.68433:270 515.5957:672 528.07446…	6849	2419	7333
14.078	DGDG O-8:0_8:0	[M-H]-	699.381	C31H58O14	EtherDGDG	RLCODGLJFJXWEP-UHFFFAOYSA-N	O=C(OC(COCCCCCCCC)COC1OC(COC2OC(CO)C(O)C(O)C2O)C(O)C(O)C1O)CCCCCCC	99.6	699.37964:1577 700.38299:2556 701.38635:366	59.03877:41 71.04714:41 75.04501:20 79.38865:10 89.06374:92 99.08686:10 111.10404:10 113.07439:71 119.08778:71 125.07845:82 127.10164:10 130.10887:51 143.09851:51 149.11639:31 161.11511:71 167.1151:41 179.13405:82 235.17242:20 235.19191:133 245.17249:20 253.2101:51 255.34241:375 255.35368:585 261.21985:10 287.20221:31 305.21542:31 305.22531:51 321.45331:10 355.47632:20 372.27487:10 374.46036:71 3…	14464	16867	5739
13.547	DGDG O-9:0_24:5	[M+H]+	900.604	C48H82O14	EtherDGDG	HJOGRHWTIJJAIX-UHFFFAOYSA-N	O=C(OC(COCCCCCCCCC)COC1OC(COC2OC(CO)C(O)C(O)C2O)C(O)C(O)C1O)CCCCCCCC=CCC=CCC=CCC=CCC=CCC	99.4	900.60229:9750 901.60564:17277 902.609:4497	57.09497:881 59.08899:31 71.07848:20 73.53845:10 77.07181:31 81.10587:41 83.11835:31 87.08025:112 89.09978:173 91.09125:41 93.10745:51 95.12782:31 97.14483:31 107.13035:31 109.14622:41 113.18329:102 115.10052:20 117.12093:31 119.1358:71 121.11813:962 121.15231:74 123.13091:51 123.17165:31 131.12469:122 133.14206:316 135.14035:102 135.17482:51 137.1866:31 145.12537:31 147.14281:469 147.17877:31 14…	43858	91795	91642
7.332	DGDG O-8:0_28:5	[M-H]-	969.616	C51H88O14	EtherDGDG	QYZDSVXGUGSTTB-UHFFFAOYSA-N	O=C(OC(COCCCCCCCC)COC1OC(COC2OC(CO)C(O)C(O)C2O)C(O)C(O)C1O)CCCCCCCCCCCC=CCC=CCC=CCC=CCC=CCC	99.4	969.61346:1225 970.61681:1379 971.62017:461	473.4996:4655 474.47104:34 474.49872:122 969.98822:4213	6986	1310	1157
11.46	DGDG O-18:0_28:6	[M+H]+	1080.79	C61H106O14	EtherDGDG	USJPMLQACDKSFQ-UHFFFAOYSA-N	O=C(OC(COCCCCCCCCCCCCCCCCCC)COC1OC(COC2OC(CO)C(O)C(O)C2O)C(O)C(O)C1O)CCCCCCCCC=CCC=CCC=CCC=CCC=CCC=CCC	97.1	1080.78967:1156 1081.79302:2166 1082.79638:912		12964	13320	17821
14.054	DGDG O-15:3_21:5	[M+H]+	936.604	C51H82O14	EtherDGDG	IOSNTMZAQBNYEE-UHFFFAOYSA-N	O=C(OC(COCCCCCC=CCC=CCC=CCC)COC1OC(COC2OC(CO)C(O)C(O)C2O)C(O)C(O)C1O)CCCCC=CCC=CCC=CCC=CCC=CCC	96	936.60718:1310 937.61053:513 938.61389:342		5121	12803	8209
10.987	DGDG O-8:0_13:1	[M+H]+	740.479	C36H66O14	EtherDGDG	VSBMPYOHQWRMBQ-UHFFFAOYSA-N	O=C(OC(COCCCCCCCC)COC1OC(COC2OC(CO)C(O)C(O)C2O)C(O)C(O)C1O)CCCCCCCC=CCCC	80	740.46924:2129 741.47259:2171 742.47595:511	57.09185:31 59.07387:143 67.07854:20 67.08316:31 71.11666:41 81.10214:20 83.12103:31 85.13476:31 89.10121:92 95.12103:20 101.14015:10 103.12208:173 108.13237:10 109.14928:102 121.13689:31 123.16862:20 127.17132:10 131.14423:10 133.14543:143 147.1669:163 153.15121:10 155.17426:133 177.18556:41 186.21561:20 207.21504:31 231.28384:10 239.33183:31 239.34276:133 259.31451:10 265.27579:51 309.41791:31 …	26682	31586	19154
3.453	DG O-13:1_2:0	[M+H]+	332.28	C18H34O4	EtherDG	SDSRFURTDFHPAK-UHFFFAOYSA-N	O=C(OC(CO)COCCCCCCCCC=CCCC)C	100	332.27979:6809 333.28314:2416 334.2865:558	55.07726:61 57.09682:102 58.08902:71 59.07567:92 65.06519:31 67.08162:71 69.0983:92 71.07817:41 77.06777:51 77.0715:143 79.08508:51 81.10555:51 83.12061:82 89.10479:21 91.09362:291 93.10985:122 95.12474:245 97.10832:102 104.72218:21 105.07936:369 105.117:71 107.13001:214 109.14737:122 111.124:31 112.15186:10 117.14809:10 119.13546:112 120.14392:31 121.15353:112 123.16661:31 125.14889:31 133.15802…	122586	129089	250282
7.562	DG O-15:3_3:0	[M+H]+	370.295	C21H36O4	EtherDG	ZJYZYACKEFXJNR-UHFFFAOYSA-N	O=C(OC(CO)COCCCCCC=CCC=CCC=CCC)CC	100	370.29501:17059 371.29836:7895 372.30172:1587	55.0773:20 57.0958:102 59.07572:400 72.11641:20 77.07279:92 81.10689:20 89.09953:10 91.09234:112 93.11265:143 99.1265:10 103.11885:163 105.11417:20 119.09856:71 120.10841:41 121.11787:429 133.15973:31 144.16739:10 147.14256:51 147.16483:20 163.18947:10 165.16319:102 177.2021:71 233.29123:41	165242	185753	158458
11.932	DG O-9:0_22:3	[M+H]+	552.499	C34H62O4	EtherDG	JOKXKIHSHLDRSR-UHFFFAOYSA-N	O=C(OC(CO)COCCCCCCCCC)CCCCCCCCC=CCC=CCC=CCCCCC	100	552.4989:10220 553.50225:4672 554.50561:1421	55.0777:71 57.05566:42 57.0962:424 58.10023:71 67.08325:102 69.09878:173 71.11555:468 72.12044:41 73.09615:41 81.10732:102 82.1073:41 83.11983:133 85.13876:312 86.14094:41 87.08044:31 89.09864:843 93.11037:41 95.12802:173 96.13042:61 97.14225:82 99.15649:31 109.14497:71 110.1518:51 111.16325:41 113.18201:20 115.44181:10 117.13949:51 121.15565:41 123.17031:51 124.17365:31 126.15128:10 131.14919:21…	56935	178548	22725
9.894	DG O-8:0_26:6	[M+H]+	588.499	C37H62O4	EtherDG	YWPOOFRWRRIPDZ-UHFFFAOYSA-N	O=C(OC(CO)COCCCCCCCC)CCCCCCC=CCC=CCC=CCC=CCC=CCC=CCC	100	588.49866:5888 589.50201:5676 590.50537:1716		124707	152809	230605
12.847	DG O-16:2_26:7	[M+H]+	694.577	C45H72O4	EtherDG	CBJPBBWNCLRROU-UHFFFAOYSA-N	O=C(OC(CO)COCCCCCCCCC=CCC=CCCC)CCCC=CCC=CCC=CCC=CCC=CCC=CCC=CCC	100	694.57697:1409 695.58032:812 696.58368:0		20218	22815	24076
12.847	DG O-12:0_28:5	[M+H]+	674.608	C43H76O4	EtherDG	DVTSWVJHIMPEJJ-UHFFFAOYSA-N	O=C(OC(CO)COCCCCCCCCCCCC)CCCCCCCCCCCC=CCC=CCC=CCC=CCC=CCC	99.9	674.60748:1434 675.61083:1015 676.61419:812	53.77649:3 57.09494:10 59.08571:10 60.07091:41 67.08662:14 71.11668:7 81.10737:20 83.12376:14 86.09779:7 91.10912:3 95.12822:10 96.13063:7 107.13966:7 109.15123:14 121.15615:14 122.16376:3 131.46532:3 135.18066:20 145.16895:3 203.2:7 250.36916:7 252.3839:31 253.38754:17 254.38419:7 255.34894:10 262.37738:34 264.39157:51 265.37048:24 265.39349:58 266.38116:24 266.39731:37 267.38455:17 270.40134:14…	36929	39852	51516
13.325	DG O-8:0_24:4	[M+H]+	564.499	C35H62O4	EtherDG	LNCIUVLNGXWERG-UHFFFAOYSA-N	O=C(OC(CO)COCCCCCCCC)CCCCCCCCCCC=CCC=CCC=CCC=CCC	99.8	564.4978:92673 565.50115:101370 566.50451:24582	56.92135:41 57.09512:6529 58.10022:31 59.08696:163 69.1011:71 71.11554:122 81.10349:102 83.12239:41 85.10097:265 85.13614:82 89.09863:326 91.09412:41 93.11035:51 95.09082:82 97.14223:41 99.15787:51 105.11462:61 107.132:153 109.11397:163 109.14494:51 111.12601:31 111.84906:10 115.61935:10 119.10364:71 119.13754:204 121.15251:329 123.10134:61 123.17028:586 127.13001:102 131.14432:51 133.12436:245 1…	108430	832818	48075
9.089	DG O-9:0_28:3	[M+H]+	636.593	C40H74O4	EtherDG	OGQCYASNIJUZTO-UHFFFAOYSA-N	O=C(OC(CO)COCCCCCCCCC)CCCCCCCCCCCCC=CCC=CCC=CCCCCCCC	99.7	636.5918:33867 637.59515:24539 638.59851:14395		220705	91528	752047
5.635	DG O-15:3_2:0	[M+H]+	356.28	C20H34O4	EtherDG	JOBXJTYIZZKPII-UHFFFAOYSA-N	O=C(OC(CO)COCCCCCC=CCC=CCC=CCC)C	99.5	356.28052:554292 357.28387:217915 358.28723:24932	50.03765:71 51.04441:173 53.06025:31 55.07844:61 56.92212:61 57.09482:12142 57.64879:31 65.06419:20 65.06875:51 66.06912:10 69.10313:31 71.1164:71 76.84001:72 77.07162:3270 79.08646:51 85.13969:20 89.09826:2436 91.09375:1588 92.82274:31 93.10999:4513 95.09183:269 102.09203:31 103.09883:1103 105.11858:82 107.09215:41 107.13452:61 107.14037:20 113.18307:82 115.10333:92 117.12071:143 118.12984:397 1…	56075	671476	97201
13.776	DG O-9:0_26:6	[M+H]+	602.514	C38H64O4	EtherDG	YYFCGGDXRSRVDR-UHFFFAOYSA-N	O=C(OC(CO)COCCCCCCCCC)CCCCCCC=CCC=CCC=CCC=CCC=CCC=CCC	99.5	602.51526:26184 603.51861:36800 604.52197:12255		271814	259495	272159
9.803	DG O-8:0_9:0	[M+H]+	362.327	C20H40O4	EtherDG	AXXGGLOBVAEKPV-UHFFFAOYSA-N	O=C(OC(CO)COCCCCCCCC)CCCCCCCC	98.6	362.32819:3324 363.33154:1640 364.3349:776		87484	89652	50269
14.117	DG O-9:0_24:4	[M+H]+	578.514	C36H64O4	EtherDG	LHJMLVYOAGMKLE-UHFFFAOYSA-N	O=C(OC(CO)COCCCCCCCCC)CCCCCCCCCCC=CCC=CCC=CCC=CCC	97.9	578.51221:17638 579.51556:12278 580.51892:13457		168856	205011	24076
14.14	DG O-11:0_28:2	[M+H]+	666.64	C42H80O4	EtherDG	HZYROWBIZUCZRJ-UHFFFAOYSA-N	O=C(OC(CO)COCCCCCCCCCCC)CCCCCCCCCCCCCCCC=CCC=CCCCCCCC	97.6	666.64172:17790 667.64507:24876 668.64843:7350		30305	97374	159363
10.104	DG O-8:0_22:6	[M+H]+	532.436	C33H54O4	EtherDG	PCOQWGWGEYZLJZ-UHFFFAOYSA-N	O=C(OC(CO)COCCCCCCCC)CCC=CCC=CCC=CCC=CCC=CCC=CCC	97.4	532.43353:6251 533.43688:2744 534.44024:717	56.93166:10 57.0969:247 58.10095:61 59.0877:1200 71.04734:31 71.11877:31 85.10585:15 91.38106:5 119.1049:20 121.11805:20 131.14406:20 133.16321:20 135.14525:15 137.15681:20 147.18906:15 149.16728:20 153.1581:15 156.09184:5 159.15315:25 161.13107:56 161.16872:71 162.17406:41 165.16348:15 171.12079:20 173.21053:25 177.17424:107 178.17548:51 179.18709:76 180.19209:51 189.1402:25 189.42963:5 191.2255…	122783	68552	195198
13.555	DG O-8:0_26:5	[M+H]+	590.514	C37H64O4	EtherDG	QQXMQFLNBZMMPN-UHFFFAOYSA-N	O=C(OC(CO)COCCCCCCCC)CCCCCCCCCC=CCC=CCC=CCC=CCC=CCC	95.8	590.5108:77964 591.51415:66480 592.51751:18464	55.08101:31 57.09531:1029 59.07523:41 68.08871:21 69.10023:42 71.11704:368 77.07605:41 81.1077:31 83.12152:20 85.13918:268 89.10043:31 93.11223:31 95.12853:31 98.15151:10 99.15984:41 106.77343:87 107.09756:3618 113.18268:51 115.10445:31 119.10131:20 119.13675:62 121.12065:935 121.15795:31 123.17265:20 127.20568:32 129.12862:20 131.10962:41 133.15945:41 135.1776:20 141.22908:31 145.1351:20 145.167…	234111	8441	863782
12.973	DG O-16:2_22:6	[M+H]+	640.53	C41H66O4	EtherDG	KIFYMJWKBHZFAI-UHFFFAOYSA-N	O=C(OC(CO)COCCCCCCCCC=CCC=CCCC)CCC=CCC=CCC=CCC=CCC=CCC=CCC	95.6	640.52692:1830 641.53027:812 642.53363:609		4755	3079	13796
10.765	DG O-15:3_21:5	[M+H]+	612.499	C39H62O4	EtherDG	JQKIVQSXVCBUQD-UHFFFAOYSA-N	O=C(OC(CO)COCCCCCC=CCC=CCC=CCC)CCCCC=CCC=CCC=CCC=CCC=CCC	95.5	612.50165:2302 613.505:9345 614.50836:5078		20656	26443	2474
12.104	DG O-18:1_28:7	[M+H]+	752.655	C49H82O4	EtherDG	MARNQAFBWOZKAU-UHFFFAOYSA-N	O=C(OC(CO)COCCCCCCCCC=CCCCCCCCC)CCCCCC=CCC=CCC=CCC=CCC=CCC=CCC=CCC	95.5	752.65814:3812 753.66149:2617 754.66485:798		36527	11553	77964
6.931	DG O-15:3_7:0	[M+H]+	426.358	C25H44O4	EtherDG	XNFPQUUMLVXYEC-UHFFFAOYSA-N	O=C(OC(CO)COCCCCCC=CCC=CCC=CCC)CCCCCC	94.6	426.36111:1286 427.36446:614 428.36782:888		10687	29414	664
13.175	DG O-8:0_27:1	[M+H]+	612.593	C38H74O4	EtherDG	GTOYRNDQHHMMME-UHFFFAOYSA-N	O=C(OC(CO)COCCCCCCCC)CCCCCCCCCCCCCCC=CCCCCCCCCCC	94.6	612.58844:4124 613.59179:3979 614.59515:543	55.07772:31 57.09517:41 60.07332:214 67.08335:41 69.10124:31 71.11926:31 80.0922:10 83.12263:31 95.12559:31 97.14259:20 121.15619:31 252.38335:51 254.40388:41 264.38864:275 265.37216:112 266.41052:102 270.40533:51 277.34027:21 278.34521:10 282.41162:393 284.42493:102 300.43137:224 311.36319:10 312.47037:163 313.422:31 318.44623:61 328.47385:31 335.41418:10 556.64386:20 556.67053:31 576.83087:82 5…	17912	23142	88714
12.923	DG O-15:2_28:7	[M+H]+	708.593	C46H74O4	EtherDG	SQFUXIFNIIGJRG-UHFFFAOYSA-N	O=C(OC(CO)COCCCCCCCC=CCC=CCCC)CCCCCC=CCC=CCC=CCC=CCC=CCC=CCC=CCC	94.2	708.58765:2310 709.591:3045 710.59436:3045	57.09804:31 59.08777:248 60.07298:61 71.12363:10 91.10066:10 95.12782:41 109.15514:41 149.12785:31 161.16541:31 201.26706:10 249.37415:10 262.37772:31 263.26355:51 264.39188:102 265.37772:41 282.41019:255 287.30243:10 291.27686:61 299.26849:10 300.43228:133 309.29221:41 316.26642:10 375.43353:41 411.53415:20 495.49338:31 551.57928:31 596.71204:31 672.94965:71 690.96094:173 708.85669:380 708.92432…	2905	4302	30929
9.852	DG O-9:0_24:5	[M+H]+	576.499	C36H62O4	EtherDG	GFYAUDCPTOPZHT-UHFFFAOYSA-N	O=C(OC(CO)COCCCCCCCCC)CCCCCCCC=CCC=CCC=CCC=CCC=CCC	94.1	576.50208:11780 577.50543:18972 578.50879:7420		181918	91668	298807
9.663	DG O-11:0_28:3	[M+H]+	664.624	C42H78O4	EtherDG	HOFALIJSOPWGDS-UHFFFAOYSA-N	O=C(OC(CO)COCCCCCCCCCCC)CCCCCCCCCCCCC=CCC=CCC=CCCCCCCC	93.9	664.62024:10667 665.62359:6538 666.62695:11673		67726	61554	153129
6.646	DG O-8:0_6:0	[M+H]+	320.28	C17H34O4	EtherDG	USFZEERTKNFROW-UHFFFAOYSA-N	O=C(OC(CO)COCCCCCCCC)CCCCC	93.8	320.27594:1542 321.27929:743 322.28265:355	55.08268:10 57.09487:71 59.07369:31 69.83281:10 71.11885:51 87.0841:10 302.28906:10	6989	25094	21522
12.923	DG O-12:0_28:6	[M+H]+	672.593	C43H74O4	EtherDG	HZNDUFSMELGFOR-UHFFFAOYSA-N	O=C(OC(CO)COCCCCCCCCCCCC)CCCCCCCCC=CCC=CCC=CCC=CCC=CCC=CCC	93.6	672.59741:17637 673.60076:12798 674.60412:3046	54.05841:10 56.07524:71 57.09804:102 59.08451:41 60.07298:629 67.08529:153 69.09968:82 71.11648:82 72.07701:71 76.07468:31 79.09286:71 81.06894:31 81.10835:194 83.12346:184 85.14114:92 86.10009:102 90.09676:41 91.09932:10 93.11289:61 95.1292:238 97.14762:153 100.0864:41 107.1377:41 109.15218:163 111.16757:51 119.1359:31 121.15864:133 123.1749:112 125.19516:61 133.17482:20 135.18156:133 137.19672:…	184276	11456	271291
13.739	DG O-15:3_20:5	[M+H]+	598.483	C38H60O4	EtherDG	XRWKLHLHDSIUEN-UHFFFAOYSA-N	O=C(OC(CO)COCCCCCC=CCC=CCC=CCC)CCCC=CCC=CCC=CCC=CCC=CCC	93.3	598.48669:3272 599.49004:37757 600.4934:12148		83999	101172	6128
13.27	DG O-8:0_25:1	[M+H]+	584.561	C36H70O4	EtherDG	VCXWILIUXOUTRC-UHFFFAOYSA-N	O=C(OC(CO)COCCCCCCCC)CCCCCCCCCCCCC=CCCCCCCCCCC	91.5	584.55701:2425 585.56036:1675 586.56372:105		20287	25164	36292
12.009	DG O-15:4_17:4	[M+H]+	556.436	C35H54O4	EtherDG	KSZBKVAXPIXWJC-UHFFFAOYSA-N	O=C(OC(CO)COCCC=CCC=CCC=CCC=CCC)CCCC=CCC=CCC=CCC=CCC	91	556.44031:1938 557.44366:3531 558.44702:744		17935	12605	32593
14.054	DG O-19:2_28:7	[M+H]+	764.655	C50H82O4	EtherDG	AVGVFPCVYFJINC-UHFFFAOYSA-N	O=C(OC(CO)COCCCCCCCCC=CCC=CCCCCCC)CCCCCC=CCC=CCC=CCC=CCC=CCC=CCC=CCC	91	764.65942:2414 765.66277:3600 766.66613:37728		14618	44245	2309
7.751	DG O-15:3_18:5	[M+H]+	570.452	C36H56O4	EtherDG	ZWWDONGSUXAECF-UHFFFAOYSA-N	O=C(OC(CO)COCCCCCC=CCC=CCC=CCC)CC=CCC=CCC=CCC=CCC=CCC	90.8	570.44672:2312 571.45007:1420 572.45343:727	57.09608:31 59.08685:61 67.08543:10 71.11661:51 85.1347:20 89.09715:153 95.13061:10 119.13583:10 133.13394:31 133.14209:82 171.1817:10 177.19109:31 188.23048:10 226.19086:10 570.55859:71 570.80481:20	10004	65712	3049
7.153	DG O-15:3_5:0	[M+H]+	398.327	C23H40O4	EtherDG	QFGODNHSPDWTHD-UHFFFAOYSA-N	O=C(OC(CO)COCCCCCC=CCC=CCC=CCC)CCCC	90.7	398.32208:2793 399.32543:1729 400.32879:1221		7715	36745	1310
12.407	DG O-17:2_28:7	[M+H]+	736.624	C48H78O4	EtherDG	CLQDXGQDEBGZIS-UHFFFAOYSA-N	O=C(OC(CO)COCCCCCCCCC=CCC=CCCCC)CCCCCC=CCC=CCC=CCC=CCC=CCC=CCC=CCC	89.8	736.61914:2868 737.62249:1707 738.62585:1022		10190	8797	59198
9.946	DG O-9:0_28:1	[M+H]+	640.624	C40H78O4	EtherDG	UREAGQKUMBSGHH-UHFFFAOYSA-N	O=C(OC(CO)COCCCCCCCCC)CCCCCCCCCCCCCCCC=CCCCCCCCCCC	89.5	640.61908:7589 641.62243:3386 642.62579:483		253620	1288	281585
13.287	DG O-9:0_28:2	[M+H]+	638.608	C40H76O4	EtherDG	ZOCUYTQCPOIWLG-UHFFFAOYSA-N	O=C(OC(CO)COCCCCCCCCC)CCCCCCCCCCCCCCCC=CCC=CCCCCCCC	89.2	638.60211:18533 639.60546:16597 640.60882:3096	53.06366:10 55.08089:82 56.07559:112 57.09733:92 59.88965:22 60.07336:1289 67.08343:61 69.10132:112 70.09784:51 71.11935:71 72.0787:31 79.09091:92 81.10639:143 82.10253:41 83.12405:122 85.13915:71 86.0994:102 88.11822:31 90.09608:31 91.0946:10 93.11222:122 95.13129:173 96.12402:41 97.14557:143 100.12247:31 106.12522:10 107.13415:112 109.14713:31 109.15303:122 111.16992:61 114.14765:31 121.14873:2…	26958	1972	131319
4.848	DG O-8:0_19:3	[M+H]+	496.436	C30H54O4	EtherDG	DWOICMUUPFDCHE-UHFFFAOYSA-N	O=C(OC(CO)COCCCCCCCC)CCCCCCCCC=CCC=CCC=CCC	87	496.43073:1637 497.43408:312 498.43744:145		24501	25468	18082
7.879	DG O-15:3_4:0	[M+H]+	384.311	C22H38O4	EtherDG	RNOLSVOALVRKDM-UHFFFAOYSA-N	O=C(OC(CO)COCCCCCC=CCC=CCC=CCC)CCC	86.4	384.30539:5850 385.30874:2474 386.3121:626	56.0794:10 57.09476:122 59.08551:51 73.05953:31 73.09574:51 77.07405:41 89.09821:41 91.091:31 93.10857:51 100.12144:10 107.13302:20 115.10178:10 117.14665:41 119.13863:31 121.11632:173 123.17766:20 135.14009:20 135.18442:10 145.16254:20 162.20613:20 165.17043:31 174.20389:10 202.18674:10 384.54449:31	33796	78093	36330
10.041	DG O-16:3_22:6	[M+H]+	638.514	C41H64O4	EtherDG	QOCMOJJCLFANBV-UHFFFAOYSA-N	O=C(OC(CO)COCCCCCCC=CCC=CCC=CCC)CCC=CCC=CCC=CCC=CCC=CCC=CCC	86.4	638.52118:3991 639.52453:3276 640.52789:1428	57.09058:15 57.09591:61 59.08886:26 60.07188:310 63.0259:5 67.08528:36 69.10085:41 71.11885:31 81.10706:31 83.12473:41 86.10137:15 95.12917:31 97.14897:20 107.13474:15 109.15509:25 119.14509:20 121.12439:36 121.16168:25 123.17797:20 133.15845:15 147.14465:20 149.2019:25 151.21788:15 165.16364:20 233.30052:36 245.34352:20 247.3535:20 252.38853:46 254.40234:15 262.37518:102 263.35953:15 263.38016:4…	110524	10353	127497
14.092	DG O-12:0_28:1	[M+H]+	682.671	C43H84O4	EtherDG	XQDRXGKXBBQFSY-UHFFFAOYSA-N	O=C(OC(CO)COCCCCCCCCCCCC)CCCCCCCCCCCCCCCC=CCCCCCCCCCC	85.4	682.67639:3097 683.67974:3264 684.6831:3255		15013	3708	43220
5.447	DG O-13:1_6:0	[M+H]+	388.342	C22H42O4	EtherDG	OQGCHKDTZCRLPJ-UHFFFAOYSA-N	O=C(OC(CO)COCCCCCCCCC=CCCC)CCCCC	82.2	388.34836:28486 389.35171:9401 390.35507:1373	57.09565:10 59.08533:2671 85.05089:10 95.12465:31 103.09718:10 105.11691:71 106.12103:41 115.12737:10 129.1095:31 210.28059:41	314939	318941	59253
13.896	DG O-15:4_20:5	[M+H]+	596.467	C38H58O4	EtherDG	SVGSMFLYYYJYIL-UHFFFAOYSA-N	O=C(OC(CO)COCCC=CCC=CCC=CCC=CCC)CCCC=CCC=CCC=CCC=CCC=CCC	80.7	596.4751:3357 597.47845:6501 598.48181:5076	55.04423:15 57.09519:423 59.08595:36 64.8336:5 67.08447:15 71.11443:71 73.06:15 81.10484:15 85.13882:56 95.08815:20 99.16357:5 101.06649:138 107.13354:20 107.54605:5 109.117:15 119.13761:112 121.15103:20 123.09828:51 123.16566:25 131.13631:15 133.16026:51 135.13736:56 137.15547:97 137.1935:15 147.17906:15 151.10692:326 151.17982:92 153.16187:61 161.16898:46 165.16554:71 165.19821:36 169.12291:87 …	32457	47726	74356
11.903	DG O-15:4_25:0	[M+H]+	676.624	C43H78O4	EtherDG	ILCVAECYWBFRSV-UHFFFAOYSA-N	O=C(OC(CO)COCCC=CCC=CCC=CCC=CCC)CCCCCCCCCCCCCCCCCCCCCCCC	69.6	676.62195:1979 677.6253:1827 678.62866:609	57.09371:10 240.38403:10 250.36491:31 262.37296:92 280.38965:51 298.414:41 327.23203:184 383.30661:20 383.32043:316 438.57306:21 439.41028:487 495.49619:824 496.42062:102 520.9165:10 533.59277:10 549.5282:21 551.58557:595 574.35822:21 607.63245:21 607.67767:347 658.90717:31 663.76178:51 676.9328:71 677.06506:20	27176	69850	45048
12.009	DG O-20:5_15:0	[M+H]+	604.53	C38H66O4	EtherDG	QWLNNCUHAFCXOF-UHFFFAOYSA-N	O=C(OC(CO)COCCCCC=CCC=CCC=CCC=CCC=CCC)CCCCCCCCCCCCCC	69.3	604.52942:7589 605.53277:6502 606.53613:2603	55.08468:10 57.09691:82 59.08771:71 60.09261:20 67.08406:51 69.09843:31 69.09961:61 71.11522:20 79.08902:20 81.10701:61 83.12338:41 85.14236:82 87.08409:10 93.11281:41 95.12636:51 96.13429:31 97.14614:82 107.09669:71 109.15062:31 111.17343:31 121.15698:41 123.1748:20 135.14206:41 135.17818:82 149.12775:387 149.19844:51 153.19843:31 163.15202:41 163.18628:71 177.14058:51 189.17339:20 201.64166:10 …	186892	188939	177473
11.869	DG O-18:5_20:3	[M+H]+	640.53	C41H66O4	EtherDG	BJRNUVCLLFZSIE-UHFFFAOYSA-N	O=C(OC(CO)COCCC=CCC=CCC=CCC=CCC=CCC)CCCCCCCCCC=CCC=CCC=CCC	69	640.52881:7487 641.53216:9266 642.53552:3708	55.08202:10 57.0942:133 59.08602:82 69.09773:31 71.11806:143 73.09386:31 81.10109:31 83.12125:51 85.13889:82 85.95245:10 89.09876:446 94.11182:10 96.13469:10 97.14375:51 99.16222:41 117.14264:31 120.13065:10 125.1843:21 133.14238:348 143.16609:10 149.19862:31 177.19325:102 263.35687:20 274.38104:31 276.39139:31 304.39923:41 341.49991:31 363.32449:31 376.46149:10 507.4678:20 640.69635:51 640.80719…	84625	97320	11650
14.109	DG O-18:3_21:0	[M+H]+	664.624	C42H78O4	EtherDG	QLMYZLKXPOYBQL-UHFFFAOYSA-N	O=C(OC(CO)COCCCCCCCCC=CCC=CCC=CCC)CCCCCCCCCCCCCCCCCCCC	68.6	664.62555:13574 665.6289:12363 666.63226:3580	55.0804:31 57.09469:112 59.08762:112 60.07173:455 67.08513:51 69.1007:61 71.11514:20 72.07806:41 79.08642:20 81.10692:51 83.12201:92 86.10123:41 90.09525:41 91.49578:10 94.10859:31 95.12903:71 97.14883:51 101.16547:10 105.11864:71 107.12291:20 107.13898:51 109.15496:41 111.16888:31 119.14034:133 121.15379:133 123.13242:31 123.17159:71 124.16863:31 133.16159:194 135.1781:112 136.16978:41 137.15849…	185928	9147	208346
9.968	DG O-28:6_6:0	[M+H]+	588.499	C37H62O4	EtherDG	BGPGZNVVXRQNRR-UHFFFAOYSA-N	O=C(OC(CO)COCCCCCCCCCC=CCC=CCC=CCC=CCC=CCC=CCC)CCCCC	67.2	588.49628:1823 589.49963:1642 590.50299:674	57.09612:102 59.08908:6 69.10349:4 71.11797:24 83.12255:6 85.13502:6 85.13892:16 91.09705:8 95.13241:4 96.13068:2 97.15226:2 99.1638:8 111.1726:6 113.18243:6 115.11028:10 117.12315:12 119.1057:110 121.15771:4 127.11311:6 131.10454:4 131.11101:12 133.12991:18 133.14783:6 141.22887:4 143.11778:4 145.1315:16 147.11131:18 153.2361:4 157.17088:4 160.63438:8 161.13405:418 169.45093:2 171.1239:63 173.13…	34280	30082	48733
14.117	DG O-15:2_22:0	[M+H]+	638.608	C40H76O4	EtherDG	MUXVDLJCKFMTNV-UHFFFAOYSA-N	O=C(OC(CO)COCCCCCCCC=CCC=CCCC)CCCCCCCCCCCCCCCCCCCCC	67	638.60419:11178 639.60754:18167 640.6109:4037	56.07333:61 57.09397:41 60.07098:1169 65.64198:10 67.08199:41 69.09985:51 71.11427:41 76.07483:10 80.08558:10 83.12231:61 85.13866:20 93.10619:20 97.14493:71 107.13338:41 111.16315:31 113.14735:10 121.15088:31 123.1702:31 134.11823:10 135.17496:61 241.22723:10 247.34653:31 251.35297:10 252.37923:112 254.38849:31 261.15039:10 264.37976:265 268.39407:20 270.40097:102 281.53458:31 282.40707:860 287.…	85733	95704	64705
14.092	DG O-22:0_15:3	[M+H]+	636.593	C40H74O4	EtherDG	JAPBKMKKEBRVJC-UHFFFAOYSA-N	O=C(OC(CO)COCCCCCCCCCCCCCCCCCCCCCC)CCCCC=CCC=CCC=CCC	64.3	636.58643:14488 637.58978:15944 638.59314:4880	55.07935:51 57.09576:71 59.08545:61 60.07064:245 67.08513:71 69.10187:61 71.11871:41 79.08642:31 81.1031:41 81.10564:71 83.12072:41 91.09376:31 93.10999:41 95.12765:51 97.14605:51 107.1273:20 107.13461:31 109.15054:71 111.1659:31 117.14376:10 119.13726:41 121.15379:71 123.17472:31 133.16322:51 135.18138:92 137.15849:41 147.18396:41 149.20181:31 161.17058:71 161.20644:41 173.21434:10 201.25684:10 …	52346	3000	156521
12.408	DG O-15:3_26:0	[M+H]+	692.655	C44H82O4	EtherDG	DAHNVFDEBAMLLH-UHFFFAOYSA-N	O=C(OC(CO)COCCCCCC=CCC=CCC=CCC)CCCCCCCCCCCCCCCCCCCCCCCCC	63.4	692.64752:4079 693.65087:2679 694.65423:2426	55.0787:20 57.0951:61 59.08696:92 60.07436:51 71.11925:51 83.12266:20 99.12881:41 102.1771:51 109.15586:31 119.14288:20 121.15637:20 133.16273:20 137.16132:61 138.16191:31 149.16:20 157.17827:10 161.16661:112 165.23761:31 205.21388:20 207.20695:51 209.19739:122 225.19853:31 227.21167:41 245.23302:61 245.34137:41 247.23146:31 249.24471:63 250.37167:41 251.22136:1115 253.27321:41 261.28787:31 262.3…	14098	3025	91555
12.387	DG O-24:3_14:0	[M+H]+	650.608	C41H76O4	EtherDG	RMBVRPFSPUIDMV-UHFFFAOYSA-N	O=C(OC(CO)COCCCCCCCCCC=CCC=CCC=CCCCCCCC)CCCCCCCCCCCCC	62.8	650.60095:13294 651.6043:14780 652.60766:5332	55.07933:61 57.09574:102 59.08868:122 60.07281:462 67.08164:31 69.09949:51 71.11629:41 79.09016:51 81.07129:41 81.10561:133 83.12455:51 85.13833:41 88.15581:20 91.09506:61 93.1086:31 94.1058:41 95.12898:102 97.15018:61 100.11867:20 105.11425:41 107.13455:41 109.14754:31 109.15196:92 119.14029:133 121.15529:51 123.13862:51 123.17466:71 133.16316:122 135.17804:92 137.15512:31 141.18925:20 145.16615…	60743	173	203419
12.697	DG O-13:1_24:1	[M+H]+	638.608	C40H76O4	EtherDG	QHXFVYJZKKNVOS-UHFFFAOYSA-N	O=C(OC(CO)COCCCCCCCCC=CCCC)CCCCCCCCCCCC=CCCCCCCCCCC	62.1	638.60034:6381 639.60369:4671 640.60705:2436	56.07645:31 57.09606:31 60.07096:359 63.29764:11 69.10107:51 71.1179:31 79.0881:20 81.10481:31 83.12374:41 86.09645:31 95.12403:41 95.13229:41 97.10761:31 100.11642:10 107.13519:31 109.14965:31 121.15446:51 133.16396:31 135.1772:31 247.35489:31 252.38324:224 254.40829:72 262.39041:20 264.39084:547 265.37668:255 270.40756:102 282.39017:42 282.4068:861 285.21594:10 293.35672:10 298.40591:21 300.426…	75403	1503	120120
12.112	DG O-19:1_19:1	[M+H]+	652.624	C41H78O4	EtherDG	ATPDQKVOEJTIPV-UHFFFAOYSA-N	O=C(OC(CO)COCCCCCCCCC=CCCCCCCCCC)CCCCCCCC=CCCCCCCCCC	61.7	652.6156:2660 653.61895:1307 654.62231:1074	57.09551:41 60.07368:112 61.07256:10 81.11182:31 93.11393:20 105.11564:10 107.1345:41 111.16581:31 115.14125:41 121.15841:31 131.13275:10 133.15834:10 135.18138:41 149.19843:31 153.20018:31 225.22868:20 239.21912:20 252.3824:92 254.4007:41 263.35791:21 264.37851:41 264.39459:371 265.37122:153 268.26566:31 270.40674:41 282.32764:31 282.40829:651 297.25739:20 299.41324:21 300.43045:267 340.38867:20…	884	222	791
10.357	DG O-17:1_14:0	[M+H]+	556.53	C34H66O4	EtherDG	TXCFQYMKXUXGDT-UHFFFAOYSA-N	O=C(OC(CO)COCCCCCCCCC=CCCCCCCC)CCCCCCCCCCCCC	61.1	556.52264:21950 557.52599:11801 558.52935:1959	53.06314:10 55.0793:82 57.09464:82 60.07277:377 67.08507:184 69.09593:20 69.10181:194 70.09832:133 71.11864:82 74.09372:20 79.0901:31 81.10683:258 83.1245:214 85.14219:41 93.11943:21 95.1303:274 97.14595:173 100.45795:10 109.14451:31 109.15041:153 111.16577:61 114.14041:31 121.1521:20 123.17458:92 125.19009:41 135.18451:51 137.19637:61 149.20163:51 151.22107:31 158.18375:10 212.33755:31 219.31096…	65613	6119	49126
13.928	DGDG 10:0_22:1	[M+H]+	908.63	C47H86O15	DGDG	IRHDOPIBCLUCKI-UHFFFAOYSA-N	O=C(OCC(OC(=O)CCCCCCCCCCCC=CCCCCCCCC)COC1OC(COC2OC(CO)C(O)C(O)C2O)C(O)C(O)C1O)CCCCCCCCC	99.9	908.63135:2009 909.6347:3656 910.63806:1015	59.0864:82 78.31081:10 83.12426:31 95.12861:20 107.12386:10 111.16534:20 121.15315:31 135.17569:51 143.16833:10 145.10924:41 148.18513:31 149.19748:51 151.1752:31 161.19826:31 163.13109:61 163.21585:41 168.18471:10 176.2235:20 219.30759:41 234.33081:10 237.34253:10 239.33263:31 241.29375:20 243.31352:20 259.3176:41 261.3428:41 265.36859:31 275.31805:20 277.32947:71 278.33908:71 279.33636:31 279.3…	17793	23268	18252
12.261	DGDG 13:0_22:5	[M+H]+	942.615	C50H84O15	DGDG	SNRGALCNMPGAMI-UHFFFAOYSA-N	O=C(OCC(OC(=O)CCCCCC=CCC=CCC=CCC=CCC=CCC)COC1OC(COC2OC(CO)C(O)C(O)C2O)C(O)C(O)C1O)CCCCCCCCCCCC	98.7	942.61322:13005 943.61657:4672 944.61993:3249		101891	160850	165190
14.074	DGDG 12:0_22:2	[M-H]-	961.61	C49H88O15	DGDG	OCAHDHOCHKLBCU-UHFFFAOYSA-N	O=C(OCC(OC(=O)CCCCCCCCCCCC=CCC=CCCCCC)COC1OC(COC2OC(CO)C(O)C(O)C2O)C(O)C(O)C1O)CCCCCCCCCCC	95.7	961.6048:28562 962.60815:47534 963.61151:15318	57.05602:31 59.03869:122 71.04349:112 81.07069:41 83.05333:41 85.06773:51 87.04698:173 89.06364:476 91.0805:41 95.05937:41 97.07584:51 99.05162:31 101.07002:219 107.08219:31 113.07428:396 119.08767:616 121.08376:31 123.06668:31 125.08149:922 126.08314:31 127.09993:51 131.09956:133 133.1104:61 137.08372:61 139.09981:51 141.08028:41 143.09669:510 145.11552:92 149.1111:163 155.10332:31 157.11987:41 …	254206	278167	88321
13.357	DGDG 15:1_20:3	[M+H]+	944.63	C50H86O15	DGDG	KJZZPFWCTWDYBT-UHFFFAOYSA-N	O=C(OCC(OC(=O)CCCCCCCCCC=CCC=CCC=CCC)COC1OC(COC2OC(CO)C(O)C(O)C2O)C(O)C(O)C1O)CCCCCCCC=CCCCCC	78.4	944.62549:3400 945.62884:4456 946.6322:1538	56.92028:10 57.09618:138 59.08587:325 60.082:15 67.08323:15 69.10227:15 71.11434:15 77.07444:15 81.10603:31 87.07778:15 87.08173:61 89.09862:51 92.09947:5 95.12524:20 97.14082:20 107.13491:15 109.15083:31 111.12749:10 113.18047:25 119.13599:20 121.11676:102 121.15406:46 123.13423:25 129.18712:5 131.12489:71 133.14552:133 135.14056:20 135.17831:41 137.15538:20 139.17346:10 141.18448:10 145.16811:2…	15316	32154	2407
14.054	DGDG 17:1_17:1	[M+H]+	934.646	C49H88O15	DGDG	XXUJYMLOOWVCDG-UHFFFAOYSA-N	O=C(OCC(OC(=O)CCCCCCCC=CCCCCCCC)COC1OC(COC2OC(CO)C(O)C(O)C2O)C(O)C(O)C1O)CCCCCCCC=CCCCCCCC	64.5	934.64258:159480 935.64593:189261 936.64929:46033	55.07742:194 57.05751:184 57.09485:543 59.08669:173 61.0564:452 65.06878:31 67.08295:492 69.09965:424 71.07835:61 71.11644:627 73.05962:163 75.07671:31 77.07539:41 79.08902:133 81.07013:43 81.10574:948 83.08733:72 83.12209:764 85.0655:955 85.13844:294 89.09965:51 90.80027:32 91.08033:1058 93.1114:238 95.12769:1285 96.08578:31 97.064:32 97.06956:469 97.1433:403 99.08726:61 99.12099:92 99.16035:112…	362245	1591209	224525
9.866	DG 22:0	[M+H]+	451.339	C25H48O5	DG	ORQVFHQDXPONHR-UHFFFAOYSA-N	O=C(OCC(OC(=O)CCCCCCC)CO)CCCCCCCCCCCCC	100	451.33954:4935 452.34289:2220 453.34625:2833	55.98978:10 58.09148:20 59.08574:184 60.82177:10 67.08194:51 69.0998:31 71.12016:31 81.10207:20 85.13338:20 93.11021:41 95.12509:51 101.12447:10 115.10207:10 121.15079:20 123.17482:20 135.17815:31 141.15076:10 166.19394:10 173.21236:20 203.22232:20 213.19221:10 219.26282:31 219.27118:61 233.26129:61 243.27742:10 245.27231:31 267.18323:10 279.22934:10 299.31638:10 335.36218:10 393.39145:20 395.407…	57192	65861	57929
13.802	DG 8:0_19:5	[M+H]+	506.384	C30H48O5	DG	QJANNKNRZNZRQJ-UHFFFAOYSA-N	O=C(OCC(OC(=O)CCC=CCC=CCC=CCC=CCC=CCC)CO)CCCCCCC	100	506.38431:4073 507.38766:14772 508.39102:6818		36657	74553	74642
9.946	DG 30:0	[M+H]+	563.465	C33H64O5	DG	CSPQFUGHYJVYJM-UHFFFAOYSA-N	O=C(OCC(OC(=O)CCCCCCC)CO)CCCCCCCCCCCCCCCCCCCCC	100	563.46478:10969 564.46813:5968 565.47149:2906	55.07846:31 57.09698:374 65.00389:10 67.08412:71 69.10202:61 71.11766:31 79.09033:31 81.10706:51 83.12344:61 85.10334:41 89.10373:20 93.11286:41 94.11283:41 95.12641:51 97.1448:31 107.0982:41 107.13766:51 109.15214:41 111.13179:31 121.16013:82 122.15527:31 123.17484:41 125.11454:41 127.13306:184 133.16333:51 135.10599:31 135.17986:41 139.1384:31 149.16742:92 151.18143:41 153.12331:51 163.18629:16…	140821	15260	312077
13.325	DG 23:0_8:0	[M+H]+	572.525	C34H66O5	DG	ZYAZBALEUCQCIW-UHFFFAOYSA-N	O=C(OCC(OC(=O)CCCCCCC)CO)CCCCCCCCCCCCCCCCCCCCCC	100	572.52496:2035 573.52831:2031 574.53167:1218		3216	2055	1123
14.086	DG 8:0_24:3	[M+H]+	580.494	C35H62O5	DG	PAQMOOOFSNKDRY-UHFFFAOYSA-N	O=C(OCC(OC(=O)CCCCCCCCC=CCC=CCC=CCCCCCCC)CO)CCCCCCC	100	580.49329:9680 581.49664:7998 582.5:12462	55.0414:133 55.07912:41 57.09444:355 59.08627:41 67.08133:31 69.10034:82 71.11476:102 81.10265:51 83.12153:184 85.104:31 87.08217:31 89.10172:31 91.09589:31 93.10942:133 95.08988:31 95.12705:388 97.10509:122 99.16111:31 101.06685:41 103.96594:10 107.1339:82 109.15128:51 111.12943:1423 119.13798:153 121.12032:82 121.1545:61 123.13468:31 125.11354:31 131.14474:41 133.15738:153 135.13936:102 135.175…	78292	98121	81521
7.374	DG 33:7	[M+H]+	591.402	C36H56O5	DG	PUNDVFQJSIXWII-UHFFFAOYSA-N	O=C(OC(CO)COC(=O)CCCCCCC=CCC=CCCC)CC=CCC=CCC=CCC=CCC=CCC	100	591.40192:57367 592.40527:58330 593.40863:12407	57.09164:31 58.08811:20 58.90882:92 59.08559:10771 59.41381:31 60.57192:31 81.10444:20 93.11137:10 116.19202:31 117.15129:61 121.11481:20 133.14185:31 531.42664:10	44884	263724	145836
13.865	DG 32:0	[M+H]+	591.496	C35H68O5	DG	IMXMTGVRZTUYOM-UHFFFAOYSA-N	O=C(OCC(OC(=O)CCCCCCC)CO)CCCCCCCCCCCCCCCCCCCCCCC	100	591.49591:19761 592.49926:13814 593.50262:7312		253771	392248	261809
12.041	DG 34:0	[M+H]+	619.527	C37H72O5	DG	SSJMMYPUZPYGQU-UHFFFAOYSA-N	O=C(OCC(OC(=O)CCCCCCC)CO)CCCCCCCCCCCCCCCCCCCCCCCCC	100	619.52753:5146 620.53088:6182 621.53424:3675	55.08038:41 57.0936:112 59.08651:41 67.08047:20 67.08394:82 68.09381:10 69.10184:102 70.10426:31 71.11748:61 79.08763:31 81.10051:31 81.10687:122 83.12196:102 85.10445:41 85.14352:41 91.0937:31 92.09634:20 93.11539:51 95.13034:143 96.13414:51 97.14459:71 98.14915:20 103.11602:10 105.11422:20 107.13014:31 108.13794:31 109.15193:82 110.15138:20 111.13158:31 117.13145:10 119.14179:71 120.1441:41 121…	68963	15219	1286482
14.045	DG 8:0_31:1	[M+H]+	682.634	C42H80O5	DG	FHOMGWWHQTWWDM-UHFFFAOYSA-N	O=C(OCC(OC(=O)CCCCCCCCCCCCCCCCCCC=CCCCCCCCCCC)CO)CCCCCCC	100	682.63403:111830 683.63738:69982 684.64074:16240	55.07821:163 56.075:184 57.06153:73 57.0978:402 58.05559:41 60.07274:5106 67.08506:436 68.08096:41 69.09828:63 69.09946:305 70.09714:112 71.11745:292 72.07799:224 74.09496:153 77.07524:102 79.09265:317 80.09029:51 81.07255:143 81.10815:773 82.10941:61 83.08851:71 83.12583:504 84.12001:61 85.13964:143 86.1012:143 89.08624:10 90.09658:327 91.09644:293 93.11272:353 94.10858:112 95.1304:743 96.12728:…	462729	19891	143168
11.176	DG 43:10	[M+2H]2+	725.511	C46H70O5	DG	BYPJMLAWXBCWDJ-UHFFFAOYSA-N	O=C(OCC(OC(=O)CCCCCC=CCC=CCC=CCC=CCC=CCC=CCC=CCC)CO)CCCCC=CCC=CCC=CCC	100	725.51123:3167 726.51458:3249 727.51794:203	57.0966:112 59.08521:133 60.09118:31 71.11717:92 73.09657:71 83.12156:20 85.13921:82 87.08089:82 88.1527:21 89.09776:348 90.1068:21 91.10133:10 96.09904:10 99.16116:31 102.11572:31 109.15133:10 111.16521:31 117.14301:71 124.13792:41 128.20416:10 131.12541:61 133.14441:433 155.16255:41 155.1731:61 161.18733:20 173.21304:10 176.17648:10 177.1918:122 197.31284:31 221.22897:20 221.23737:51 309.3241:3…	9052	48232	33740
12.355	DG 44:4	[M+H]+	751.621	C47H84O5	DG	RKSVJQKAZINLQY-UHFFFAOYSA-N	O=C(OCC(OC(=O)CCCCCCCCCCCCCCCCCCCCCCC=CCC=CCC=CCC=CCC)CO)CCCCCCC	100	751.62073:39399 752.62408:39487 753.62744:15358	56.92311:21 57.09581:1258 59.08659:71 67.08865:10 71.11517:51 85.10322:71 88.15453:31 111.13314:31 121.1662:10 127.13291:112 129.13229:10 131.10684:82 133.15991:31 137.16339:20 143.14885:10 145.16956:31 149.15518:20 149.16208:143 151.18298:61 163.18611:41 169.14836:31 173.13803:71 178.15848:31 179.22487:51 183.16469:51 183.22392:82 187.15506:51 187.20143:41 191.15721:112 191.19431:275 193.24187:5…	530517	21290	661842
13.675	DG 34:1	[M+H]+	617.511	C37H70O5	DG	GXKVCDAYOVXTID-UHFFFAOYSA-N	O=C(OCC(OC(=O)CCCCCCCCCCCCCC=CCCCCCCCCCC)CO)CCCCCCC	99.9	617.5108:40136 618.51415:28245 619.51751:12703	53.06361:51 55.07767:258 57.05884:82 57.0951:275 59.07284:31 65.06791:41 67.08322:610 68.08726:41 69.1011:406 71.08219:31 71.11672:204 77.06948:41 78.07925:10 79.08931:214 81.10603:786 82.11111:31 83.08634:52 83.12366:358 85.10096:61 85.13873:71 89.09995:10 91.09142:82 93.10353:32 93.10899:372 95.08806:41 95.12799:677 97.10326:82 97.14222:338 98.14815:31 99.12553:112 105.11028:41 105.11607:173 10…	825898	908040	601310
12.153	DG 47:11	[M+H]+	779.558	C50H76O5	DG	BTAZXJZZJPZJNZ-UHFFFAOYSA-N	O=C(OCC(OC(=O)CCCC=CCC=CCC=CCC=CCC=CCC=CCC=CCC=CCC=CCC)CO)CCCCCCC=CCC=CCCC	99.9	779.55908:6271 780.56243:9105 781.56579:3503	59.08612:41 72.11108:10 83.1265:20 93.1147:10 105.11343:10 119.1347:10 121.14965:31 122.16346:10 131.1494:10 134.16269:10 141.15453:31 147.1758:20 151.21471:31 157.22328:10 165.23465:20 166.20161:31 167.17868:20 171.17473:20 179.22145:20 180.18295:10 184.20985:92 185.21346:41 192.22879:20 195.20596:20 203.38173:10 222.24413:20 223.27248:10 233.28104:10 240.2635:41 242.28117:10 247.34892:20 258.28…	12152	61945	10649
12.27	DG 13:1_38:10	[M+H]+	830.666	C54H84O5	DG	TWYJSKLRFLSNRY-UHFFFAOYSA-N	O=C(OCC(OC(=O)CCCCCCC=CCC=CCC=CCC=CCC=CCC=CCC=CCC=CCC=CCC=CCC)CO)CCCCCCCC=CCCC	99.9	830.66486:4864 831.66821:6732 832.67157:2762	55.08065:10 60.07312:224 85.13888:31 95.12963:31 107.13678:31 119.14426:51 121.15931:82 123.17559:41 133.15768:71 135.18237:51 137.15619:31 147.18678:41 149.20122:92 151.21721:41 161.2023:41 163.22356:61 165.23926:20 175.22658:41 187.24173:10 203.27257:31 217.29372:10 219.30891:41 233.33702:51 239.24034:20 243.32182:62 245.33902:277 249.32706:10 250.37154:82 257.36105:21 261.34479:42 262.37296:11…	31305	1668	39436
13.871	DG 16:2_36:10	[M+H]+	842.666	C55H84O5	DG	UAIQIOYEUQSCPK-UHFFFAOYSA-N	O=C(OCC(OC(=O)CCCCC=CCC=CCC=CCC=CCC=CCC=CCC=CCC=CCC=CCC=CCC)CO)CCCCCCCC=CCC=CCCC	99.9	842.66644:25688 843.66979:24993 844.67315:10364	56.07372:41 57.09544:51 59.0873:2107 60.0725:700 60.08454:97 67.08479:112 69.10271:41 71.11955:71 72.07891:51 74.08981:20 79.08858:41 81.10529:173 83.12165:102 85.14062:41 90.09489:71 91.09609:92 93.11236:82 95.09148:31 95.12866:224 97.14568:112 100.11834:31 105.11971:51 107.13715:102 109.15015:204 111.16553:41 119.13688:163 121.15652:163 123.13673:41 123.17277:163 125.18828:71 133.16121:275 135.…	70498	4105	377072
12.923	DG 14:1_38:10	[M+H]+	844.681	C55H86O5	DG	KXZXHYRNCVVDTI-UHFFFAOYSA-N	O=C(OCC(OC(=O)CCCCCCC=CCC=CCC=CCC=CCC=CCC=CCC=CCC=CCC=CCC=CCC)CO)CCCCCCCC=CCCCC	99.9	844.68054:9510 845.68389:10971 846.68725:3858	55.08016:51 58.05436:21 59.08846:347 60.07149:524 71.11726:31 81.10539:61 83.12175:51 85.13941:41 90.09232:41 95.12464:102 97.14301:51 109.14438:31 109.1488:82 111.16415:41 116.85638:10 121.1551:61 123.16976:82 125.19315:61 135.17786:82 137.19794:61 139.21133:41 151.21581:41 184.16151:82 193.21629:31 211.30196:51 247.35336:61 252.36823:31 252.38617:275 254.40446:61 263.56796:42 264.39154:1512 265…	66207	1204	184764
13.865	DG 56:7	[M+H]+	913.762	C59H102O5	DG	ZEPMECGDBKOOIR-UHFFFAOYSA-N	O=C(OCC(OC(=O)CCCCCCCCCCCCCCCC=CCC=CCC=CCC=CCC=CCC=CCC=CCC)CO)CCCCCCCCCCCCCCCCC	99.9	913.76141:2818 914.76476:3046 915.76812:2843		19199	60154	12454
10.54	DG 24:0	[M+H]+	479.371	C27H52O5	DG	ULWFPIOQPKBMLO-UHFFFAOYSA-N	O=C(OCC(OC(=O)CCCCCCC)CO)CCCCCCCCCCCCCCC	99.8	479.37003:16890 480.37338:4477 481.37674:4610	55.07758:71 57.05661:20 57.09288:51 59.08576:1205 59.86868:21 62.32298:10 67.08311:51 69.09982:82 79.08794:20 81.10591:41 83.12098:51 89.0985:10 93.11159:41 95.12787:163 97.14209:20 105.11738:20 108.10883:10 121.15082:31 135.17325:20 273.32248:31 307.29303:10 365.42938:71 367.35364:41 421.51413:51 479.59528:31	386258	449488	411213
12.502	DG 8:0_23:1	[M+H]+	570.509	C34H64O5	DG	XONUZMKSMGHSFE-UHFFFAOYSA-N	O=C(OCC(OC(=O)CCCCCCCCCCC=CCCCCCCCCCC)CO)CCCCCCC	99.8	570.50977:1779 571.51312:1478 572.51648:444		6070	2342	1613
5.541	DG 34:8	[M+H]+	603.402	C37H56O5	DG	XZAIJDYPNVLCNK-UHFFFAOYSA-N	O=C(OCC(OC(=O)CCC=CCC=CCC=CCC=CCC=CCC)CO)CCCCC=CCC=CCC=CCC	99.8	603.40265:2920 604.406:1625 605.40936:812		18732	12357	10878
9.657	DG 8:0_26:4	[M+H]+	606.509	C37H64O5	DG	VCQRWKKLJZNMEO-UHFFFAOYSA-N	O=C(OCC(OC(=O)CCCCCCCCCCCCC=CCC=CCC=CCC=CCC)CO)CCCCCCC	99.8	606.50848:2131 607.51183:2067 608.51519:722	59.08652:61 81.10687:10 113.11399:10 116.10224:61 144.10988:336 231.49217:21 231.50935:41 232.22099:4128 285.2807:10 293.34738:41 294.3494:41 348.31528:51 357.34024:51 437.44363:61 606.7757:61 606.91132:51 606.93567:122	24596	3482	74561
11.144	DG 12:0_38:6	[M+H]+	826.728	C53H92O5	DG	AVDGTHCGTBHETL-UHFFFAOYSA-N	O=C(OCC(OC(=O)CCCCCCCCCCCCCCCCCCC=CCC=CCC=CCC=CCC=CCC=CCC)CO)CCCCCCCCCCC	99.8	826.72723:2354 827.73058:4062 828.73394:1421	249.22212:61 261.30341:10 341.54446:21 349.37515:21 353.45648:10 354.56693:1589 357.02509:12 467.57867:61 491.59253:31 493.61688:31 495.61713:31 509.59821:31 521.60455:20 527.61963:41 535.63776:31 543.60449:20 544.62549:31 546.64716:31 551.74274:41 553.63806:41 571.74677:10 577.76855:51 579.77264:31 654.75763:20 826.95282:174 826.97308:173	9185	19723	23101
6.263	DG 18:0	[M+H]+	395.277	C21H40O5	DG	XDYVDYBOLARYBO-UHFFFAOYSA-N	O=C(OCC(OC(=O)CCCCCCC)CO)CCCCCCCCC	99.7	395.27759:4653 396.28094:1358 397.2843:867	58.08807:31 59.08556:422 89.41975:10 214.25714:10 225.20444:51 281.29037:51	54812	60116	20738
9.033	DG 21:1	[M+H]+	435.308	C24H44O5	DG	QCAXDFJIMSZAGM-UHFFFAOYSA-N	O=C(OCC(OC(=O)CCCCCCCC=CCCC)CO)CCCCCCC	99.7	435.30887:7516 436.31222:4209 437.31558:2681	58.05803:21 59.08564:474 85.10333:10 95.12776:20 119.13884:31 207.14992:31 267.15558:20 377.42108:31 409.8703:10 417.46292:31 435.49033:41	43071	13461	10491
13.839	DG 45:10	[M+H]+	753.543	C48H74O5	DG	MFXUDFZLOOKSNM-UHFFFAOYSA-N	O=C(OCC(OC(=O)CCCCC=CCC=CCC=CCC=CCC=CCC=CCC=CCC=CCC=CCC=CCC)CO)CCCCCCCC	99.7	753.54169:1826 754.54504:1920 755.5484:550	57.09471:20 59.08655:122 71.12348:20 104.15099:20 107.14631:10 125.18709:20 201.26685:10 239.34529:71 243.19861:41 313.41766:143 441.51422:20 444.47702:31 454.56815:20 475.54269:41 486.54831:20 487.55789:10 497.07526:22 497.5444:1265 515.58417:31 527.65723:20 541.66931:20 543.63287:20 557.65399:41 591.75555:41 597.76074:31 623.76562:31 640.79248:61 641.76147:51 641.7829:71 641.81152:51 679.87134:…	18020	4418	25907
12.892	DG 15:4_36:10	[M+H]+	824.619	C54H78O5	DG	BCQLDNLQPNGSNA-UHFFFAOYSA-N	O=C(OCC(OC(=O)CCCCC=CCC=CCC=CCC=CCC=CCC=CCC=CCC=CCC=CCC=CCC)CO)CC=CCC=CCC=CCC=CCC	99.7	824.62006:8088 825.62341:8126 826.62677:1624	59.08893:102 180.23427:10 184.15829:51 493.63809:10 500.54468:112 510.55099:31 528.56647:31 642.83575:10 644.85992:122 662.86456:92 765.83844:31 806.99365:61 822.40033:112 824.66125:56 824.88837:72 825.00598:33754	53904	1170	109196
13.896	DG 17:1_38:10	[M+H]+	886.728	C58H92O5	DG	LNQSLJVPYSKHEH-UHFFFAOYSA-N	O=C(OCC(OC(=O)CCCCCCC=CCC=CCC=CCC=CCC=CCC=CCC=CCC=CCC=CCC=CCC)CO)CCCCCCCC=CCCCCCCC	99.7	886.72906:1546 887.73241:2842 888.73577:5484		6465	41562	1105
12.85	DG 8:0_17:1	[M+H]+	486.415	C28H52O5	DG	ZFNLDEZNXCUYHV-UHFFFAOYSA-N	O=C(OCC(OC(=O)CCCCCCCC=CCCCCCCC)CO)CCCCCCC	99.6	486.41437:3336 487.41772:3379 488.42108:913	55.07881:10 57.0952:153 71.11205:20 71.11681:102 73.05999:31 82.10991:10 85.13621:71 97.07967:10 99.16496:10 101.06647:41 102.13528:31 127.2033:20 191.17882:10 373.35587:10 425.48892:10 468.63538:10 486.67407:31	1013	31645	1790
11.127	DG 43:6	[M+H]+	733.574	C46H78O5	DG	IZDDPYCZONYSPH-UHFFFAOYSA-N	O=C(OCC(OC(=O)CCCCCCCCCCCCCCC=CCC=CCC=CCC=CCC=CCC=CCC)CO)CCCCCCCC	99.6	733.57538:10654 734.57873:6493 735.58209:2362	57.09473:22 59.08766:2035 184.16528:61 239.17668:20 374.36353:31 431.46323:31 487.54419:20 564.61597:31 565.62964:31 609.76282:41 621.69568:31 621.72736:51 621.77313:51 665.84607:82 677.77997:31 677.80566:71 677.84979:71 719.6994:10 721.93591:61 733.80157:31 733.87042:61 733.88953:143 733.95074:112	101989	13230	257695
14.029	DG 44:5	[M+H]+	749.605	C47H82O5	DG	LAAWPLOHEMXMFP-UHFFFAOYSA-N	O=C(OCC(OC(=O)CCCCCCCCCCCCCCCCCCCC=CCC=CCC=CCC=CCC=CCC)CO)CCCCCCC	99.6	749.60626:1668 750.60961:1825 751.61297:9126		19377	8257	19825
14.022	DG 19:1_38:10	[M+H]+	914.76	C60H96O5	DG	IJZUVOQDQKNCNW-UHFFFAOYSA-N	O=C(OCC(OC(=O)CCCCCCC=CCC=CCC=CCC=CCC=CCC=CCC=CCC=CCC=CCC=CCC)CO)CCCCCCCC=CCCCCCCCCC	99.6	914.76044:5455 915.76379:5444 916.76715:4265		65865	10551	6402
12.049	DG 37:3	[M+H]+	655.527	C40H72O5	DG	PZCRMDHEOSQDQI-UHFFFAOYSA-N	O=C(OCC(OC(=O)CCCCCCCCCCCCC=CCC=CCC=CCCCCCCC)CO)CCCCCCCC	99.5	655.52856:17817 656.53191:17392 657.53527:3827	56.08219:21 57.09759:547 69.10158:31 71.11723:41 81.1092:20 83.12432:51 85.10555:51 85.13811:31 97.14443:41 105.11844:31 109.15771:10 119.10628:61 131.11:51 145.13214:82 147.11368:51 159.15677:20 161.13651:224 161.21179:31 168.12355:10 171.11351:41 171.12274:173 173.13261:41 173.14191:82 185.1749:51 187.2036:31 189.14041:328 191.16138:143 196.47247:10 199.20512:51 199.50815:10 201.18489:153 201.2…	104188	901	122518
13.318	DG 12:0_38:10	[M+H]+	818.666	C53H84O5	DG	UWKUAVOXMWBZSG-UHFFFAOYSA-N	O=C(OCC(OC(=O)CCCCCCC=CCC=CCC=CCC=CCC=CCC=CCC=CCC=CCC=CCC=CCC)CO)CCCCCCCCCCC	99.5	818.6673:16650 819.67065:28615 820.67401:6887	57.09534:61 59.08721:71 60.07351:745 69.10028:31 71.11948:41 72.07764:20 74.09581:51 79.83992:10 81.10778:41 86.09951:41 90.09753:51 93.11368:71 95.12724:41 97.14565:61 107.1386:31 109.15309:31 111.1685:20 117.07156:10 121.16119:92 135.18431:51 137.19452:20 149.20322:31 163.2292:20 247.35788:61 252.384:318 254.40907:31 263.35724:31 264.38934:1090 265.37515:411 270.40143:82 280.38257:20 282.41235:…	33630	18411	114496
13.77	DG 32:1	[M+H]+	589.48	C35H66O5	DG	OGUHKUNADZDIPN-UHFFFAOYSA-N	O=C(OCC(OC(=O)CCCCCCCCCCCC=CCCCCCCCCCC)CO)CCCCCCC	99.4	589.47913:25066 590.48248:17490 591.48584:14576		187224	362529	73938
13.081	DG 55:4	[M+H]+	905.793	C58H106O5	DG	JHZOBBYXVHCYEJ-UHFFFAOYSA-N	O=C(OCC(OC(=O)CCCCCCCCCCCCCCCCCCCCCCCCC=CCC=CCC=CCC=CCC)CO)CCCCCCCCCCCCCCCC	99.4	905.79126:2734 906.79461:3656 907.79797:1218	55.04105:10 59.08811:1003 60.08536:20 77.0734:10 81.10499:31 117.1293:10 149.20108:20 161.2021:20 261.34177:31 275.32413:31 277.34027:31 293.34714:71 576.76642:71 577.77734:61 578.78577:61 590.75623:31 592.81024:51 599.78168:31 601.78888:82 603.81683:61 605.76135:41 605.80304:31 606.75562:51 613.75934:20 614.77765:41 615.47101:10 618.81726:31 622.76788:20 623.79718:133 624.78845:51 625.80884:112 …	45682	8863	60131
8.648	DG 21:0	[M+H]+	437.324	C24H46O5	DG	ZYQZGITUNBGFID-UHFFFAOYSA-N	O=C(OCC(OC(=O)CCCCCCC)CO)CCCCCCCCCCCC	99.3	437.32251:11528 438.32586:5363 439.32922:1530	58.90899:22 59.08685:961 79.09046:10 95.12512:20 107.13625:10 213.16132:31 267.26404:31 323.34518:41 371.40778:10 379.43146:31 437.42804:31 437.4989:20	79741	84988	13895
12.009	DG 25:0	[M+H]+	493.386	C28H54O5	DG	YNHQQQHLYWXWLY-UHFFFAOYSA-N	O=C(OCC(OC(=O)CCCCCCC)CO)CCCCCCCCCCCCCCCC	99.3	493.3851:6879 494.38845:3345 495.39181:1674	55.08038:61 57.0968:61 67.08625:235 69.09831:41 69.09949:71 77.07401:51 79.09265:71 81.1056:82 83.12453:92 91.09774:31 93.11266:61 95.12896:153 97.14738:51 105.12146:20 107.13599:51 109.15045:235 111.13307:31 117.13756:10 119.14025:31 121.15681:61 123.16992:31 135.17963:71 137.15672:20 149.20514:41 155.18288:41 167.10886:31 223.20477:51 493.64633:31	292275	501631	177263
13.896	DG 32:2	[M+H]+	587.465	C35H64O5	DG	JEQMUHGLKRDVNR-UHFFFAOYSA-N	O=C(OCC(OC(=O)CCCCCCCCCCCC=CCC=CCCCCCCC)CO)CCCCCCC	99.2	587.46313:36459 588.46648:33726 589.46984:33319	57.09529:102 59.08605:20 81.11005:10 88.14848:10 93.10921:31 95.12547:20 111.12924:20 117.11832:10 121.15743:20 130.21651:133 131.22058:61 133.15558:31 135.14084:31 147.18271:31 149.15744:31 151.17657:41 175.18631:20 177.20665:41 219.19438:20 231.3058:10 249.189:21 249.33389:21 251.15422:601 254.29886:10 275.32251:61 279.23468:20 289.31354:41 291.94199:10 301.35037:10 307.24664:797 317.32144:31 3…	393735	393773	296306
13.8	DG 28:0_8:0	[M+H]+	642.603	C39H76O5	DG	WMWXFVUXSKUAAX-UHFFFAOYSA-N	O=C(OCC(OC(=O)CCCCCCC)CO)CCCCCCCCCCCCCCCCCCCCCCCCCCC	99.2	642.6015:2257 643.60485:1713 644.60821:3495	57.09438:31 57.09652:41 58.10056:20 60.07361:92 81.1066:20 93.11649:10 95.12733:31 97.14573:31 108.13036:10 118.05753:10 121.15814:31 163.2202:20 217.15846:31 218.15833:31 232.21249:31 250.36916:31 252.3839:41 256.38104:31 259.24887:31 262.37506:31 264.39151:163 265.37503:61 268.38974:61 270.39664:31 273.23657:235 274.24106:173 276.39874:20 282.40744:296 283.41202:41 286.31693:31 287.29489:61 288…	10845	782	39346
13.833	DG 47:13	[M+H]+	775.527	C50H72O5	DG	CSKPOXDJPWJHHX-UHFFFAOYSA-N	O=C(OCC(OC(=O)CCCC=CCC=CCC=CCC=CCC=CCC=CCC=CCC=CCC=CCC)CO)CC=CCC=CCC=CCC=CCC	99.2	775.52917:6692 776.53252:11280 777.53588:3632	53.06061:3 55.07985:14 57.09519:14 59.08486:61 61.05344:17 67.08215:27 69.09884:17 71.11681:24 73.06241:24 77.077:3 81.10229:24 83.12247:17 85.06718:20 85.13752:17 87.07918:7 89.0987:17 91.07668:31 91.09689:3 93.11044:20 95.1267:48 97.07134:20 97.1423:14 99.08907:7 105.11615:10 107.12915:20 109.07718:10 109.14944:37 111.13055:14 117.12425:10 119.13145:17 119.13915:27 121.15414:37 123.17349:24 124…	51400	68850	40908
13.865	DG 8:0_30:1	[M+H]+	668.619	C41H78O5	DG	YUHZZKCTAUABMN-UHFFFAOYSA-N	O=C(OCC(OC(=O)CCCCCCCCCCCCCCCCCC=CCCCCCCCCCC)CO)CCCCCCC	99	668.61737:2171 669.62072:812 670.62408:406		6042	23160	4192
11.758	DG 47:12	[M+H]+	777.543	C50H74O5	DG	XZJRNGBBOYVPBO-UHFFFAOYSA-N	O=C(OCC(OC(=O)CCCC=CCC=CCC=CCC=CCC=CCC=CCC=CCC=CCC=CCC)CO)CCCCC=CCC=CCC=CCC	99	777.54059:68828 778.54394:63040 779.5473:16659	55.07789:31 55.64834:10 57.09747:41 59.86684:10 64.73265:10 67.08584:71 69.06504:31 69.10024:41 71.11825:41 71.17303:10 73.06147:92 81.06956:71 81.10516:112 83.11895:31 85.06885:82 91.07843:143 93.11358:31 95.12714:82 95.13816:10 97.0718:82 101.06698:31 103.08833:71 109.07184:20 109.15147:61 115.09079:51 119.13979:31 121.15791:82 123.17416:92 127.09737:153 129.11252:51 133.16103:82 135.17754:51 1…	706590	4027	828842
13.833	DG 31:2	[M+H]+	573.449	C34H62O5	DG	POLFDWLWUDHPGR-UHFFFAOYSA-N	O=C(OCC(OC(=O)CCCCCCCCCCCC=CCC=CCCCCC)CO)CCCCCCCC	98.9	573.45062:24943 574.45397:21223 575.45733:8029	55.0788:71 57.05893:21 57.09412:635 59.08703:36 67.08331:209 69.10001:97 71.0799:21 71.11562:221 74.76422:5 77.07204:36 79.08312:15 79.0894:138 81.10484:263 83.12247:117 85.13752:148 89.10403:5 91.0942:76 93.11044:184 95.1267:333 97.1423:61 99.15935:31 105.11759:82 107.09554:25 107.13207:148 109.14797:153 111.16182:15 117.1212:66 119.13453:92 121.1184:25 121.15414:224 123.13119:25 123.17036:87 12…	183813	255668	274787
13.77	DG 8:0_18:5	[M+H]+	492.368	C29H46O5	DG	LFQQBMCSQGTBCP-UHFFFAOYSA-N	O=C(OCC(OC(=O)CC=CCC=CCC=CCC=CCC=CCC)CO)CCCCCCC	98.8	492.36996:6213 493.37331:195844 494.37667:82915		148969	169916	167689
12.945	DG 8:0_28:1	[M+H]+	640.588	C39H74O5	DG	ZRGZCKLWMLZVMS-UHFFFAOYSA-N	O=C(OCC(OC(=O)CCCCCCCCCCCCCCCC=CCCCCCCCCCC)CO)CCCCCCC	98.8	640.58954:2697 641.59289:2843 642.59625:1015	56.07138:10 57.09415:61 59.08597:265 61.61407:10 69.10121:31 71.11684:51 79.08817:10 82.0882:10 83.12379:41 93.11592:10 97.12008:219 109.14802:20 149.20039:31 252.15968:31 255.34442:194 274.32047:20 282.32901:22 282.51169:76 283.39044:7588 304.39209:20 311.4332:173 470.49301:31 472.39679:20 511.4903:41 528.49268:31 528.56085:31 640.67578:20 640.84375:73 640.86517:366	139394	26910	144224
13.792	DG 55:9	[M+H]+	895.715	C58H96O5	DG	KRXFGMFPLRYSPY-UHFFFAOYSA-N	O=C(OCC(OC(=O)CCCCCCCCCC=CCC=CCC=CCC=CCC=CCC=CCC=CCC=CCC=CCC)CO)CCCCCCCCCCCCCCCC	98.8	895.7135:1717 896.71685:1667 897.72021:800		60349	98273	24927
13.287	DG 29:0_8:0	[M+H]+	656.619	C40H78O5	DG	RKENBILLLUQYCR-UHFFFAOYSA-N	O=C(OCC(OC(=O)CCCCCCC)CO)CCCCCCCCCCCCCCCCCCCCCCCCCCCC	98.7	656.61664:67892 657.61999:39843 658.62335:8787	55.08203:82 56.07462:102 57.09636:173 58.09179:41 60.07236:2924 67.0812:20 67.08582:204 69.06503:31 69.10023:194 70.09556:41 71.11824:214 72.07879:112 74.09698:82 77.11327:10 79.08974:102 79.11485:10 81.10647:204 82.10261:92 83.0881:51 83.12542:224 85.14053:92 86.1021:259 90.0975:153 93.1123:122 95.13136:204 97.10945:61 97.14424:153 107.12982:31 107.1342:122 109.15309:214 111.13277:61 111.1685:14…	471703	557571	562188
12.292	DG 30:0_8:0	[M+H]+	670.634	C41H80O5	DG	YGGDDXLAKUKIBF-UHFFFAOYSA-N	O=C(OCC(OC(=O)CCCCCCC)CO)CCCCCCCCCCCCCCCCCCCCCCCCCCCCC	98.7	670.63226:9419 671.63561:6082 672.63897:1658	55.07933:20 57.0968:82 58.09224:63 59.08759:350 60.0728:575 67.08394:61 70.10072:10 71.11867:51 74.09497:51 81.10432:41 83.12453:51 85.13962:41 86.09987:51 90.09519:51 93.1113:51 95.12483:31 95.12896:41 97.14599:51 119.13871:10 121.15836:61 122.15817:10 135.17799:71 137.19641:20 149.20169:20 238.36093:20 240.3772:20 247.35994:20 250.36911:31 252.38383:224 254.40211:82 262.37497:51 264.36615:42 26…	223583	32068	314209
13.238	DG 51:9	[M+H]+	839.652	C54H88O5	DG	WJDQZRZKQZJQRP-UHFFFAOYSA-N	O=C(OCC(OC(=O)CCCCCCCCCC=CCC=CCC=CCC=CCC=CCC=CCC=CCC=CCC=CCC)CO)CCCCCCCCCCCC	98.7	839.65399:2589 840.65734:10145 841.6607:9279		28942	10520	62850
12.104	DG 41:4	[M+H]+	709.574	C44H78O5	DG	BQROPXFSNSSUSD-UHFFFAOYSA-N	O=C(OCC(OC(=O)CCCCCCCCCCCCCCCCCCC=CCC=CCC=CCC=CCC)CO)CCCCCCCC	98.5	709.57159:3624 710.57494:3414 711.5783:7397	55.08353:10 57.09361:51 59.08652:41 71.11749:31 121.15687:20 282.40039:20 283.41446:20 289.23431:51 293.30182:31 295.33652:20 303.25787:20 309.25217:31 317.28134:31 331.31073:31 345.32346:112 347.323:31 359.34531:51 365.34409:31 369.40884:10 373.37332:61 387.39197:82 400.37399:10 401.40585:194 415.42984:102 429.45758:214 443.48032:163 447.54529:41 457.47464:20 457.49881:214 471.49933:71 471.52383…	13640	20874	58300
14.022	DG 47:4	[M+H]+	793.668	C50H90O5	DG	QEWZBWYLNNYZNB-UHFFFAOYSA-N	O=C(OCC(OC(=O)CCCCCCCCCCCCCCCCCCCCCCCCC=CCC=CCC=CCC=CCC)CO)CCCCCCCC	98.4	793.66626:7646 794.66961:6032 795.67297:4853		66165	12806	22290
13.896	DG 29:0	[M+H]+	549.449	C32H62O5	DG	BSLZABYWFGRAPY-UHFFFAOYSA-N	O=C(OCC(OC(=O)CCCCCCC)CO)CCCCCCCCCCCCCCCCCCCC	98.1	549.45105:64981 550.4544:43656 551.45776:12393	55.07821:194 57.08924:45 57.09457:1099 58.09859:51 65.18583:10 67.08494:194 69.10166:265 71.04349:41 71.11848:268 79.0899:122 81.06975:102 81.10407:360 83.12169:355 85.0703:41 85.10286:61 85.13803:163 87.13636:10 89.10056:31 91.09472:61 93.10824:133 95.09418:83 95.12585:379 97.14144:133 102.51146:10 105.11524:41 107.13116:102 109.14705:214 111.09241:31 111.16684:41 119.13663:71 120.14046:31 121.1…	382156	66876	458320
13.808	DG 9:0_30:2	[M+H]+	680.619	C42H78O5	DG	VJIVYXKALSBZCR-UHFFFAOYSA-N	O=C(OCC(OC(=O)CCCCCCCCCCCCCCCCCC=CCC=CCCCCCCC)CO)CCCCCCCC	98.1	680.61609:87123 681.61944:61282 682.6228:21156	55.08018:247 56.07487:194 57.09233:94 57.09767:327 58.05546:51 60.0726:4019 62.0897:51 65.06956:63 67.08375:459 69.10164:392 70.05915:41 70.09697:122 71.07919:51 71.11848:296 72.07662:214 74.09599:214 76.04227:10 77.07258:71 79.08995:367 81.06981:184 81.10796:884 82.10154:102 83.08959:94 83.12305:528 84.1198:61 85.06779:92 85.10556:41 86.09969:173 90.09635:295 91.09621:336 93.11248:421 94.10698:1…	281017	291824	271381
12.017	DG 27:0_8:0	[M+H]+	628.588	C38H74O5	DG	MGNBTVGQPSROHB-UHFFFAOYSA-N	O=C(OCC(OC(=O)CCCCCCC)CO)CCCCCCCCCCCCCCCCCCCCCCCCCC	98	628.59003:4703 629.59338:3870 630.59674:1038	55.078:20 56.07479:20 60.07253:313 69.10275:71 71.11485:20 71.11723:51 74.08987:31 81.10793:41 83.12432:51 86.10098:41 88.1145:10 90.09769:41 93.11385:41 95.12879:51 97.14861:41 109.15034:20 120.15176:10 121.1552:51 131.1488:10 134.16866:10 135.18292:82 149.20175:41 229.18918:20 249.26283:10 252.3867:153 254.39375:20 254.40276:61 260.25528:20 262.36877:51 264.39212:714 265.37564:224 270.40421:102…	44893	15324	47068
13.928	DG 9:0_22:3	[M+H]+	566.478	C34H60O5	DG	XOFBKODQOVCRGU-UHFFFAOYSA-N	O=C(OCC(OC(=O)CCCCCCCCC=CCC=CCC=CCCCCC)CO)CCCCCCCC	97.8	566.47552:10016 567.47887:12799 568.48223:2842	57.09089:52 57.09515:347 59.08482:31 71.11678:61 85.10102:61 89.09734:20 105.12047:10 119.1376:31 121.11684:51 123.13274:51 131.14114:71 133.15863:82 135.13736:51 135.17346:31 137.11909:112 137.15382:71 139.09528:41 145.16818:31 149.16068:61 151.14165:51 151.17982:31 153.16014:245 159.1463:61 159.18193:41 161.16182:165 161.16719:352 163.14673:31 165.15649:41 167.10371:31 167.18221:51 173.20705:82…	81920	16979	49753
11.852	DG 30:1	[M+H]+	561.449	C33H62O5	DG	JTRCZCRPVKKEJS-UHFFFAOYSA-N	O=C(OCC(OC(=O)CCCCCCCCCCCC=CCCCCCCCC)CO)CCCCCCC	97.5	561.44641:3450 562.44976:3858 563.45312:1827	55.07831:20 57.0947:133 67.0863:61 81.10565:41 83.1233:31 85.13837:31 95.12766:51 97.14467:61 99.12239:10 101.10158:10 109.15202:41 119.14036:31 123.13713:31 131.14571:20 133.16324:41 137.12544:31 137.15851:51 149.16389:31 151.10844:51 161.16522:41 163.15016:31 165.16722:61 175.1897:20 177.17061:61 179.18721:92 189.18306:51 189.25493:20 191.19644:31 193.17337:41 195.19203:51 203.2347:41 205.18779…	21138	18929	51992
12.995	DG 8:0_32:1	[M+H]+	696.65	C43H82O5	DG	ZEVKNZBSKWFQNX-UHFFFAOYSA-N	O=C(OCC(OC(=O)CCCCCCCCCCCCCCCCCCCC=CCCCCCCCCCC)CO)CCCCCCC	97.5	696.64697:9862 697.65032:5487 698.65368:3251	57.09602:61 60.07201:697 67.08085:20 67.08547:112 69.10223:71 71.11909:51 72.14079:10 74.09055:41 77.07572:10 79.09441:31 81.10738:92 83.12249:51 85.14278:51 90.0958:51 91.09566:71 93.11466:51 95.12824:122 97.14528:61 105.11933:31 107.13385:41 109.14831:71 111.16814:41 117.1415:10 119.13963:122 121.15619:112 123.13484:41 123.17401:82 125.1927:31 133.16092:143 135.17087:31 135.1758:82 137.15784:41…	138427	27480	164924
7.847	DG 28:4	[M+H]+	527.371	C31H52O5	DG	KDXCRYRQVYSKBZ-UHFFFAOYSA-N	O=C(OCC(OC(=O)CCCCCCC=CCC=CCC=CCC=CCC)CO)CCCCCCC	97.4	527.36829:2548 528.37164:2128 529.375:920	57.09691:21 59.08553:377 85.13837:41 87.13671:10 89.09692:61 131.15039:10 133.14841:41 339.35324:10	22674	48073	35892
12.041	DG 55:10	[M+H]+	893.699	C58H94O5	DG	NBDAMURSQTXDDU-UHFFFAOYSA-N	O=C(OCC(OC(=O)CCCCCCC=CCC=CCC=CCC=CCC=CCC=CCC=CCC=CCC=CCC=CCC)CO)CCCCCCCCCCCCCCCC	97.4	893.70337:2316 894.70672:2840 895.71008:3342	57.09851:21 59.08825:227 81.10642:20 109.14706:20 135.18085:41 143.18553:10 215.27512:20 239.34479:20 245.34302:31 255.28993:20 263.2995:41 263.36136:31 273.31323:31 275.33139:31 277.34286:51 277.37341:10 279.36163:41 317.29605:21 317.36145:259 319.36172:20 319.38193:41 339.44226:31 576.75311:51 576.77686:71 577.78436:102 578.79279:143 580.78503:41 592.75891:41 593.78717:41 594.77844:31 599.77155…	32885	31636	35505
12.816	DG 8:0_29:1	[M+H]+	654.603	C40H76O5	DG	IGBPGOCLIOBJBV-UHFFFAOYSA-N	O=C(OCC(OC(=O)CCCCCCCCCCCCCCC=CCCCCCCCCCCCC)CO)CCCCCCC	97.3	654.60004:4367 655.60339:1421 656.60675:15034	55.08107:22 56.07895:10 57.09645:37 60.07245:202 67.0813:6 69.10268:24 70.09921:14 71.11834:18 72.07649:12 74.091:8 76.07908:4 79.08858:12 81.07097:10 81.10657:39 82.10271:8 83.08948:8 83.12423:31 85.13933:12 86.10089:8 90.10028:12 91.09477:8 93.11103:20 94.10963:10 95.13007:57 96.1228:6 97.10955:8 97.14434:20 100.08591:4 105.11978:18 106.12247:2 107.1343:20 109.15319:33 111.12691:4 111.16561:12 …	22365	6058	60477
13.262	DG 30:3	[M+H]+	557.418	C33H58O5	DG	HSQDUNLUMCNXOX-UHFFFAOYSA-N	O=C(OCC(OC(=O)CCCCCCCCC=CCC=CCC=CCCCCC)CO)CCCCCCC	96.7	557.42047:4151 558.42382:3104 559.42718:2845	55.08215:10 57.09433:92 117.1214:31 119.13781:20 133.14253:20 137.19701:10 141.16293:10 145.13945:31 147.18095:41 239.2207:71 255.24286:10 257.2363:31 295.31912:61 305.39288:10 311.30847:31 313.33459:31 325.24725:10 333.27127:42 333.30737:1099 351.2619:20 351.40219:71 389.39432:1872 444.69574:22 445.48215:2682 487.56534:21 499.63577:10 501.55963:266 557.65485:61	46135	53264	41926
12.724	DG 42:10	[M+H]+	711.496	C45H68O5	DG	WBFZCVDFCQNTRV-UHFFFAOYSA-N	O=C(OCC(OC(=O)CCCC=CCC=CCC=CCC=CCC=CCC=CCC=CCC)CO)CCCCCC=CCC=CCC=CCC	96.7	711.49225:440625 712.4956:502010 713.49896:96223	58.90686:226 59.0858:38612 59.30198:44 59.40314:41 59.4445:31 59.48042:31 59.50874:31 59.51745:31 59.53924:31 59.55449:31 59.57302:41 59.59481:20 59.61662:31 59.70495:41 59.7748:31 59.78899:31 59.80209:31 59.89165:20 59.90805:31 59.96817:31 59.99988:31 60.28457:31 60.34269:31 60.45132:31 60.50512:20 60.65237:20 60.85157:20 61.15372:31 95.12512:20 103.10051:10 105.11448:112 111.16754:20 120.13036:…	1805707	3726948	290562
12.47	DG 9:0_36:8	[M+H]+	752.619	C48H78O5	DG	KJDQRCDFNYTYRN-UHFFFAOYSA-N	O=C(OCC(OC(=O)CCCCCCCCCCC=CCC=CCC=CCC=CCC=CCC=CCC=CCC=CCC)CO)CCCCCCCC	96.3	752.61603:19577 753.61938:13488 754.62274:3023		33286	2816	35552
12.407	DG 8:0_33:1	[M+H]+	710.666	C44H84O5	DG	HLVNUQTWBIJFNZ-UHFFFAOYSA-N	O=C(OCC(OC(=O)CCCCCCCCCCCCCCCCCCCCC=CCCCCCCCCCC)CO)CCCCCCC	96.1	710.66974:11479 711.67309:6578 712.67645:2561	55.07753:51 56.07537:41 57.09605:102 60.07204:1118 65.67519:10 67.0855:112 69.09991:82 71.12031:71 72.07487:102 74.09423:61 79.09193:71 81.07055:41 81.10742:133 83.1251:133 85.1389:51 86.09653:41 88.12194:10 90.09718:102 91.09705:102 93.11469:92 94.10921:71 95.12965:194 97.11052:31 97.14948:92 98.10931:51 105.11792:71 107.13535:143 109.1513:133 110.14483:31 111.16519:51 119.13966:184 121.15623:22…	246025	35824	280441
11.852	DG 27:1	[M+H]+	519.402	C30H56O5	DG	HNEDSTVXDVHKGW-UHFFFAOYSA-N	O=C(OCC(OC(=O)CCCCCCCC=CCCCCCCCCC)CO)CCCCCCC	95.8	519.40491:2440 520.40826:406 521.41162:609		73236	242416	65914
11.934	DG 9:0_38:8	[M+H]+	780.65	C50H82O5	DG	KFTGRIPMALOHSD-UHFFFAOYSA-N	O=C(OCC(OC(=O)CCCCCCCCCCCCC=CCC=CCC=CCC=CCC=CCC=CCC=CCC=CCC)CO)CCCCCCCC	95.7	780.64545:5336 781.6488:3950 782.65216:2820	67.08636:41 69.10194:31 71.11758:31 77.07784:10 81.10191:31 85.0668:31 91.09652:31 94.10728:41 95.12909:61 96.12735:41 101.06757:10 105.11726:31 107.13467:61 117.1591:20 119.14502:71 121.15852:133 122.15208:31 123.17634:51 133.16327:82 135.17815:102 147.18401:41 149.20013:82 151.21783:51 161.20288:51 163.22232:41 191.26866:41 193.28915:31 219.31334:31 233.33502:173 245.3391:235 247.34906:31 250.3…	32716	10333	90243
12.661	DG 30:4	[M+H]+	555.402	C33H56O5	DG	ONSQKQOVCPDMDB-UHFFFAOYSA-N	O=C(OCC(OC(=O)CCCCCCCCC=CCC=CCC=CCC=CCC)CO)CCCCCCC	95.5	555.40533:2577 556.40868:1665 557.41204:1221	55.08185:10 57.09402:61 79.08928:10 87.08301:10 91.09407:10 109.14635:31 147.1806:31 235.26675:10 237.20683:51 251.16707:31 275.20944:41 285.27087:61 289.22885:41 293.2963:41 307.25092:31 313.23685:31 331.25327:61 331.2944:416 345.31717:31 387.3768:879 399.37598:10 401.41013:41 442.08527:41 443.46677:1511 498.57898:20 499.55679:722 499.61676:31 523.77661:20 555.54291:61 555.64941:41 555.68933:51	35669	43761	39707
14.054	DG 37:7	[M+H]+	647.465	C40H64O5	DG	HWGDKLDOTMWARD-UHFFFAOYSA-N	O=C(OCC(OC(=O)CCCCCC=CCC=CCC=CCC=CCC=CCC=CCC=CCC)CO)CCCCCCCC	95.5	647.46765:3946 648.471:5485 649.47436:1541		31023	44392	45006
8.579	DG 32:4	[M+H]+	583.433	C35H60O5	DG	XSJQUGGRWWGWGM-UHFFFAOYSA-N	O=C(OCC(OC(=O)CCCCCCCCCCC=CCC=CCC=CCC=CCC)CO)CCCCCCC	95.3	583.43018:2462 584.43353:1708 585.43689:3111		137824	1135	156646
12.104	DG 8:0_27:1	[M+H]+	626.572	C38H72O5	DG	WIHQZDOGTZUFJJ-UHFFFAOYSA-N	O=C(OCC(OC(=O)CCCCCCCCCCCCCCC=CCCCCCCCCCC)CO)CCCCCCC	95.3	626.56787:11475 627.57122:8308 628.57458:16389	55.08038:41 56.07613:31 57.09574:153 60.07171:683 62.36055:10 67.08164:31 69.10302:122 70.09718:31 71.11749:61 74.09134:31 77.07774:31 79.09142:82 81.10562:204 82.10431:31 83.12327:102 85.13834:41 86.09989:31 90.09657:51 91.09508:61 93.10725:20 93.11542:61 95.129:184 96.12725:51 97.14603:82 98.10722:31 105.11427:51 107.13603:61 109.15198:82 111.16885:51 119.1403:112 121.15842:153 122.15355:31 123…	47062	20852	138914
8.484	DG 32:3	[M+H]+	585.449	C35H62O5	DG	PAQMOOOFSNKDRY-UHFFFAOYSA-N	O=C(OCC(OC(=O)CCCCCCCCC=CCC=CCC=CCCCCCCC)CO)CCCCCCC	95.2	585.44525:2538 586.4486:2148 587.45196:938	58.90882:21 59.08559:301 585.65863:20	13757	29462	13106
13.175	DG 8:0_30:7	[M+H]+	656.525	C41H66O5	DG	NCACICQNBWBMPO-UHFFFAOYSA-N	O=C(OCC(OC(=O)CCCCCCCC=CCC=CCC=CCC=CCC=CCC=CCC=CCC)CO)CCCCCCC	94.8	656.52063:2141 657.52398:905 658.52734:543	55.07892:133 56.0736:133 57.09639:214 58.09398:51 60.06582:51 60.07238:2387 67.08468:143 69.10258:143 70.09674:41 71.08253:31 71.11824:102 72.0752:61 74.09454:51 77.56895:10 79.08971:82 81.10772:163 82.10258:71 83.08549:51 83.12282:163 85.13789:92 86.09944:318 88.11427:41 90.09477:143 91.09597:51 93.11224:133 95.12716:268 97.10661:51 97.14417:194 100.11964:41 102.19576:10 106.12664:10 109.15151:1…	40936	2104	59661
13.769	DG 8:0_26:1	[M+H]+	612.556	C37H70O5	DG	GXKVCDAYOVXTID-UHFFFAOYSA-N	O=C(OCC(OC(=O)CCCCCCCCCCCCCC=CCCCCCCCCCC)CO)CCCCCCC	94.7	612.55292:2501 613.55627:1737 614.55963:547		27152	2339	43805
[truncated: 90 more rows]
