# Supplementary material for: Chinese bayberry exosome-like nanoparticles attenuate DSS-induced colitis via immunomodulation, barrier restoration, and microbiota remodeling
Source: NPJ Sci Food. 2026 May 14;10:234. doi: 10.1038/s41538-026-00880-x (PMC13421505; doi:10.1038/s41538-026-00880-x)
Supplement: Supplementary file 4 — Supplementary Data 3 [file 41538_2026_880_MOESM4_ESM.xlsx]

## Sheet: Sheet1
Pre-miRNA Index	miRNA_Index	miR_name	miR_seq	len	#mir/MIR	mirIDs,	rep_mirID	rep_mirSeq	rep_miRID	rep_miRSeq	type	Sequence in miRbase	group	SS	hairpinLen	CG%	dG	MFEI	A(raw)	Expression level
1	1	mdm-miR156a	TGACAGAAGAGAGTGAGCAC	20	144	mdm-MIR156l,ath-MIR156d,ath-MIR156e,ath-MIR156f,ath-MIR156c,bra-MIR156c,ath-MIR156b,ath-MIR156j,ath-MIR156g,aly-MIR156b,aly-MIR156c,aly-MIR156d,aly-MIR156e,aly-MIR156a,aly-MIR156f,aly-MIR156g,bna-MIR156a,bna-MIR156e,bra-MIR156e,bna-MIR156f,bna-MIR156d,bra-MIR156g,bra-MIR156d,bra-MIR156a,bra-MIR156f,bra-MIR156b,cas-MIR156c,cas-MIR156k,cas-MIR156b,cas-MIR156a,cas-MIR156f,cas-MIR156d,cas-MIR156e,cas…	mdm-MIR156g	ggcggTGACAGAAGAGAGTGAGCACacatggtattttrttgcatgctgggttcatgctcgaagctttgcgtgcttaatctctatctgtcgcccc	mdm-miR156a	TGACAGAAGAGAGTGAGCAC	5'	Yes	gp3	(((((.(((((.(((...((.(((.(((((((....(((((.((..(((((..(((.((((.....(((.......(((.(((((..((((((((((((((((((((((((..((((..((((......))))..))))..)).))))))))))).))))).))))))))))).))).....((.....)).......)))....))))))).))))))).)))))....))))))).))))))))))))).)))))	101	54.5	-105.6	0.8	2258	High
1	2	ath-miR156b-3p_2ss8CT23TC	TGCTCACTTCTCTTTCTGTCAGC	23	144	mdm-MIR156l,ath-MIR156d,ath-MIR156e,ath-MIR156f,ath-MIR156c,bra-MIR156c,ath-MIR156b,ath-MIR156j,ath-MIR156g,aly-MIR156b,aly-MIR156c,aly-MIR156d,aly-MIR156e,aly-MIR156a,aly-MIR156f,aly-MIR156g,bna-MIR156a,bna-MIR156e,bra-MIR156e,bna-MIR156f,bna-MIR156d,bra-MIR156g,bra-MIR156d,bra-MIR156a,bra-MIR156f,bra-MIR156b,cas-MIR156c,cas-MIR156k,cas-MIR156b,cas-MIR156a,cas-MIR156f,cas-MIR156d,cas-MIR156e,cas…	ath-MIR156b	gctagaagagggagagatggtgattgaggaatgcaacagagaaaacTGACAGAAGAGAGTGAGCACatgcaggcactgttatgtgtctataactttgcgtgtgcgTGCTCACCTCTCTTTCTGTCAGTtgcctatctctgcctgcttgacctctctctctctctctctctctcaaatttggct	ath-miR156b-3p	TGCTCACCTCTCTTTCTGTCAGT	3'	Diff	gp3	(((((.(((((.(((...((.(((.(((((((....(((((.((..(((((..(((.((((.....(((.......(((.(((((..((((((((((((((((((((((((..((((..((((......))))..))))..)).))))))))))).))))).))))))))))).))).....((.....)).......)))....))))))).))))))).)))))....))))))).))))))))))))).)))))	101	54.5	-105.6	0.8	183	High
2	3	ptc-miR156g	TTGACAGAAGATAGAGAGCAC	21	92	ptc-MIR156h,ath-MIR157b,ath-MIR157c,ath-MIR157a,ath-MIR156h,ath-MIR157d,aly-MIR157b,aly-MIR157c,aly-MIR157a,aly-MIR156h,aly-MIR157d,bna-MIR156g,bna-MIR156c,bna-MIR156b,bra-MIR157a,cas-MIR156h,mtr-MIR156e,mtr-MIR156f,mtr-MIR156h,mtr-MIR156g,gma-MIR156j,gma-MIR156c,gma-MIR156l,gma-MIR156m,gma-MIR156g,gma-MIR156d,gma-MIR156e,gma-MIR156i,gma-MIR156r,ptc-MIR156j,ptc-MIR156g,ptc-MIR156i,ptc-MIR156l,mdm…	ptc-MIR156i	tgtgatgttgTTGACAGAAGATAGAGAGCACagatgatgttttgcagtagactctggatctcactcctttgtgctctctatgcttctgccatcaccttc	ptc-miR156g	TTGACAGAAGATAGAGAGCAC	5'	Yes	gp3	(((((......((((((((((((((((((((..(.(((((.(((((...........))))).))).)).)..))))))))).))))))))))))))))....	99	44.7	-46.3	1	200.317	High
2	4	ath-miR157a-3p_1ss10CT	GCTCTCTAGTCTTCTGTCATC	21	92	ptc-MIR156h,ath-MIR157b,ath-MIR157c,ath-MIR157a,ath-MIR156h,ath-MIR157d,aly-MIR157b,aly-MIR157c,aly-MIR157a,aly-MIR156h,aly-MIR157d,bna-MIR156g,bna-MIR156c,bna-MIR156b,bra-MIR157a,cas-MIR156h,mtr-MIR156e,mtr-MIR156f,mtr-MIR156h,mtr-MIR156g,gma-MIR156j,gma-MIR156c,gma-MIR156l,gma-MIR156m,gma-MIR156g,gma-MIR156d,gma-MIR156e,gma-MIR156i,gma-MIR156r,ptc-MIR156j,ptc-MIR156g,ptc-MIR156i,ptc-MIR156l,mdm…	ath-MIR157a	gtgTTGACAGAAGATAGAGAGCACagatgatgagatacaattcggagcatgttctttgcatcttactcctttgtGCTCTCTAGCCTTCTGTCATCacc	ath-miR157a-3p	GCTCTCTAGCCTTCTGTCATC	3'	Diff	gp3	(((((......((((((((((((((((((((..(.(((((.(((((...........))))).))).)).)..))))))))).))))))))))))))))....	99	44.7	-46.3	1	757	High
3	5	stu-miR156a	TTGACAGAAGATAGAGAGCAC	21	8	stu-MIR156d,ath-MIR157b,ath-MIR157a,aly-MIR157b,aly-MIR157d,aly-MIR157a,cas-MIR157a,ahy-MIR156b,	stu-MIR156d	TTGACAGAAGATAGAGAGCACtaatgatgatatgctaatttcattcagcaaaagcatctcacttcatttgtGCTCTCTATGCTTCTGTCATCA	stu-miR156a	TTGACAGAAGATAGAGAGCAC	5'	Yes	gp3	.((((((((((((((((((((.((((((((.(((((................))))).)))..))))).))))))))))).)))))))))...	89	36.6	-43	1.3	200.317	High
3	6	stu-miR156d-3p_R-1	GCTCTCTATGCTTCTGTCATC	21	8	stu-MIR156d,ath-MIR157b,ath-MIR157a,aly-MIR157b,aly-MIR157d,aly-MIR157a,cas-MIR157a,ahy-MIR156b,	stu-MIR156d	TTGACAGAAGATAGAGAGCACtaatgatgatatgctaatttcattcagcaaaagcatctcacttcatttgtGCTCTCTATGCTTCTGTCATCA	stu-miR156d-3p	GCTCTCTATGCTTCTGTCATCA	3'	Diff	gp3	.((((((((((((((((((((.((((((((.(((((................))))).)))..))))).))))))))))).)))))))))...	89	36.6	-43	1.3	105.5	Middle
4	7	csi-miR156f-5p_L-1R-2_1ss15AT	TGACAGAAGAGAGTGAGT	18	2	csi-MIR156f,mdm-MIR482a,	csi-MIR156f	ggtaacttgcttaactatgaacttggttcgATGACAGAAGAGAGAGAGTACaacccgccattagctaaagagtctttgcttttgttgggagtgtGCTCTCTCTTCTCCTGTCATTGagttatttttatttgtcatttaattatttg	csi-miR156f-5p	ATGACAGAAGAGAGAGAGTAC	5'	Diff	gp3	.............((.(((((..(..(((((((((((.((((((((((((((.(((..((..(((.((((...)))))))..))..)))..)))))))))))).)).)))))))))))..)..)))))..))..............	119	37.7	-52.7	1	2	Low
5	8	aly-miR157a-5p	TTGACAGAAGATAGAGAGCAC	21	5	aly-MIR157c,ath-MIR157c,cas-MIR157b,cas-MIR157c,mtr-MIR156g,	aly-MIR157c	catactttatgatgttgcatatatcacacatacgtttgagagtgatgctggttgTTGACAGAAGATAGAGAGCACtaaggatgacatgcaagcacatacatatatcatcacaccccatgtggatgataaaatatgtataacaaattcaagaaagagagagagagagagatcagatgtagagggagagggagagaaagagactgcatctctactcttttgtGCTCTCTATACTTCTGTCACCacctttatttcttcttctctctcacctacatatacgcacagtcacatctatg	aly-miR157a-5p	TTGACAGAAGATAGAGAGCAC	5'	Yes	gp3	..........((((((((.(((((...((....)).((((((.((....(((.(.((((((((((((((((((((...((((....((....)).((((((((((((((.(((.....))))))))))...))))))).....))))..........((((((((((((((((...........................))).)))))).)))))))))))))))))).)))))))))).)))............)).)))))).....))))).))).....)))))....	195	39.2	-80.7	0.7	200.317	High
6	9	mes-miR159a-5p_R-2_1ss11CT	AGCTGCTGAGTTATGGATC	19	4	mes-MIR159a,cas-MIR159b,cas-MIR159c,gma-MIR159d,	mes-MIR159a	tggagctccttgaagtccaatagaggatcttgctgggtagattgAGCTGCTGAGCTATGGATCCCacagccctatctcataataaagactttagtcttcttggataggcttgtggcttgcatatctcaggagcttcattacctcttatgttagatccttgTTTGGATTGAAGGGAGCTCTA	mes-miR159a-5p	AGCTGCTGAGCTATGGATCCC	5'	Diff	gp3	(((((((((((..(((((((..((((((((..(.((((((...(((((.(((((.((((....(((((..((((((.((.....(((((....)))))..))))))))..)))))....)))).))))).)))))..)))))).....)..))))))))..)))))))..)))))))))))	181	44.2	-83.6	1	136.5	High
6	10	mes-miR159a-3p	TTTGGATTGAAGGGAGCTCTA	21	4	mes-MIR159a,cas-MIR159b,cas-MIR159c,gma-MIR159d,	mes-MIR159a	tggagctccttgaagtccaatagaggatcttgctgggtagattgAGCTGCTGAGCTATGGATCCCacagccctatctcataataaagactttagtcttcttggataggcttgtggcttgcatatctcaggagcttcattacctcttatgttagatccttgTTTGGATTGAAGGGAGCTCTA	mes-miR159a-3p	TTTGGATTGAAGGGAGCTCTA	3'	Yes	gp3	(((((((((((..(((((((..((((((((..(.((((((...(((((.(((((.((((....(((((..((((((.((.....(((((....)))))..))))))))..)))))....)))).))))).)))))..)))))).....)..))))))))..)))))))..)))))))))))	181	44.2	-83.6	1	254.75	High
7	11	mdm-miR159d	TTTGGATTGAAGGGAGCTCTA	21	35	mdm-MIR159e,ath-MIR159a,ath-MIR159c,ath-MIR159b,aly-MIR159a,aly-MIR159b,aly-MIR159c,aly-MIR159c,bna-MIR159,bra-MIR159a,cas-MIR159a,cas-MIR159b,cas-MIR159c,mtr-MIR159a,gma-MIR159a,gma-MIR159e,ptc-MIR159b,ptc-MIR159a,mdm-MIR159f,mdm-MIR159d,ppe-MIR159,mes-MIR159a,mes-MIR159b,vvi-MIR159c,nta-MIR159,csi-MIR159a,lus-MIR159c,lus-MIR159b,cme-MIR159a,sly-MIR159,cpa-MIR159a,rco-MIR159,hbr-MIR159a,ahy-MIR1…	mdm-MIR159d	ggttaaggattggagctccttgaagtccaaaagaaggttatgctgggtggatagagctgttgagctatggatcccacagtactatttatcctatgttagatcagatcggatcgaccgaagggatgatagggttgtggcttgcatatctcaggagctgcattacctgtacgctgcctcttttTTTGGATTGAAGGGAGCTCTAcacctctcg	mdm-miR159d	TTTGGATTGAAGGGAGCTCTA	3'	Yes	gp3	..............((((((((...(((.((((((((((((..((((((((((((((((.(((.(((((.((..((((.(((((.((((....((((((.(((((.((((((..((((((..((......))))))))....)))))))))))))).)))....)))).))))).))))..))))))))))))).....)))))))))))))..)))))))))))).)))....))))).)))...........	229	46.5	-97.9	0.8	254.75	High
8	12	mes-miR159c_R-1_1ss7GT	ATTGGATTGAAGGGAGCTCT	20	3	mes-MIR159c,mes-MIR159d,vvi-MIR159a,	mes-MIR159d	taatggagatctcttcactcctatgtaaaggaggcaatggtaggccatggctgctagttcatgaatacccctgggtgcgcactgtgcaggataagcagatatcgattgatcatgattattatgggattggcttgggtgcgcaggctaagggtttgcatgacctgggagacgtggttgccttggcattttttatATTGGAGTGAAGGGAGCTCTGttg	mes-miR159c	ATTGGAGTGAAGGGAGCTCTG	3'	Diff	gp3	(((((.((((..(((..(((..(((((((((((.((((...(((((((..(((.((((((.....((((((.((.((((.(((((...((((.(((.((((((................))))))..))).))))...))))).)))).)).)))))))))))).)))..)))))))..)))).)))))))))))..))))))..)))).)))))	215	49.3	-92.3	0.9	0.25	Low
9	13	cpa-miR159a	TTTGGATTGAAGGGAGCTCTA	21	2	cpa-MIR159a,mdm-MIR482a,	cpa-MIR159a	gagctccttgaagtccaatagAGGATTTTGCAGGGTTGATtgagctgccgagctatggattccacagccctacccgaagttatactttttctgggtaggcttgcggtttgcatatctcaggagctgcattaccctaagcttaatccttgTTTGGATTGAAGGGAGCTCTAg	cpa-miR159a	TTTGGATTGAAGGGAGCTCTA	3'	Yes	gp3	(((((((((..(((((((..(((((((..(((((((....((((((.(((((.((((....((.((..(((((((((((........)))).)))))))..)).))....)))).))).)))))).))..)))))..))..)))))))..)))))))..)))))))))...	168	47.4	-79	1	254.75	High
10	14	cme-miR160a_R-1	TGCCTGGCTCCCTGTATGCC	20	93	cme-MIR160c,ath-MIR160a,ath-MIR160b,ath-MIR160c,aly-MIR160c,aly-MIR160b,aly-MIR160a,bna-MIR160d,bna-MIR160b,bna-MIR160c,bna-MIR160a,bra-MIR160a,cas-MIR160b,cas-MIR160a,mtr-MIR160b,mtr-MIR160e,mtr-MIR160d,mtr-MIR160a,mtr-MIR160c,gma-MIR160d,gma-MIR160f,gma-MIR160c,gma-MIR160b,gma-MIR160a,gma-MIR160e,ptc-MIR160c,ptc-MIR160d,ptc-MIR160a,ptc-MIR160b,ptc-MIR160g,ptc-MIR160h,ptc-MIR160f,ptc-MIR160e,mdm…	cme-MIR160b	ctttcaataTGCCTGGCTCCCTGTATGCCAtttgtagagcgctcaccgtcattcccgatggcctccgcgcatggcgtatgaggagccaagcatatccatatc	cme-miR160a	TGCCTGGCTCCCTGTATGCCA	5'	Diff	gp3	........((((.(((((((.(((((((((((((..(((.(((((...........))))).)))..))))))))))))).))))))).)))).........	85	45.1	-48.2	1	19	Middle
11	15	ath-miR162a-5p_L-1R-1_1ss21TC	GGAGGCAGCGGTTCATCGAC	20	32	cme-MIR162,ath-MIR162b,ath-MIR162a,aly-MIR162a,aly-MIR162b,bna-MIR162a,bra-MIR162,cas-MIR162a,mtr-MIR162,gma-MIR162b,gma-MIR162a,gma-MIR162c,ptc-MIR162a,ptc-MIR162b,mdm-MIR162a,mdm-MIR162b,stu-MIR162b,stu-MIR162a,ppe-MIR162,mes-MIR162,vvi-MIR162,nta-MIR162b,nta-MIR162a,csi-MIR162,lus-MIR162a,lus-MIR162b,sly-MIR162,cpa-MIR162a,ghr-MIR162a,rco-MIR162,vun-MIR162,htu-MIR162a,	ath-MIR162a	tagttggaagaagagtgagagtcgcTGGAGGCAGCGGTTCATCGATCtcttcctgtgaacacattaaaaatgtaaaagcatgaatagaTCGATAAACCTCTGCATCCAGcgtttgcctcttgtatctttcttattgactt	ath-miR162a-5p	TGGAGGCAGCGGTTCATCGATC	5'	Diff	gp3	.....((((.((((.((((.(((((((..(((.((...(((((...(((....))))))))..)).)))..))))))).)))).)))).))))..........	88	51.5	-33.6	0.6	2	Low
11	16	cme-miR162	TCGATAAACCTCTGCATCCAG	21	32	cme-MIR162,ath-MIR162b,ath-MIR162a,aly-MIR162a,aly-MIR162b,bna-MIR162a,bra-MIR162,cas-MIR162a,mtr-MIR162,gma-MIR162b,gma-MIR162a,gma-MIR162c,ptc-MIR162a,ptc-MIR162b,mdm-MIR162a,mdm-MIR162b,stu-MIR162b,stu-MIR162a,ppe-MIR162,mes-MIR162,vvi-MIR162,nta-MIR162b,nta-MIR162a,csi-MIR162,lus-MIR162a,lus-MIR162b,sly-MIR162,cpa-MIR162a,ghr-MIR162a,rco-MIR162,vun-MIR162,htu-MIR162a,	cme-MIR162	gtcagtggaggcagcggttcatcgaccccttcttgcgatttgtactgattcgtatcacaaaaacacgaaccggTCGATAAACCTCTGCATCCAGcgctctctc	cme-miR162	TCGATAAACCTCTGCATCCAG	3'	Yes	gp3	.....((((.((((.((((.(((((((..(((.((...(((((...(((....))))))))..)).)))..))))))).)))).)))).))))..........	88	51.5	-33.6	0.6	1288	High
12	17	cas-miR164	TGGAGAAGCAGGGCACGTGCA	21	75	cas-MIR164,ath-MIR164b,ath-MIR164a,ath-MIR164c,aly-MIR164b,aly-MIR164a,aly-MIR164c,bna-MIR164a,bna-MIR164b,bna-MIR164d,bra-MIR164d,bna-MIR164c,bra-MIR164c,bra-MIR164a,bra-MIR164e,bra-MIR164b,mtr-MIR164a,mtr-MIR164b,mtr-MIR164c,gma-MIR164c,gma-MIR164i,gma-MIR164k,gma-MIR164e,gma-MIR164a,gma-MIR164f,gma-MIR164j,gma-MIR164g,gma-MIR164h,gma-MIR164b,gma-MIR164d,ptc-MIR164a,ptc-MIR164e,ptc-MIR164c,ptc-…	cas-MIR164	gtTGGAGAAGCAGGGCACGTGCAaaccaacaaagacgaaatccgtctcatgtgctttgcacgtactccccttctccaac	cas-miR164	TGGAGAAGCAGGGCACGTGCA	5'	Yes	gp3	((((((((((..(((.(((((((((.((....(((((.....)))))....)).))))))))).)))..))))))))))	79	51.9	-39.5	1	38	Middle
13	18	cme-miR164b_R-1	TGGAGAGGCAGGGCACATGC	20	2	cme-MIR164b,mdm-MIR482a,	cme-MIR164b	tgagccatgcTGGAGAGGCAGGGCACATGCTagatttaccagcaagatggtaagttttagcatgtgctcttcttctccaacttggattc	cme-miR164b	TGGAGAGGCAGGGCACATGCT	5'	Diff	gp3	.((((((...((((((((.((((((((((((((((((((((......))))))).))))))))))))))).))))))))...))).)))	88	47.2	-49.4	1.2	4	Low
14	19	gma-miR166a-5p	GGAATGTTGTCTGGCTCGAGG	21	175	gma-MIR166b,ath-MIR166e,ath-MIR166b,ath-MIR166d,ath-MIR166a,ath-MIR166g,ath-MIR166c,ath-MIR166f,ath-MIR165b,ath-MIR165a,aly-MIR166b,aly-MIR166a,aly-MIR166g,aly-MIR166d,aly-MIR166e,aly-MIR166f,aly-MIR166h,aly-MIR166c,aly-MIR165b,aly-MIR165a,bna-MIR166e,bna-MIR166b,bna-MIR166d,bna-MIR166a,bna-MIR166c,bna-MIR166f,cas-MIR166c,cas-MIR166d,cas-MIR166f,cas-MIR166e,cas-MIR165a,mtr-MIR166g,mtr-MIR166e,mtr…	gma-MIR166c	gctttgtgttttgaggGGAATGTTGTCTGGCTCGAGGacccttcttcttcttgatcttgtgtagactgctatacctgtggtcaaggaatgcttagtgtttTCGGACCAGGCTTCATTCCCCccaattata	gma-miR166a-5p	GGAATGTTGTCTGGCTCGAGG	5'	Yes	gp3	....((((((((..(((.....((((((..((((((..(((((((((........((((((.((((..(((((....)))))...((((((...))))))))))))))))..........)))).)))))..))))))..))))))....)))..))))))))....	159	46.1	-61.9	0.8	3853.5	High
14	20	gma-miR166a-3p	TCGGACCAGGCTTCATTCCCC	21	175	gma-MIR166b,ath-MIR166e,ath-MIR166b,ath-MIR166d,ath-MIR166a,ath-MIR166g,ath-MIR166c,ath-MIR166f,ath-MIR165b,ath-MIR165a,aly-MIR166b,aly-MIR166a,aly-MIR166g,aly-MIR166d,aly-MIR166e,aly-MIR166f,aly-MIR166h,aly-MIR166c,aly-MIR165b,aly-MIR165a,bna-MIR166e,bna-MIR166b,bna-MIR166d,bna-MIR166a,bna-MIR166c,bna-MIR166f,cas-MIR166c,cas-MIR166d,cas-MIR166f,cas-MIR166e,cas-MIR165a,mtr-MIR166g,mtr-MIR166e,mtr…	gma-MIR166f	atgaaggagttgaggggaatggtgtctggttcgagaccattcttctgaagcaaagatcatcatcacccttgagaatgatcTCGGACCAGGCTTCATTCCCCctagctcaa	gma-miR166a-3p	TCGGACCAGGCTTCATTCCCC	3'	Yes	gp3	....((((((((..(((.....((((((..((((((..(((((((((........((((((.((((..(((((....)))))...((((((...))))))))))))))))..........)))).)))))..))))))..))))))....)))..))))))))....	159	46.1	-61.9	0.8	9358.78	High
15	19	gma-miR166a-5p	GGAATGTTGTCTGGCTCGAGG	21	35	gma-MIR166b,ath-MIR166a,ath-MIR166b,ath-MIR166e,ath-MIR165a,aly-MIR166e,aly-MIR166d,aly-MIR166a,aly-MIR166g,aly-MIR166b,aly-MIR166c,aly-MIR165b,aly-MIR165a,cas-MIR166b,cas-MIR165b,cas-MIR166a,cas-MIR166f,cas-MIR166c,mtr-MIR166g,mtr-MIR166e,gma-MIR166u,gma-MIR166q,gma-MIR166o,gma-MIR166l,gma-MIR166m,gma-MIR166c,gma-MIR166a,gma-MIR166n,gma-MIR166h,gma-MIR166j,stu-MIR166c,stu-MIR166a,csi-MIR166e,csi…	gma-MIR166n	aggttgagaGGAATGTTGTCTGGCTCGAGGtcatggaggaagaggagagtactgagatcagtgaaagtttccaatggaaatttaccctcttaacacacacacagaaaaaatgattcTCGGACCAGGCTTCATTCCCCccaccc	gma-miR166a-5p	GGAATGTTGTCTGGCTCGAGG	5'	Yes	gp3	....((((((((..(((.....((((((..((((((..(((((((((........((((((.((((..(((((....)))))...((((((...))))))))))))))))..........)))).)))))..))))))..))))))....)))..))))))))....	159	46.1	-61.9	0.8	3853.5	High
15	20	gma-miR166a-3p	TCGGACCAGGCTTCATTCCCC	21	35	gma-MIR166b,ath-MIR166a,ath-MIR166b,ath-MIR166e,ath-MIR165a,aly-MIR166e,aly-MIR166d,aly-MIR166a,aly-MIR166g,aly-MIR166b,aly-MIR166c,aly-MIR165b,aly-MIR165a,cas-MIR166b,cas-MIR165b,cas-MIR166a,cas-MIR166f,cas-MIR166c,mtr-MIR166g,mtr-MIR166e,gma-MIR166u,gma-MIR166q,gma-MIR166o,gma-MIR166l,gma-MIR166m,gma-MIR166c,gma-MIR166a,gma-MIR166n,gma-MIR166h,gma-MIR166j,stu-MIR166c,stu-MIR166a,csi-MIR166e,csi…	gma-MIR166n	aggttgagaGGAATGTTGTCTGGCTCGAGGtcatggaggaagaggagagtactgagatcagtgaaagtttccaatggaaatttaccctcttaacacacacacagaaaaaatgattcTCGGACCAGGCTTCATTCCCCccaccc	gma-miR166a-3p	TCGGACCAGGCTTCATTCCCC	3'	Yes	gp3	....((((((((..(((.....((((((..((((((..(((((((((........((((((.((((..(((((....)))))...((((((...))))))))))))))))..........)))).)))))..))))))..))))))....)))..))))))))....	159	46.1	-61.9	0.8	9358.78	High
16	21	ptc-miR166p_R-2_1ss13CA	TCGGACCAGGCTACATTCC	19	2	ptc-MIR166p,mdm-MIR482a,	ptc-MIR166p	taaggttgagaggaacgctgtctgggtcgaggtcatggaggccatgattatacataaatggcattatctgatgacagcccagataatcgatgcacctgtcttgaacctaaatgattcTCGGACCAGGCTCCATTCCTTccaaccat	ptc-miR166p	TCGGACCAGGCTCCATTCCTT	3'	Diff	gp3	...(((((..(((((....((((((..(((((((((..(((((((............))))).(((((((.........)))))))((((..(....)..))))..))..))))).))))..))))))....)))))..)))))..	141	46.6	-51.6	0.8	0.2	Low
17	22	csi-miR167b-5p_R+1_1ss21TG	TGAAGCTGCCAGCATGATCTGA	22	111	csi-MIR167b,ath-MIR167d,ath-MIR167a,ath-MIR167b,aly-MIR167a,aly-MIR167d,aly-MIR167b,aly-MIR167c,bna-MIR167a,bra-MIR167b,bra-MIR167c,bna-MIR167d,bna-MIR167c,bra-MIR167a,bna-MIR167b,bra-MIR167d,mtr-MIR167b,mtr-MIR167a,gma-MIR167g,gma-MIR167j,gma-MIR167d,gma-MIR167a,gma-MIR167e,gma-MIR167b,gma-MIR167f,gma-MIR167l,gma-MIR167c,ptc-MIR167e,ptc-MIR167g,ptc-MIR167d,ptc-MIR167f,ptc-MIR167c,ptc-MIR167h,ptc…	csi-MIR167b	atcgggcaccactatcagaTGAAGCTGCCAGCATGATCTTaactttcctcctttgctcgaggaatgatacAGATCATGCGGCAGTTTCACCtgttcgttggttgcacgaaattacgagtccag	csi-miR167b-5p	TGAAGCTGCCAGCATGATCTT	5'	Diff	gp3	.(((.(((((((...(((.((((((((((.(((((((((.....((((((........))))))......))))))))))))))))))).)))...)).))).)).)))..............	108	48	-51.5	0.9	342.95	High
17	23	csi-miR167b-3p	AGATCATGCGGCAGTTTCACC	21	111	csi-MIR167b,ath-MIR167d,ath-MIR167a,ath-MIR167b,aly-MIR167a,aly-MIR167d,aly-MIR167b,aly-MIR167c,bna-MIR167a,bra-MIR167b,bra-MIR167c,bna-MIR167d,bna-MIR167c,bra-MIR167a,bna-MIR167b,bra-MIR167d,mtr-MIR167b,mtr-MIR167a,gma-MIR167g,gma-MIR167j,gma-MIR167d,gma-MIR167a,gma-MIR167e,gma-MIR167b,gma-MIR167f,gma-MIR167l,gma-MIR167c,ptc-MIR167e,ptc-MIR167g,ptc-MIR167d,ptc-MIR167f,ptc-MIR167c,ptc-MIR167h,ptc…	csi-MIR167b	atcgggcaccactatcagaTGAAGCTGCCAGCATGATCTTaactttcctcctttgctcgaggaatgatacAGATCATGCGGCAGTTTCACCtgttcgttggttgcacgaaattacgagtccag	csi-miR167b-3p	AGATCATGCGGCAGTTTCACC	3'	Yes	gp3	.(((.(((((((...(((.((((((((((.(((((((((.....((((((........))))))......))))))))))))))))))).)))...)).))).)).)))..............	108	48	-51.5	0.9	873.167	High
18	22	csi-miR167b-5p_R+1_1ss21TG	TGAAGCTGCCAGCATGATCTGA	22	13	csi-MIR167b,ath-MIR167a,aly-MIR167a,cas-MIR167a,ptc-MIR167g,ptc-MIR167f,ptc-MIR167h,mdm-MIR167j,mdm-MIR167a,mdm-MIR167h,mdm-MIR167i,csi-MIR167a,ahy-MIR167,	csi-MIR167b	atcgggcaccactatcagaTGAAGCTGCCAGCATGATCTTaactttcctcctttgctcgaggaatgatacAGATCATGCGGCAGTTTCACCtgttcgttggttgcacgaaattacgagtccag	csi-miR167b-5p	TGAAGCTGCCAGCATGATCTT	5'	Diff	gp3	.(((.(((((((...(((.((((((((((.(((((((((.....((((((........))))))......))))))))))))))))))).)))...)).))).)).)))..............	108	48	-51.5	0.9	342.95	High
18	23	csi-miR167b-3p	AGATCATGCGGCAGTTTCACC	21	13	csi-MIR167b,ath-MIR167a,aly-MIR167a,cas-MIR167a,ptc-MIR167g,ptc-MIR167f,ptc-MIR167h,mdm-MIR167j,mdm-MIR167a,mdm-MIR167h,mdm-MIR167i,csi-MIR167a,ahy-MIR167,	csi-MIR167b	atcgggcaccactatcagaTGAAGCTGCCAGCATGATCTTaactttcctcctttgctcgaggaatgatacAGATCATGCGGCAGTTTCACCtgttcgttggttgcacgaaattacgagtccag	csi-miR167b-3p	AGATCATGCGGCAGTTTCACC	3'	Yes	gp3	.(((.(((((((...(((.((((((((((.(((((((((.....((((((........))))))......))))))))))))))))))).)))...)).))).)).)))..............	108	48	-51.5	0.9	873.167	High
19	24	aly-miR167a-5p_R-2	TGAAGCTGCCAGCATGATC	19	4	aly-MIR167b,cas-MIR167b,stu-MIR167c,csi-MIR167e,	aly-MIR167b	atctgcacaacttgttgctcaggtattttgaagacaagtccacaagggaacaagTGAAGCTGCCAGCATGATCTAtctttggttaagagatgaatgtgtaaacatattgcttaaacccaagctaGGTCATGCTCTGACAGCCTCACTccttcctggtttaggaccattcactgataaagcattccacatgccgat	aly-miR167a-5p	TGAAGCTGCCAGCATGATCTA	5'	Diff	gp3	(((.(((.....((((..((((......((((.....((((....(((((..(((((.((((.((((((((((((.(((.(((((((..((..((((....))))))..))).)))).))).)))))))))))..).)))).)))))..)))))......))))..))))))))...)))).......))).)))	195	43.1	-59.2	0.7	103.283	Middle
19	25	aly-miR167b-3p_L+1	AGGTCATGCTCTGACAGCCTCACT	24	4	aly-MIR167b,cas-MIR167b,stu-MIR167c,csi-MIR167e,	aly-MIR167b	atctgcacaacttgttgctcaggtattttgaagacaagtccacaagggaacaagTGAAGCTGCCAGCATGATCTAtctttggttaagagatgaatgtgtaaacatattgcttaaacccaagctaGGTCATGCTCTGACAGCCTCACTccttcctggtttaggaccattcactgataaagcattccacatgccgat	aly-miR167b-3p	GGTCATGCTCTGACAGCCTCACT	3'	Diff	gp3	(((.(((.....((((..((((......((((.....((((....(((((..(((((.((((.((((((((((((.(((.(((((((..((..((((....))))))..))).)))).))).)))))))))))..).)))).)))))..)))))......))))..))))))))...)))).......))).)))	195	43.1	-59.2	0.7	17	Middle
20	26	ppe-miR168	TCGCTTGGTGCAGGTCGGGAA	21	34	ppe-MIR168,ath-MIR168b,ath-MIR168a,aly-MIR168b,aly-MIR168a,bna-MIR168a,bra-MIR168a,bra-MIR168b,bra-MIR168c,mtr-MIR168c,mtr-MIR168b,gma-MIR168a,gma-MIR168b,ptc-MIR168a,ptc-MIR168b,mdm-MIR168b,mdm-MIR168a,lja-MIR168,mes-MIR168a,vvi-MIR168,nta-MIR168e,nta-MIR168d,nta-MIR168b,nta-MIR168a,nta-MIR168c,csi-MIR168,lus-MIR168a,lus-MIR168b,cme-MIR168,sly-MIR168a,sly-MIR168b,rco-MIR168,cca-MIR168a,vun-MIR16…	ppe-MIR168	ttcagttactggcggtctctaatTCGCTTGGTGCAGGTCGGGAActgcttcgcgtttagggcctttttttcgtacaagacctatgagccaggtggcgccatggtattggtcggtgggtgcgaaatgggtcccgccttgcatcaactgaatcggagaccgcggtgaagag	ppe-miR168	TCGCTTGGTGCAGGTCGGGAA	5'	Yes	gp3	.((..(((((.((((((((..((((..((((((((((.(((((.((..((((((..((.((((......((......)).(((((.(((....)))..)))))....))))..))..))))))..)).))))).))))))))))..))))..))))))))))))).)).	167	55	-75.9	0.8	209.5	High
20	27	ath-miR168b-3p_R-1_2ss5TC10TC	CCCGCCTTGCATCAACTGAA	20	34	ppe-MIR168,ath-MIR168b,ath-MIR168a,aly-MIR168b,aly-MIR168a,bna-MIR168a,bra-MIR168a,bra-MIR168b,bra-MIR168c,mtr-MIR168c,mtr-MIR168b,gma-MIR168a,gma-MIR168b,ptc-MIR168a,ptc-MIR168b,mdm-MIR168b,mdm-MIR168a,lja-MIR168,mes-MIR168a,vvi-MIR168,nta-MIR168e,nta-MIR168d,nta-MIR168b,nta-MIR168a,nta-MIR168c,csi-MIR168,lus-MIR168a,lus-MIR168b,cme-MIR168,sly-MIR168a,sly-MIR168b,rco-MIR168,cca-MIR168a,vun-MIR16…	ath-MIR168b	ttaccggcggtctcggatTCGCTTGGTGCAGGTCGGGAActgattggctgacaccgacacgtgtcttgtcatggttggtttgtgagctCCCGTCTTGTATCAACTGAATcggagtccgaggtga	ath-miR168b-3p	CCCGTCTTGTATCAACTGAAT	3'	Diff	gp3	.((..(((((.((((((((..((((..((((((((((.(((((.((..((((((..((.((((......((......)).(((((.(((....)))..)))))....))))..))..))))))..)).))))).))))))))))..))))..))))))))))))).)).	167	55	-75.9	0.8	122.5	Middle
21	28	csi-miR168-5p	TCGCTTGGTGCAGGTCGGGAA	21	13	csi-MIR168,ath-MIR168b,aly-MIR168a,aly-MIR168b,bra-MIR168c,bra-MIR168b,cas-MIR168,mtr-MIR168c,ptc-MIR168b,ptc-MIR168a,lja-MIR168,sly-MIR168b,sly-MIR168a,	csi-MIR168	gttaccggcggtctctaatTCGCTTGGTGCAGGTCGGGAActgattggctagttttttttttgaaattttttgacagcgaggtggcgtgttgtaattggtcgtaacgtttaaattaatgattgaaaaaatgcgaattggatCCCGCCTTGCATCAACTGAATcggagaccgaggtga	csi-miR168-5p	TCGCTTGGTGCAGGTCGGGAA	5'	Yes	gp3	.(((((..(((((((..((((..((((((((((.(((((.(..(((.((........................((((((........))))))..(..(((((.............)))))..)......)).)))..).))))).))))))))))..))))..))))))).)))))	176	43.5	-66.1	0.9	209.5	High
21	29	csi-miR168-3p_R-1	CCCGCCTTGCATCAACTGAA	20	13	csi-MIR168,ath-MIR168b,aly-MIR168a,aly-MIR168b,bra-MIR168c,bra-MIR168b,cas-MIR168,mtr-MIR168c,ptc-MIR168b,ptc-MIR168a,lja-MIR168,sly-MIR168b,sly-MIR168a,	csi-MIR168	gttaccggcggtctctaatTCGCTTGGTGCAGGTCGGGAActgattggctagttttttttttgaaattttttgacagcgaggtggcgtgttgtaattggtcgtaacgtttaaattaatgattgaaaaaatgcgaattggatCCCGCCTTGCATCAACTGAATcggagaccgaggtga	csi-miR168-3p	CCCGCCTTGCATCAACTGAAT	3'	Diff	gp3	.(((((..(((((((..((((..((((((((((.(((((.(..(((.((........................((((((........))))))..(..(((((.............)))))..)......)).)))..).))))).))))))))))..))))..))))))).)))))	176	43.5	-66.1	0.9	122.5	Middle
22	30	bna-miR169c_R-1_1ss16TC	TAGCCAAGGATGACTCGCCT	20	51	bna-MIR169d,bna-MIR169h,bna-MIR169e,bna-MIR169j,bna-MIR169i,bna-MIR169k,bna-MIR169l,ptc-MIR169r,ptc-MIR169v,ptc-MIR169w,mdm-MIR169b,mdm-MIR169o,stu-MIR169d,stu-MIR169f,stu-MIR169g,stu-MIR169c,stu-MIR169b,stu-MIR169a,stu-MIR169h,stu-MIR169e,ppe-MIR169h,ppe-MIR169g,ppe-MIR169i,ppe-MIR169f,ppe-MIR169j,mes-MIR169ac,mes-MIR169ab,vvi-MIR169x,vvi-MIR169e,vvi-MIR169y,nta-MIR169t,csi-MIR169b,csi-MIR169l,c…	bna-MIR169e	gtttcaggcagtctccttggctatcttgacatgcttttttcttccatgttataccttctttctttgtatttttcgaatccaaataatatttttttctataaatttactacgaaaatcctttaaacaatctctaacaaagtatgttattagaaaactaccactttttgcatttattacaaatgcatgtacgtggtgagtgtatgcattctttagaaggaaatgtcaaaggtgaatagaagaatcatatttggTAGCCAAGGATGACTTGCCTAtttct	bna-miR169c	TAGCCAAGGATGACTTGCCTA	5'	Diff	gp3	((((((((((((..((((((..((((((....(((..((((((((((((.(((.((((((..((((((((....((((((((((((((((....((((((((((......))))))))))...))))).....))))))))))).))))....))))...))))))))))))))))))).))..)))...))))))...))))))..))))))).)))))	220	35.9	-88.1	1.1	18	Middle
23	31	csi-miR171f-5p	TATTGGCCTGGTTCACTCAGA	21	78	csi-MIR171f,ath-MIR171a,ath-MIR170,aly-MIR171a,aly-MIR170,bna-MIR171f,bra-MIR171e,bna-MIR171g,cas-MIR171a,mtr-MIR171a,mtr-MIR171f,mtr-MIR171d,mtr-MIR171c,gma-MIR171g,gma-MIR171e,gma-MIR171u,gma-MIR171j,gma-MIR171d,ptc-MIR171e,ptc-MIR171f,ptc-MIR171i,ptc-MIR171g,ptc-MIR171h,mdm-MIR171m,mdm-MIR171h,mdm-MIR171g,mdm-MIR171n,mdm-MIR171o,mdm-MIR171e,mdm-MIR171d,mdm-MIR171c,lja-MIR171a,stu-MIR171a,stu-M…	csi-MIR171f	gtgtgtatatatatgaaagggtagccgtgaTATTGGCCTGGTTCACTCAGAcaaaccggtttatttgcttttattagagcaaagttccaggtttttttgttttggttTGATTGAGCCGTGCCAATATCtcgtttctctttcatttttccaagactcac	csi-miR171f-5p	TATTGGCCTGGTTCACTCAGA	5'	Yes	gp3	(((.((......(((((((((.((.((.(((((((((..((((((.(((((((((((((....((((((((....))))))))...)).)))))..........)))))).))))))..))))))))).)))).))))))))).........)).)))	131	38.6	-57.7	0.9	29	Middle
23	32	csi-miR171c-3p	TGATTGAGCCGTGCCAATATC	21	78	csi-MIR171f,ath-MIR171a,ath-MIR170,aly-MIR171a,aly-MIR170,bna-MIR171f,bra-MIR171e,bna-MIR171g,cas-MIR171a,mtr-MIR171a,mtr-MIR171f,mtr-MIR171d,mtr-MIR171c,gma-MIR171g,gma-MIR171e,gma-MIR171u,gma-MIR171j,gma-MIR171d,ptc-MIR171e,ptc-MIR171f,ptc-MIR171i,ptc-MIR171g,ptc-MIR171h,mdm-MIR171m,mdm-MIR171h,mdm-MIR171g,mdm-MIR171n,mdm-MIR171o,mdm-MIR171e,mdm-MIR171d,mdm-MIR171c,lja-MIR171a,stu-MIR171a,stu-M…	csi-MIR171c	agcggtaagtgttgaaatttaaaacggagaTGTTGGAACGGCTCAATCAAAtcaaatatcctatgaaatcaattgggtcctttaattTGATTGAGCCGTGCCAATATCtcctctcgtcttctttcgcttcatcaactt	csi-miR171c-3p	TGATTGAGCCGTGCCAATATC	3'	Yes	gp3	(((.((......(((((((((.((.((.(((((((((..((((((.(((((((((((((....((((((((....))))))))...)).)))))..........)))))).))))))..))))))))).)))).))))))))).........)).)))	131	38.6	-57.7	0.9	39.8333	Middle
24	31	csi-miR171f-5p	TATTGGCCTGGTTCACTCAGA	21	12	csi-MIR171f,ath-MIR170,ath-MIR171a,aly-MIR170,aly-MIR171a,cas-MIR171a,cas-MIR170,gma-MIR171j,stu-MIR171c,stu-MIR171a,sly-MIR171a,sly-MIR171f,	csi-MIR171f	gtgtgtatatatatgaaagggtagccgtgaTATTGGCCTGGTTCACTCAGAcaaaccggtttatttgcttttattagagcaaagttccaggtttttttgttttggttTGATTGAGCCGTGCCAATATCtcgtttctctttcatttttccaagactcac	csi-miR171f-5p	TATTGGCCTGGTTCACTCAGA	5'	Yes	gp3	(((.((......(((((((((.((.((.(((((((((..((((((.(((((((((((((....((((((((....))))))))...)).)))))..........)))))).))))))..))))))))).)))).))))))))).........)).)))	131	38.6	-57.7	0.9	29	Middle
24	32	csi-miR171c-3p	TGATTGAGCCGTGCCAATATC	21	12	csi-MIR171f,ath-MIR170,ath-MIR171a,aly-MIR170,aly-MIR171a,cas-MIR171a,cas-MIR170,gma-MIR171j,stu-MIR171c,stu-MIR171a,sly-MIR171a,sly-MIR171f,	csi-MIR171f	gtgtgtatatatatgaaagggtagccgtgaTATTGGCCTGGTTCACTCAGAcaaaccggtttatttgcttttattagagcaaagttccaggtttttttgttttggttTGATTGAGCCGTGCCAATATCtcgtttctctttcatttttccaagactcac	csi-miR171c-3p	TGATTGAGCCGTGCCAATATC	3'	Yes	gp3	(((.((......(((((((((.((.((.(((((((((..((((((.(((((((((((((....((((((((....))))))))...)).)))))..........)))))).))))))..))))))))).)))).))))))))).........)).)))	131	38.6	-57.7	0.9	39.8333	Middle
25	33	ptc-miR171l-5p_1ss1TC	CGTGATATTGGTCCGGCTCATC	22	12	ptc-MIR171l,mtr-MIR171g,gma-MIR171h,gma-MIR171b,mdm-MIR171i,lja-MIR171c,stu-MIR479,ppe-MIR171d,mes-MIR171l,vvi-MIR171g,csi-MIR171b,lus-MIR171h,	ptc-MIR171l	ggagaagtagacacggTGTGATATTGGTCCGGCTCATCttctgtgcataagcatctgaagttcttcactcatgaagaCGAGCCGAATCAATATCACTcttgtatgcttcttc	ptc-miR171l-5p	TGTGATATTGGTCCGGCTCATC	5'	Diff	gp3	(((((((((.(((.((.(((((((((((.((((((..((((.((((....))))..)))).((((((....)))))).)))))).))))))))))).))))).)))))))))	112	44.6	-52.5	1.1	332.5	High
25	34	ptc-miR171j_1ss10TC	CGAGCCGAACCAATATCACT	20	12	ptc-MIR171l,mtr-MIR171g,gma-MIR171h,gma-MIR171b,mdm-MIR171i,lja-MIR171c,stu-MIR479,ppe-MIR171d,mes-MIR171l,vvi-MIR171g,csi-MIR171b,lus-MIR171h,	ptc-MIR171l	ggagaagtagacacggTGTGATATTGGTCCGGCTCATCttctgtgcataagcatctgaagttcttcactcatgaagaCGAGCCGAATCAATATCACTcttgtatgcttcttc	ptc-miR171j	CGAGCCGAATCAATATCACT	3'	Diff	gp3	(((((((((.(((.((.(((((((((((.((((((..((((.((((....))))..)))).((((((....)))))).)))))).))))))))))).))))).)))))))))	112	44.6	-52.5	1.1	22	Middle
26	35	gma-miR171o-5p_1ss5AG	AGATGTTGGTACGGTTCAATC	21	39	gma-MIR171f,ath-MIR171c,ath-MIR171b,aly-MIR171c,aly-MIR171b,bna-MIR171d,bol-MIR171a,bna-MIR171e,bna-MIR171c,bra-MIR171c,bna-MIR171b,bra-MIR171d,bna-MIR171a,bra-MIR171b,bra-MIR171a,cas-MIR171c,cas-MIR171b,gma-MIR171c,gma-MIR171o,gma-MIR171q,gma-MIR171q,ptc-MIR171b,ptc-MIR171a,ptc-MIR171a,mdm-MIR171q,mdm-MIR171f,mes-MIR171c,mes-MIR171b,csi-MIR171a,csi-MIR171h,csi-MIR171i,csi-MIR171h,cme-MIR171b,sly…	gma-MIR171o	taagggcttgAGATATTGGTACGGTTCAATCagaagacagtgctttatgattctaaagctctcttatttgaTTGAGCCGTGCCAATATCACAtgcaaacttt	gma-miR171o-5p	AGATATTGGTACGGTTCAATC	5'	Diff	gp3	..((((((((((((((((((((((((((.((.(((((........))))).))))).)))))))))))))))))))))))..........	78	40	-44.1	1.2	10	Middle
27	36	gma-miR172b-5p	GTAGCATCATCAAGATTCAC	20	28	gma-MIR172b,aly-MIR172a,aly-MIR172b,aly-MIR172c,aly-MIR172f,cas-MIR172a,cas-MIR172c,mtr-MIR172c,mtr-MIR172d,gma-MIR172h,gma-MIR172f,gma-MIR172a,gma-MIR172j,gma-MIR172i,ptc-MIR172b,ptc-MIR172h,ptc-MIR172g,gra-MIR172b,gra-MIR172a,stu-MIR172a,stu-MIR172b,stu-MIR172c,stu-MIR172d,ppe-MIR172a,csi-MIR172b,csi-MIR172c,csi-MIR172d,lus-MIR172j,	gma-MIR172a	ttaacagtcgttatttgcggatGTAGCATCATCAAGATTCACatgcaagcgcaggtggtgggtgggacttgatgcaatctaagtgctgtgccagccaagccataggtcttttggaactgAGAATCTTGATGATGCTGCATcagccataaacgacttcac	gma-miR172b-5p	GTAGCATCATCAAGATTCAC	5'	Yes	gp3	.....(((((((....((.(((((((((((((((((((((((((.((((.((.(((((((.((.....((.(((.......)))))..)).)))))))..))..))))))))))..))))))))))))))))))).))....)))))))....	144	43.8	-67.1	1	5.66667	Low
27	37	gma-miR172a_1ss21TC	AGAATCTTGATGATGCTGCAC	21	28	gma-MIR172b,aly-MIR172a,aly-MIR172b,aly-MIR172c,aly-MIR172f,cas-MIR172a,cas-MIR172c,mtr-MIR172c,mtr-MIR172d,gma-MIR172h,gma-MIR172f,gma-MIR172a,gma-MIR172j,gma-MIR172i,ptc-MIR172b,ptc-MIR172h,ptc-MIR172g,gra-MIR172b,gra-MIR172a,stu-MIR172a,stu-MIR172b,stu-MIR172c,stu-MIR172d,ppe-MIR172a,csi-MIR172b,csi-MIR172c,csi-MIR172d,lus-MIR172j,	gma-MIR172j	gcaggtGCAGCAGCATCAAGATTCACAcacagattccacctccttgggggagtgtttaggtgctgAGAATCTTGATGATGCTGCATcagc	gma-miR172a	AGAATCTTGATGATGCTGCAT	3'	Diff	gp3	.....(((((((....((.(((((((((((((((((((((((((.((((.((.(((((((.((.....((.(((.......)))))..)).)))))))..))..))))))))))..))))))))))))))))))).))....)))))))....	144	43.8	-67.1	1	8.33333	Low
28	38	aly-miR172b-5p_R-1_2ss2CT7CT	GTAGCATCATCAAGATTCAC	20	120	nta-MIR172e,ath-MIR172b,ath-MIR172a,ath-MIR172e,ath-MIR172c,ath-MIR172d,aly-MIR172b,aly-MIR172a,aly-MIR172e,aly-MIR172c,aly-MIR172f,aly-MIR172d,bna-MIR172a,bna-MIR172c,bna-MIR172d,bna-MIR172b,bra-MIR172d,bra-MIR172a,bol-MIR172a,bra-MIR172b,bol-MIR172b,bra-MIR172c,cas-MIR172a,cas-MIR172b,mtr-MIR172c,mtr-MIR172b,mtr-MIR172d,gma-MIR172a,gma-MIR172g,gma-MIR172b,gma-MIR172j,gma-MIR172f,gma-MIR172h,gma…	aly-MIR172b	tagctcatctgtcgttgtttgtaggtGCAGCACCATCAAGATTCACAtgaaaattgataaatctcctaaattagggttttgatatgtatatgAGAATCTTGATGATGCTGCATcaacaatcgacggctacaaaatacctaaagctg	aly-miR172b-5p	GCAGCACCATCAAGATTCACA	3'	Diff	gp3	..((((.(((((((((((((((((((((.(((..((((.(((((((..(((..((((...((..(((.....(((....((.(((....))).)).(((((((((((((((((((((.((((..(((((((...(((....)))......((...((((.((((.((........(((((.....))))).....((((...))))..)))))).))))...))....)))))))..)))).))))))))))))))))))))).........)))...)))..))...)))).)))...)))))).).))))....))).))))))))))))))))))))).))))...	167	39	-129.4	1	5.66667	Low
29	39	aly-miR172c-3p_1ss21GC	AGAATCTTGATGATGCTGCAC	21	5	aly-MIR172d,ath-MIR172d,bra-MIR172c,cas-MIR172d,stu-MIR172e,	aly-MIR172d	gattcagaatttgaagttagtggcagtcattgtttgctattGCAACATCTTCAAGATTCAGAaatcagattcttttatgggttttcttttgagcctatattatttggtttgAGAATCTTGATGATGCTGCAGcggcaattaaatggcttatttatctagggtt	aly-miR172c-3p	AGAATCTTGATGATGCTGCAG	3'	Diff	gp3	((..((((.......((.....)).((((((..((((..(((((.((((.(((((((((..(((((((((.....(((((((((......)))))))))..)))))))))..))))))))).)))).)))))..))))...)))))).......))).)..))	122	34.4	-55.5	1	8.33333	Low
30	40	mtr-miR319a-5p_L-1R-1_1ss20TC	GAGCTTCCTTCAGTCCACC	19	4	mtr-MIR319a,aly-MIR319a,bra-MIR319,cas-MIR319a,	mtr-MIR319a	attattagaaatagatgaagAGAGCTTCCTTCAGTCCACTCatggaagggtaaggggtttgaattacctgctgactcattgattcaaacacaatagacaattatggggttatgctattgtgaatgtgtgaatgatgcaggaggtgaatttcttccttttcttctttgcTTGGACTGAAGGGAGCTCCCtttttctatttataaatta	mtr-miR319a-5p	AGAGCTTCCTTCAGTCCACTC	5'	Diff	gp3	....(((.(((((((..(((.(((((((((((((((((..((..(((((..((((((...((.((((((.(((..(((((.(..((..((((((((..(((......)))...))))))))..))..).)))))..))).)))))).))...)))))))))))..))..))))))))))))))))).)))..))))))).)))....	199	37.2	-84.3	1.1	15	Middle
30	41	mtr-miR319a-3p	TTGGACTGAAGGGAGCTCCC	20	4	mtr-MIR319a,aly-MIR319a,bra-MIR319,cas-MIR319a,	mtr-MIR319a	attattagaaatagatgaagAGAGCTTCCTTCAGTCCACTCatggaagggtaaggggtttgaattacctgctgactcattgattcaaacacaatagacaattatggggttatgctattgtgaatgtgtgaatgatgcaggaggtgaatttcttccttttcttctttgcTTGGACTGAAGGGAGCTCCCtttttctatttataaatta	mtr-miR319a-3p	TTGGACTGAAGGGAGCTCCC	3'	Yes	gp3	....(((.(((((((..(((.(((((((((((((((((..((..(((((..((((((...((.((((((.(((..(((((.(..((..((((((((..(((......)))...))))))))..))..).)))))..))).)))))).))...)))))))))))..))..))))))))))))))))).)))..))))))).)))....	199	37.2	-84.3	1.1	141.417	High
31	42	rco-miR319a_R-1	TTGGACTGAAGGGAGCTCCC	20	80	rco-MIR319a,ath-MIR319a,ath-MIR319b,ath-MIR319c,aly-MIR319a,aly-MIR319b,aly-MIR319d,aly-MIR319c,bra-MIR319,cas-MIR319c,mtr-MIR319a,mtr-MIR319d,mtr-MIR319b,mtr-MIR319c,gma-MIR319k,gma-MIR319m,gma-MIR319h,gma-MIR319b,gma-MIR319a,gma-MIR319e,gma-MIR319j,gma-MIR319c,gma-MIR319q,gma-MIR319g,gma-MIR319p,gma-MIR319l,ptc-MIR319a,ptc-MIR319c,ptc-MIR319b,ptc-MIR319d,ptc-MIR319e,ptc-MIR319g,ptc-MIR319f,ptc-…	rco-MIR319c	ttaagagagctctcttcagtccactcatgggcgggcgaaggttttgaattatctgccgactcattcattcaaacacactagaaaagggagcattaaagatagctgctattgtgaatgtgtgaatgatgcgggagataaatttcatacttctcttctctgtgcTTGGACTGAAGGGAGCTCCCTttagc	rco-miR319a	TTGGACTGAAGGGAGCTCCCT	3'	Diff	gp3	..(((.(((((..((((((((((...(..((..((..((((((((((((..((.(((..(((((((..((....(((((........)))))..............(((((((...........)))..))))......))..)))))))..))).))...)))))))))))).))..))..)...))))))))))..))))).)))....	205	42.7	-79.1	0.9	141.417	High
32	43	aly-miR319a-3p_R-1	TTGGACTGAAGGGAGCTCCC	20	9	aly-MIR319b,cas-MIR319b,mtr-MIR319d,mdm-MIR319e,mdm-MIR319b,mdm-MIR319g,mdm-MIR319f,stu-MIR319a,csi-MIR159c,	aly-MIR319b	aaatgttaatatggttatagatgttgagttggtgaaggaagAGAGCTTTCTTCGGTCCACTCatggagtaatatgtgagatttaattgactctcgactcattcatccaaataccaaatgaaagaacatgttctcatatggtaaatgaatgaatgatgcgagagacaaattgagtcttcacttctctatgcTTGGACTGAAGGGAGCTCCCTatttttattttttctcggtcgtacacatttcattt	aly-miR319a-3p	TTGGACTGAAGGGAGCTCCCT	3'	Diff	gp3	(((((.....(((((....(((..((((...((((((..((.(((((..((((((((((..(((((((......(((((((((((((..((((((..((((((((.((..(((((.((((..(((....))))))).)))))..)).))))))))..))))))...)))))))))).)))..)))))))..))))))))))..))))).))..)))))).....)))))))..)).)))..)))))	246	36.2	-92.2	1	141.417	High
33	44	bna-miR390a	AAGCTCAGGAGGGATAGCGCC	21	66	bna-MIR390b,bra-MIR390,ath-MIR390a,ath-MIR390b,aly-MIR390b,aly-MIR390a,aly-MIR390a,bna-MIR390c,bna-MIR390a,cas-MIR390b,cas-MIR390a,cas-MIR390b,mtr-MIR390,mtr-MIR390,gma-MIR390a,gma-MIR390c,gma-MIR390f,gma-MIR390g,gma-MIR390e,gma-MIR390g,gma-MIR390e,ptc-MIR390b,ptc-MIR390a,ptc-MIR390d,ptc-MIR390c,ptc-MIR390d,mdm-MIR390b,mdm-MIR390a,mdm-MIR390d,mdm-MIR390c,mdm-MIR390e,mdm-MIR390f,mdm-MIR390d,mdm-MI…	bna-MIR390a	atttcaggtgatgtagttgagaagtagctgtaAAGCTCAGGAGGGATAGCGCCatgtctcaccggtactataaaatgtttgtatatctatattggcgctatccatcctgagttctatggcttcttcttgcttttatcctgagat	bna-miR390a	AAGCTCAGGAGGGATAGCGCC	5'	Yes	gp3	((((((((((..(..(.((((((((((.(((((((((((.....(((.........))).....))))))))))).)))))))))).)..)..))))))..))))	105	44.8	-49.3	1	734	High
33	45	ath-miR390a-3p_R-1_1ss5AG	CGCTGTCCATCCTGAGTTTC	20	66	bna-MIR390b,bra-MIR390,ath-MIR390a,ath-MIR390b,aly-MIR390b,aly-MIR390a,aly-MIR390a,bna-MIR390c,bna-MIR390a,cas-MIR390b,cas-MIR390a,cas-MIR390b,mtr-MIR390,mtr-MIR390,gma-MIR390a,gma-MIR390c,gma-MIR390f,gma-MIR390g,gma-MIR390e,gma-MIR390g,gma-MIR390e,ptc-MIR390b,ptc-MIR390a,ptc-MIR390d,ptc-MIR390c,ptc-MIR390d,mdm-MIR390b,mdm-MIR390a,mdm-MIR390d,mdm-MIR390c,mdm-MIR390e,mdm-MIR390f,mdm-MIR390d,mdm-MI…	ath-MIR390a	gtagagaagaatctgtaAAGCTCAGGAGGGATAGCGCCatgatgatcacattcgttatctattttttggCGCTATCCATCCTGAGTTTCAttggctcttcttactac	ath-miR390a-3p	CGCTATCCATCCTGAGTTTCA	3'	Diff	gp3	((((((((((..(..(.((((((((((.(((((((((((.....(((.........))).....))))))))))).)))))))))).)..)..))))))..))))	105	44.8	-49.3	1	857	High
34	46	gma-miR391-5p_L-2R+1_1ss20TC	CGCAGGAGAGATGACGCCGTC	21	3	gma-MIR391,mdm-MIR391,stu-MIR391,	gma-MIR391	aaggtttgcTACGCAGGAGAGATGACGCTGTcccttgcacccatcctagcttcccttgagtaggtaagagcaaggccagccAGCATCATATCTCCTGCATAGtaaacctt	gma-miR391-5p	TACGCAGGAGAGATGACGCTGT	5'	Diff	gp3	(((((((((((.((((((((.((((.((((..((((((......((((.(((.....))))))).....)))))).....)))).)))).)))))))).)))))))))))	110	50.9	-52.4	0.9	78	Middle
35	47	rco-miR393_R+1_1ss21CT	TCCAAAGGGATCGCATTGATTC	22	53	rco-MIR393,ath-MIR393b,ath-MIR393a,aly-MIR393b,aly-MIR393a,bna-MIR393,cas-MIR393,mtr-MIR393b,mtr-MIR393a,gma-MIR393i,gma-MIR393j,gma-MIR393k,gma-MIR393h,gma-MIR393a,gma-MIR393g,gma-MIR393e,gma-MIR393d,gma-MIR393f,gma-MIR393c,ptc-MIR393c,ptc-MIR393a,ptc-MIR393b,mdm-MIR393b,mdm-MIR393c,mdm-MIR393d,mdm-MIR393e,mdm-MIR393a,mdm-MIR393f,stu-MIR393,ppe-MIR393b,ppe-MIR393a,mes-MIR393d,mes-MIR393c,mes-MIR…	rco-MIR393	aaagtTCCAAAGGGATCGCATTGATCtaatgtcgttgggtacctaaatgagttaattataaatctataatccaattcattggatcatgcgatcccttaggaagtctcc	rco-miR393	TCCAAAGGGATCGCATTGATC	5'	Diff	gp3	....((((.((((((((((((.(((((((((..((((((..............................)))))).))))))))))))))))))))).))))......	98	37	-43.2	1.1	399.667	High
36	48	aly-miR393a-5p_1ss21CT	TCCAAAGGGATCGCATTGATTC	22	10	aly-MIR393a,ath-MIR393b,ath-MIR393a,aly-MIR393b,cas-MIR393,ptc-MIR393a,ptc-MIR393b,mdm-MIR393h,mdm-MIR393g,csi-MIR393c,	aly-MIR393b	agcaactagagaaagcaTCCAAAGGGATCGCATTGATCCtaattaagctgatttattccccaatattttattttcctcattcgaaagttggagaaaaaaaaaaaaaattctaaacatttgctttcttttccggATCATGCGATCTCTTTGGATTcattctttggtagct	aly-miR393a-5p	TCCAAAGGGATCGCATTGATCC	5'	Diff	gp3	(((.((..(((((.((((((((((((((.((((.(((((....((((((...........))))))...........((((((.............)))))).......))))))))).)))))))))))))).)))))..)).)))	147	36.1	-51.8	1	399.667	High
37	49	gma-miR393a_R+1_1ss21CT	TCCAAAGGGATCGCATTGATTC	22	8	gma-MIR393a,mtr-MIR393b,gma-MIR393d,gma-MIR393f,gma-MIR393c,gma-MIR393g,gma-MIR393e,gma-MIR393b,	gma-MIR393e	ggaggaggcaTCCAAAGGGATCGCATTGATCccaaatttcagatttataaatttgtctttctcttcccttgtcaatatttgggatcatttctcttcccttctcaataTTTGGGATCATGCTATCCCTTtggattcctcctt	gma-miR393a	TCCAAAGGGATCGCATTGATC	5'	Diff	gp3	.((((((..((((((((((((.((((.((((((((((..((.....((((((....................))))))..))..)))))))))))))).))))))))))))..)))))).	118	39.2	-48.3	1	399.667	High
38	50	csi-miR393b-5p_L-1R+1_1ss22CT	TCCAAAGGGATCGCATTGATTC	22	3	csi-MIR393b,stu-MIR393,sly-MIR393,	csi-MIR393b	tgagagttcttgattagtgcaggtggagagTTCCAAAGGGATCGCATTGATCtgatgataacattaaattaatcactcaaacgggttgattttattatatatatgatttctttcatttttagaTCATGCGATCCCTTCGGAATTccccatctatggctctaaatttttatatat	csi-miR393b-5p	TTCCAAAGGGATCGCATTGATC	5'	Diff	gp3	(((((((......((((.((((((((.(((((((.((((((((((((.(((((((...............((((((((....))).)))))...........((((......))))..))))))))))))))))))).))))))).))))))...)).))))))))))).....	169	33.3	-59.7	1	399.667	High
39	51	rco-miR395a_R-1	CTGAAGTGTTTGGGGGAACT	20	129	rco-MIR395a,rco-MIR395e,ath-MIR395a,ath-MIR395e,ath-MIR395d,aly-MIR395d,aly-MIR395g,aly-MIR395e,bna-MIR395b,bna-MIR395a,bna-MIR395c,bra-MIR395a,bra-MIR395d,bra-MIR395b,bra-MIR395c,cas-MIR395a,cas-MIR395d,mtr-MIR395i,mtr-MIR395a,mtr-MIR395l,mtr-MIR395n,mtr-MIR395c,mtr-MIR395g,mtr-MIR395d,mtr-MIR395h,mtr-MIR395j,mtr-MIR395m,mtr-MIR395o,mtr-MIR395f,mtr-MIR395e,gma-MIR395b,gma-MIR395c,gma-MIR395a,gma…	rco-MIR395b	ctggagttcccctggccgcttcattggggctattatatacccttaattatacatgtgttattcctgccctaCTGAAGTGTTTGGGGGAACTCtaggt	rco-miR395a	CTGAAGTGTTTGGGGGAACTC	3'	Diff	gp3	..((((((((((..(((((((((...(((.(((......))).)))...)))))))))..))))))))))....	68	45.9	-39.8	1.2	124.5	Middle
40	52	mdm-miR395a_R-1	CTGAAGTGTTTGGGGGAACT	20	3	mdm-MIR395d,mdm-MIR395g,mdm-MIR395i,	mdm-MIR395i	tcaggtgtcaccaagaGTTCCCTTGACCACTTCATTGggaaatagtctcttttgcaactaaatatcctaCTGAAGTGTTTGGGGGAACTCccggcggcatttga	mdm-miR395a	CTGAAGTGTTTGGGGGAACTC	3'	Diff	gp3	((((..((...((..(((((((((..(.((((((..(((((((((.(((..((((.((.((........))..)).))))..)))))..))))))).(((....))).)))))).)..)))))))))..))...))..))))	142	46.5	-53.3	0.8	124.5	Middle
41	53	cme-miR396b_R-1	TTCCACAGCTTTCTTGAACT	20	81	cme-MIR396b,ath-MIR396b,ath-MIR396a,aly-MIR396b,aly-MIR396a,bna-MIR396a,bra-MIR396,cas-MIR396b,cas-MIR396a,mtr-MIR396b,mtr-MIR396a,gma-MIR396k,gma-MIR396c,gma-MIR396i,gma-MIR396d,gma-MIR396f,gma-MIR396b,gma-MIR396e,gma-MIR396h,gma-MIR396g,gma-MIR396a,ptc-MIR396a,ptc-MIR396d,ptc-MIR396c,ptc-MIR396e,ptc-MIR396b,ptc-MIR396f,ptc-MIR396g,mdm-MIR396a,mdm-MIR396c,mdm-MIR396b,mdm-MIR396e,mdm-MIR396f,mdm-…	cme-MIR396b	tttgtattcTTCCACAGCTTTCTTGAACTGcatcccttcctgaactcaattcgctcttaatttcccctttctcgatctctcgatcgatctcaaagcgttttttgttcatcgattttgttgcggttcaataaagctgtgggaagatacagtc	cme-miR396b	TTCCACAGCTTTCTTGAACTG	5'	Diff	gp3	.((((((..((((((((((((.((((((((((.....((.(((((..((..((((................((((((....))))))......))))..))..)))))..))......)))))))))).))))))))))))..))))))..	148	41.1	-56	0.9	3942.67	High
41	54	ath-miR396a-3p	GTTCAATAAAGCTGTGGGAAG	21	81	cme-MIR396b,ath-MIR396b,ath-MIR396a,aly-MIR396b,aly-MIR396a,bna-MIR396a,bra-MIR396,cas-MIR396b,cas-MIR396a,mtr-MIR396b,mtr-MIR396a,gma-MIR396k,gma-MIR396c,gma-MIR396i,gma-MIR396d,gma-MIR396f,gma-MIR396b,gma-MIR396e,gma-MIR396h,gma-MIR396g,gma-MIR396a,ptc-MIR396a,ptc-MIR396d,ptc-MIR396c,ptc-MIR396e,ptc-MIR396b,ptc-MIR396f,ptc-MIR396g,mdm-MIR396a,mdm-MIR396c,mdm-MIR396b,mdm-MIR396e,mdm-MIR396f,mdm-…	ath-MIR396a	ctctgtattcTTCCACAGCTTTCTTGAACTGcaaaacttcttcagatttttttttttttcttttgatatctcttacgcataaaatagtgattttcttcatatctctgctcgattgatttgcgGTTCAATAAAGCTGTGGGAAGatacagac	ath-miR396a-3p	GTTCAATAAAGCTGTGGGAAG	3'	Yes	gp3	.((((((..((((((((((((.((((((((((.....((.(((((..((..((((................((((((....))))))......))))..))..)))))..))......)))))))))).))))))))))))..))))))..	148	41.1	-56	0.9	2929	High
42	55	csi-miR396a-5p_R-1	TTCCACAGCTTTCTTGAACT	20	4	csi-MIR396a,gma-MIR396h,gma-MIR396e,gma-MIR396j,	csi-MIR396a	cgaaggtcctctttgtgatcTTCCACAGCTTTCTTGAACTGtcttgaattttccgatcgataccggtgcatgattaattcccaacacaATTCAAGAAAGCTGTGGAAAActactaagaggatttggtcatcaatctctcttttgatagagatc	csi-miR396a-5p	TTCCACAGCTTTCTTGAACTG	5'	Diff	gp3	.((..((((((((.(((...((((((((((((((((((.(((.(((......(((........))).....((.....)).))).))).))))))))))))))))))...))).))))))))....)).......(((((......)))))..	127	39.9	-53.4	0.9	3942.67	High
43	56	csi-miR396f-5p_R-1	TTCCACAGCTTTCTTGAACT	20	2	csi-MIR396c,csi-MIR396d,	csi-MIR396c	catgtttTTCCACAGCTTTCTTGAACTTctttctttcttcttcttcttcttcttcttcttcttcttcttcttcttcttctttttctaataataggctacgatttgatgtggctagctgcagctattagaagTTCAAGAAATCTGTGGGAAGaaatggcaaa	csi-miR396f-5p	TTCCACAGCTTTCTTGAACTT	5'	Diff	gp3	(((.(((((((((((.((((((((((((((...............................................................(((((((......)))))))(((....)))...)))))))))))))).))))))))))).))).....	156	35.4	-45	0.8	3942.67	High
44	57	mdm-miR398b_R-1	TGTGTTCTCAGGTCGCCCCT	20	53	mdm-MIR398b,ath-MIR398a,aly-MIR398b,aly-MIR398a,cas-MIR398b,cas-MIR398b,mtr-MIR398b,mtr-MIR398c,mtr-MIR398a,mtr-MIR398a,gma-MIR398d,gma-MIR398c,gma-MIR398b,gma-MIR398a,ptc-MIR398b,ptc-MIR398c,ptc-MIR398a,mdm-MIR398c,mdm-MIR398a,lja-MIR398,lja-MIR398,gra-MIR398,gra-MIR398,ppe-MIR398a,mes-MIR398,vvi-MIR398b,vvi-MIR398c,vvi-MIR398a,vvi-MIR398a,nta-MIR398,csi-MIR398b,csi-MIR398a,lus-MIR398a,lus-MIR39…	mdm-MIR398c	gcggtagaggggttctgcaggagtgacctgagatcacatatggcgttatgtgttgcgcttgaTGTGTTCTCAGGTCGCCCCTGcggtaccttctctaccac	mdm-miR398b	TGTGTTCTCAGGTCGCCCCTG	3'	Diff	gp3	(((((((((((.((.((((.(((((((((((.(((((..(((.............)))..))))).))))))))))).)))).)).)))).)))))))	98	52	-55.8	1.1	147.833	High
45	58	lus-miR398f_L-1R-2	GTGTTCTCAGGTCGCCCC	18	2	lus-MIR398f,ppe-MIR398b,	lus-MIR398f	ccgggtcgactagagaacacacgaagagaagtccgcaacgagtggggcgcttcgtttcactttcctgGGTGTTCTCAGGTCGCCCCTG	lus-miR398f	GGTGTTCTCAGGTCGCCCCTG	3'	Diff	gp3	..(((.((((..((((((((....((.((..........(((((..(((...)))..)))))))))..))))))))..)))).)))..	84	59.1	-36.3	0.7	1.33333	Low
46	59	cme-miR399g_L-1R-2_1ss14AG	GGGCTTCTCTCCGTTGGCA	19	71	cme-MIR399d,ath-MIR399b,ath-MIR399c,ath-MIR399f,aly-MIR399b,aly-MIR399c,aly-MIR399a,aly-MIR399h,aly-MIR399f,bna-MIR399a,bna-MIR399b,mtr-MIR399l,mtr-MIR399p,gma-MIR399a,gma-MIR399h,gma-MIR399c,gma-MIR399b,gma-MIR399i,gma-MIR399f,ptc-MIR399e,ptc-MIR399i,ptc-MIR399f,ptc-MIR399b,ptc-MIR399g,ptc-MIR399a,mdm-MIR399j,mdm-MIR399i,mdm-MIR399c,mdm-MIR399b,mdm-MIR399a,mdm-MIR399i,mdm-MIR399k,mdm-MIR399d,stu…	cme-MIR399g	AGGGCTTCTCTCCATTGGCAGGcataatgacttagactttcatgttcTGCCAAAGGAGAGTTGCCCTTc	cme-miR399g	AGGGCTTCTCTCCATTGGCAGG	5'	Diff	gp3	...(((((((..((((((.((((((((....((((.........))))..)))))))).))))))..))))))).......	71	46.9	-39.2	1	671	High
46	60	cme-miR399d_1ss1TC	CGCCAAAGGAGAGTTGCCCTT	21	71	cme-MIR399d,ath-MIR399b,ath-MIR399c,ath-MIR399f,aly-MIR399b,aly-MIR399c,aly-MIR399a,aly-MIR399h,aly-MIR399f,bna-MIR399a,bna-MIR399b,mtr-MIR399l,mtr-MIR399p,gma-MIR399a,gma-MIR399h,gma-MIR399c,gma-MIR399b,gma-MIR399i,gma-MIR399f,ptc-MIR399e,ptc-MIR399i,ptc-MIR399f,ptc-MIR399b,ptc-MIR399g,ptc-MIR399a,mdm-MIR399j,mdm-MIR399i,mdm-MIR399c,mdm-MIR399b,mdm-MIR399a,mdm-MIR399i,mdm-MIR399k,mdm-MIR399d,stu…	cme-MIR399e	gcagaagagcttctctccattggcaggcgaattatggtttagctttcatgtccTGCCAAAGGAGAGTTGCCCTTcatctagt	cme-miR399d	TGCCAAAGGAGAGTTGCCCTT	3'	Diff	gp3	...(((((((..((((((.((((((((....((((.........))))..)))))))).))))))..))))))).......	71	46.9	-39.2	1	499.667	High
47	61	cas-miR399b_L+1R-2_1ss8GA	AGGGCAAAATCACCATTGGCA	21	2	cas-MIR399b,aly-MIR399f,	cas-MIR399b	ttacaGGGCAAGATCACCATTGGCAGAaatctattacttcattcttgcatatgcataaatgtttgtggtgagctctctgccaaaggagatttgcccggtaat	cas-miR399b	GGGCAAGATCACCATTGGCAGA	5'	Diff	gp3	((((.((((.(((((.((.((((((((..((.(..((..((((..(((....)))..))))...))..)))....)))))))).)).))))))))).)))).	101	41.2	-40.4	1	1	Low
47	62	aly-miR399f-3p_R-1_1ss20TG	TGCCAAAGGAGATTTGCCCG	20	2	cas-MIR399b,aly-MIR399f,	aly-MIR399f	atgaaagatacatagagaaggtgcaaatacattacaGGGCAAGATCACCATTGGCAGAaatctattacttcattcttgcataatatgcattaatgtttgtggtgagctctcTGCCAAAGGAGATTTGCCCTGtaattctcttgcgccaatgttttagatatcttcat	aly-miR399f-3p	TGCCAAAGGAGATTTGCCCTG	3'	Diff	gp3	((((.((((.(((((.((.((((((((..((.(..((..((((..(((....)))..))))...))..)))....)))))))).)).))))))))).)))).	101	41.2	-40.4	1	0.5	Low
48	63	aly-miR399b-3p_L-1R-1	GCCAAAGGAGAGTTGCCCT	19	3	aly-MIR399c,ath-MIR399c,cas-MIR399a,	aly-MIR399c	taagcggagcagtaataGGGCATCTTTCTATTGGCAGGagactcggctatttgtatcttttgtgttcttggctattggctatgtcactTGCCAAAGGAGAGTTGCCCTGtcactacttccgctta	aly-miR399b-3p	TGCCAAAGGAGAGTTGCCCTG	3'	Diff	gp3	(((((((((.(((.((((((((.(((((..((((((((.(((..(((((...((................))...)))))..))).))))))))..))))).)))))))).))).).))))))))	125	45.6	-57.7	1	5.66667	Low
49	64	csi-miR399f-3p_R-1	CGCCAAAGGAGAATTGCCCT	20	2	csi-MIR399f,ppe-MIR399b,	csi-MIR399f	ttctgcgggccgcgggtagaggagaattccaGGGCAATTCTCCTTTGGCAGAaaatattgcgcttgtacgtacacgcacggtgcagtacttgcacaggtgctataatatataatatttgcCGCCAAAGGAGAATTGCCCTGccattcaactactaccatatgtatgcatac	csi-miR399f-3p	CGCCAAAGGAGAATTGCCCTG	3'	Diff	gp3	...((((..(....(((((((..((((..((((((((((((((((((((...((((((((((((.((.((....)).))))))).((((((....))))))..........)))))))...))))))))))))))))))))..))))..)).)))))....)..))))...	165	46.8	-74.4	0.9	56.5	Middle
50	65	mes-miR399f_L-1R-1	GCCAAAGGAGAGTTGCCCT	19	3	gra-MIR399,mes-MIR399f,mes-MIR399f,	mes-MIR399f	cggtcgcaGGGCACCTCTCGCTTGGCAGGtacttaatgggataccaatatttgatctcatctcaatcgtgactTGCCAAAGGAGAGTTGCCCTGtgattg	mes-miR399f	TGCCAAAGGAGAGTTGCCCTG	3'	Diff	gp3	..(((((..((((((.(((((.(((.(((((((.((((.(((............)))..)))).))))))).)))))))).))))))..)))))..	92	49	-46.5	1	5.66667	Low
51	66	mes-miR403a	TTAGATTCACGCACAAACTCG	21	33	mes-MIR403b,ath-MIR403,aly-MIR403a,aly-MIR403b,bna-MIR403,bra-MIR403,cas-MIR403,gma-MIR403b,gma-MIR403a,ptc-MIR403b,ptc-MIR403a,ptc-MIR403d,ptc-MIR403c,mdm-MIR403a,mdm-MIR403b,ppe-MIR403,mes-MIR403a,vvi-MIR403b,vvi-MIR403a,vvi-MIR403c,vvi-MIR403d,vvi-MIR403e,vvi-MIR403f,csi-MIR403b,csi-MIR403a,sly-MIR403,rco-MIR403b,rco-MIR403a,htu-MIR403c,htu-MIR403b,htu-MIR403d,htu-MIR403e,htu-MIR403a,	mes-MIR403a	tgaggcgtacatatctctagtttgtgtgtgaatcgaaccccatctcacctcgaccgtccattttcacggccatccaatggtgTTAGATTCACGCACAAACTCGtgatctgtctcgtcca	mes-miR403a	TTAGATTCACGCACAAACTCG	3'	Yes	gp3	(((((......((((((((((((.(((...((((((((((((((((((((..(((......)))........((((((.((..........)).))))))))))))))))))))))))))...))).))))))).......)))))....)))))	155	36.8	-55.3	1	381	High
52	67	aly-miR408-5p_1ss9AG	CAGGGAACGAGCAGAGCATGG	21	23	aly-MIR408,ath-MIR408,cas-MIR408,mtr-MIR408,gma-MIR408a,gma-MIR408b,gma-MIR408c,gma-MIR408d,ptc-MIR408,mdm-MIR408a,stu-MIR408b,mes-MIR408,vvi-MIR408,nta-MIR408,csi-MIR408,lus-MIR408a,cme-MIR408,cpa-MIR408,rco-MIR408,cca-MIR408,ahy-MIR408,vun-MIR408,dpr-MIR408,	aly-MIR408	aaaggttagattggtattgcaatgaaagaagtggtaatgatagagagagaCAGGGAACAAGCAGAGCATGGattgagtttactaaaacattaaacgactctgttttgtctctacccATGCACTGCCTCTTCCCTGGCtccctcttttctctctctctctctctctctccctctctctatttctttctctcctttcatttcaatggattttt	aly-miR408-5p	CAGGGAACAAGCAGAGCATGG	5'	Diff	gp3	.......(((((..(((((.((((((((.((.((....(((((((((((..((((((...((((.((((((...(((...((.((((((...........)))))))))))...)))))).))))...))))))((...))............................)))))))))))....)).)).)))))))).))))))))))..	83	40.8	-59.4	0.7	394	High
52	68	aly-miR408-3p_L-1R+1	TGCACTGCCTCTTCCCTGGCT	21	23	aly-MIR408,ath-MIR408,cas-MIR408,mtr-MIR408,gma-MIR408a,gma-MIR408b,gma-MIR408c,gma-MIR408d,ptc-MIR408,mdm-MIR408a,stu-MIR408b,mes-MIR408,vvi-MIR408,nta-MIR408,csi-MIR408,lus-MIR408a,cme-MIR408,cpa-MIR408,rco-MIR408,cca-MIR408,ahy-MIR408,vun-MIR408,dpr-MIR408,	aly-MIR408	aaaggttagattggtattgcaatgaaagaagtggtaatgatagagagagaCAGGGAACAAGCAGAGCATGGattgagtttactaaaacattaaacgactctgttttgtctctacccATGCACTGCCTCTTCCCTGGCtccctcttttctctctctctctctctctctccctctctctatttctttctctcctttcatttcaatggattttt	aly-miR408-3p	ATGCACTGCCTCTTCCCTGGC	3'	Diff	gp3	.......(((((..(((((.((((((((.((.((....(((((((((((..((((((...((((.((((((...(((...((.((((((...........)))))))))))...)))))).))))...))))))((...))............................)))))))))))....)).)).)))))))).))))))))))..	83	40.8	-59.4	0.7	75.4667	Middle
53	69	mdm-miR408a_L-1R+1	TGCACTGCCTCTTCCCTGGCT	21	3	mdm-MIR408a,mdm-MIR408b,mdm-MIR408d,	mdm-MIR408a	ggaaagagagttaataagACAGGGAAGAGGTAGAGCATGgatggagttctcaagagcaaaatagagctcttgtgactctactcATGCACTGCCTCTTCCCTGGCtttgcctccctctccttcc	mdm-miR408a	ATGCACTGCCTCTTCCCTGGC	3'	Diff	gp3	((((.(((((.....(((.((((((((((((((.(((((..(((((((..(((((((........))))))).)))))))..))))).)))))))))))))).))).......))))).))))	123	48.8	-70.1	1.2	75.4667	Middle
54	70	stu-miR408b-3p	TGCACTGCCTCTTCCCTGGCT	21	2	sly-MIR408,stu-MIR408b,	stu-MIR408b	ACGGGGACGAGACAGAGCATGagatgtgcaatttttacttgcctattccaTGCACTGCCTCTTCCCTGGCT	stu-miR408b-3p	TGCACTGCCTCTTCCCTGGCT	3'	Yes	gp3	((.((.((((((.(((.(((.(((((..((..((((........))))..))..))))).))).))).)))))).)).))..	80	52.4	-33.7	0.8	75.4667	Middle
55	71	stu-miR408a-3p_1ss6AT	TGCACTGCCTCTTCCCTGGTT	21	2	stu-MIR408a,mdm-MIR482a,	stu-MIR408a	ACAGGGACGAGGCAGCGCATGagatgtacaattttactagttgcccattccaTGCACAGCCTCTTCCCTGGTT	stu-miR408a-3p	TGCACAGCCTCTTCCCTGGTT	3'	Diff	gp3	.((((((.(((((...(((((..(((..(((((.....)))))..)))..)))))...))))).))))))...	69	50.7	-36	1	0.8	Low
56	72	stu-miR477b-3p_L-2R-2_1ss12AG	GGTCTTTCGGGTGAGAGT	18	2	nta-MIR477a,stu-MIR477b,	stu-MIR477b	ACTCTCCCTCAAAGGCTTCTGgcttaaaatgccttttgtgctaatgctaGAGGTCTTTCGAGTGAGAGTGA	stu-miR477b-3p	GAGGTCTTTCGAGTGAGAGTGA	3'	Diff	gp3	...(((((((((((((.((((((((((((((((((((...(((.........))).....)))).))))))))))))).))).))))))))))))).....	93	44.6	-46.1	1	2	Low
57	73	nta-miR479a_1ss13TC	CGTGATATTGGTCTGGCTCATC	22	6	nta-MIR479a,ptc-MIR171l,ppe-MIR171d,vvi-MIR479,csi-MIR171b,ghr-MIR479,	nta-MIR479a	tcagacatggCGTGATATTGGTTTGGCTCATCactttctgttgaattcatgagacagtctagagatgatgagccggaccaatatcactcttgtatgctt	nta-miR479a	CGTGATATTGGTTTGGCTCATC	5'	Diff	gp3	.((.(((.((.(((((((((((..((((((((((((((((((..........)))))...)))).)))))))))..))))))))))).))))).))...	95	42.4	-44.4	1.1	2215.5	High
58	74	mdm-miR482a-5p_L-1R-3_1ss12GT	GGAATGGGCTTTTTGGGA	18	9	mdm-MIR482a,gra-MIR482,stu-MIR482a,ppe-MIR482b,nta-MIR482a,nta-MIR482c,sly-MIR482a,pgi-MIR482b,pgi-MIR482a,	mdm-MIR482a	gagaagagggaaagggagattggagctgctggaagttttAGGAATGGGCTGTTTGGGAAGAargaaaattacaagaataattgtcttgtggggtttcTTCCCAAGCCCGCCCATTCCTAtgatttccagctgttcctccctttcccttgtatctc	mdm-miR482a-5p	AGGAATGGGCTGTTTGGGAAGA	5'	Diff	gp3	((((.((((((((((((....(((((.(((((((((..(((((((((((.((((((((((((.......(((((((.......)))))))....))))))))))))..)))))))))))..))))))))).)))))))))))))))))...))))	155	45.8	-90.6	1.3	251	High
59	75	mes-miR482_R-4_1ss14AG	TCTTCCCTACTCCGCCCA	18	3	mes-MIR482,ppe-MIR482f,ghr-MIR482b,	mes-MIR482	ggagaaaaagcaaggattttcggaaggttatgagatgggtaagtggggaagataactgtggggctttcgttttgtttgttaTCTTCCCTACTCCACCCATTCCatagctttccgatcgttcctctctctcc	mes-miR482	TCTTCCCTACTCCACCCATTCC	3'	Diff	gp3	(((((...((..((((...(((((((((((((..((((((.(((((((((((((((.(..(..(....)..)..)..)))))))))))))))..))))))..)))))))))))))....)))))).)))))	131	45.8	-67.6	1.1	273.5	High
60	76	mdm-miR482b_1ss11CA	TCTTTCCTATACCTCCCATTCC	22	4	mdm-MIR482b,mdm-MIR482d,mdm-MIR482c,vvi-MIR482,	mdm-MIR482b	aggaagttgttggAATGGAAGGGTAGGAAAGAAGaaacttctcttgtatgttccaaattcaagagataaaattTCTTTCCTATCCCTCCCATTCCttckattttct	mdm-miR482b	TCTTTCCTATCCCTCCCATTCC	3'	Diff	gp3	(((((((....(((((((.(((((((((((((((.....(((((((.((.......)).))))))).....))))))))))).)))).)))))))....)))))))	106	35.8	-46	1.2	1169	High
61	77	ppe-miR530_L-2R+2	TGCATTTGCACCTGCACCTCT	21	10	ppe-MIR530,ptc-MIR530a,stu-MIR530,mes-MIR530a,mes-MIR530b,csi-MIR530a,lus-MIR530b,lus-MIR530a,cme-MIR530a,htu-MIR530,	ppe-MIR530	gatagccaagatggtttcatttaTCTGCATTTGCACCTGCACCTcttttggtctttactggttttctcatgcactgatgaactcagagatccatgcataggtgcaagtgtaagtgcagacaaatgccttcttggttttttc	ppe-miR530	TCTGCATTTGCACCTGCACCT	5'	Diff	gp3	...((((((((.((...(((((.(((((((((((((.(((((((....((((((...(((((((..(((.....))).)))).)))))).))).....))))))).))))))))))))).))))))).)))))))).....	133	41.8	-58.2	1	87.5	Middle
62	78	aly-miR858-5p_L-1R-1	TTCGTTGTCTGTTCGACCT	19	8	aly-MIR858,ath-MIR858b,ath-MIR858a,cas-MIR858,mdm-MIR858,ppe-MIR858,csi-MIR858,cme-MIR858,	aly-MIR858	agagtgattggattcgatgctaggcttgacaaagtgagcaatcttatgtgttctcatctttgTTTCGTTGTCTGTTCGACCTTggtctcgatctctccttaaaaccctaatacgttatcgtttatttcattcatctatccttcttatgatcatcatacatggtatcggtttatgattgatggggtagatagatgatcgaaacttttgatttctgaggctttttttttttttttaaacatttagtataccagatattactagtacacacatacatactgacacgatagtctatttgatgattaagtctttacgttcgtatacatacggatttccctttcttttgcataaaatcttagattatcgtaggcatgcggatttacaataagaaagatgattgtc…	aly-miR858-5p	TTTCGTTGTCTGTTCGACCTT	5'	Diff	gp3	(((((..((((((((..(((...(((((.(((((.(((...(((..((.((((.((((((..((((((((((((((((((((((((...((....)).........((...((((((.((((((((((..(((((((((..((..((((((((...((.((....))))..)))))).))..))..)))))))))..))))...............(((((((((((((..........((((((((.(((((...(((.(((......)))...((..((((...((((((.(((((((..(((((((((.((((((....))))))..(((......((((((.....(((((((((.(((((((((..((..(((........)))..))..))))…	938	32.9	-237.2	0.8	78	Middle
63	79	ppe-miR1511-3p_L+1R-4	AACCTGGCTCTGATACCA	18	2	ppe-MIR1511,mdm-MIR482a,	ppe-MIR1511	atCGTGGTATCAGAGTCATGTTAtttgcatgttgccaccacatatgtgttgctcatataaataACCTGGCTCTGATACCATAAC	ppe-miR1511-3p	ACCTGGCTCTGATACCATAAC	3'	Diff	gp3	...(((((((((((((((.(((((((..(((..((...(((....)))..)).)))..))))))).)))))))))))))))...	78	39.3	-37.5	1.1	21	Middle
64	80	cme-miR1863_R-4_1ss19GA	AGCTCTGATACCATGTTAAA	20	2	cme-MIR1863,mdm-MIR482a,	cme-MIR1863	gaatcgaatctgaacaaagggagttcggggcgtggtgggttacagacaacgtgggtttggggcgtggtattgtgacggacatgcgttttttgggtatttggccgtcaggttgctagggtgttgaacgacggacggcgaacggttttagggacgacaaactgatgagttttatggggttttgtggggttggaatggcagatctgaaagcgtgggtttcgggttggggacatgagttgaagggtttgcagcggacatggaaggagaaaggggcagcgacggtggctgtgggagaaaggtggatgcggcggcgacggtgactgtggagaaaaaggggcagcggcgggtctaaggttggagggagcgacggctgatgcgtgaagcttcgacaggcgtgcgtgg…	cme-miR1863	AGCTCTGATACCATGTTAGATTTG	3'	Diff	gp3	....(((((((((.((..((....(((((((...........((((.(((((..((..(..(((......)))..)..))..))))).)))).....((.((((((..((((.............)))).)))))).)).((((((((.......(((((....)))))......(((((((..((((......((((((((...(((....((..(......)..))....)))...))))))))...((.((((((.(((((.....((((..((.((.(((((..................))))).)).))..)))).(((((......(((((......((((....)))).(((((..((((....)).))..))))).....)).)))....…	595	50.6	-159	0.5	10	Middle
65	81	gma-miR2111a_1ss21GC	GTCCTTGGGATGCAGATTACC	21	20	ptc-MIR2111b,mtr-MIR2111m,mtr-MIR2111h,mtr-MIR2111k,mtr-MIR2111f,mtr-MIR2111c,mtr-MIR2111i,gma-MIR2111d,gma-MIR2111a,gma-MIR2111f,gma-MIR2111c,mdm-MIR2111a,mdm-MIR2111b,ppe-MIR2111a,ppe-MIR2111b,ppe-MIR2111d,ppe-MIR2111c,mes-MIR2111a,mes-MIR2111b,cme-MIR2111a,	gma-MIR2111a	attgctgggtccggattaggTAATCTGCATCCTGAGGTTTAggacaatatcctttgttttgtttctaGTCCTTGGGATGCAGATTACGtcttccttgccagcactgta	gma-miR2111a	GTCCTTGGGATGCAGATTACG	3'	Diff	gp3	(((((((((.((((..((((((((((((.((..(((..(((((((..........)))))))..)))..)).))))))))))))..)))).)))..))))))	102	44.1	-49.2	1.1	13	Middle
66	82	pvu-miR2118_L-1R-2_1ss6GA	TGCCAATTCCACCCATTCC	19	6	pvu-MIR2118,mtr-MIR2118,gma-MIR2118a,gma-MIR2118b,vun-MIR2118,gso-MIR2218,	pvu-MIR2118	aagagcttaaggaagtgatgggagatgggtgggttggtaaaacataagagaatgaatatttctcactctgttTTGCCGATTCCACCCATTCCTAtgatttcctttgcttcctctctttccactct	pvu-miR2118	TTGCCGATTCCACCCATTCCTA	3'	Diff	gp3	..((((..((((((((.((((((.((((((((((((((((((((...(((((.......)))))....)))))))))))).)))))))))))))).)))))))).))))................	107	41.6	-56.6	1.1	13	Middle
67	83	vvi-miR2950-5p_R-2	TTCCATCTCTTGCACACTG	19	2	ghr-MIR2950,vvi-MIR2950,	vvi-MIR2950	tggcttacatgggcttgtgatgtaTTCCATCTCTTGCACACTGGAccagcgctccagctgcagttTGGTGTGCACGGGATGGAATAcatcatggattcatgatgtgg	vvi-miR2950-5p	TTCCATCTCTTGCACACTGGA	5'	Diff	gp3	(((((....(((...(((((((((((((((((((..(.(((((((((.....))))))).........)))..)))))))))))))))))))...))).....)))))	108	44.4	-48.8	1	0.5	Low
68	84	mes-miR2950_R-2	TTCCATCTCTTGCACACTG	19	2	mes-MIR2950,vvi-MIR2950,	mes-MIR2950	catgggtttatggtgtaTTCCATCTCTTGCACACTGGAccagtaaatttcggccacttcagcactggttggtgtgcaagtgatggaatacatcattgatctatg	mes-miR2950	TTCCATCTCTTGCACACTGGA	5'	Diff	gp3	(((((((..(((((((((((((((.(((((((((..(.(((((........((.......))))))))..))))))))).)))))))))))))))..)))))))	104	44.2	-55.9	1.2	0.5	Low
69	85	ptc-miR3627b_L+1R-1	CTGTCGCAGGAGAGATGGCGCT	22	2	ptc-MIR3627b,mdm-MIR482a,	ptc-MIR3627b	gggggtttctTGTCGCAGGAGAGATGGCGCTAgctaaccatggtcatatcatatatatcatatggcaagtattacttgctctttgtatgtatcagctgtaaagatagctcagctaaagccatcctcctgcgactggacaccctg	ptc-miR3627b	TGTCGCAGGAGAGATGGCGCTA	5'	Diff	gp3	.(((((.((..((((((((((.((((((..(((((...............(((((((.((...((((((.....))))))...))))))))).((((((....)))))).)))))..))))))))))))))))..)).))))).	142	45.8	-67	1	48	Middle
70	86	mtr-miR5205b_L+1R-7	GCTTATAATTAGGGACGG	18	3	mtr-MIR5205b,mtr-MIR5205c,mtr-MIR5205d,	mtr-MIR5205b	aaaagggtCTTATAATTAGGGACGGAGGGAGTacttcaaaagatactgaagtactcattactaccctactttaaaagatacccaa	mtr-miR5205b	CTTATAATTAGGGACGGAGGGAGT	5'	Diff	gp3	....(((((((.(((.(((((.......((((((((((........)))))))))).......)))))..))).))))..)))..	79	36.5	-28.9	0.9	1	Low
71	87	ppe-miR5225-5p_L-1_1ss8TC	CTGTCGCAGGAGAGATGGCGC	21	2	ppe-MIR5225,gma-MIR5225,	ppe-MIR5225	atcaaattcgtaggggctTCTGTCGTAGGAGAGATGGCGCcaaatgcaatcatattggtttggtactaattatggtagaattaaagctaagccaatttgggcaccgggttTCATCTCTCCTCGACTGAAgcccctcactttgat	ppe-miR5225-5p	TCTGTCGTAGGAGAGATGGCGC	5'	Diff	gp3	((((((...(((((((((((.((((.((((((((((..(((...(((..(((.(((((((((((..(((((.......)))))..))))))))))).))))))...)))..)))))))))))))).))))))))).))))))))	144	44.4	-70.3	1.1	8	Low
72	88	mtr-miR5225b_L-1R-1_1ss17AG	CGCAGGAGAGATGACGCCTT	20	3	mtr-MIR5225b,mtr-MIR5225c,mdm-MIR482a,	mtr-MIR5225b	gggactttagTCGCAGGAGAGATGACACCTTCtattactaatgacatgattttatagcaattttaacagaagttgtcatctttctttgactgaagttca	mtr-miR5225b	TCGCAGGAGAGATGACACCTTC	5'	Diff	gp3	.((((((((((((.(((((((((((((.(((((.(((....((..(((....)))..))....))).))))).))))))))))))))))))))))))).	97	35.4	-40.4	1.2	1.5	Low
73	89	mtr-miR5290_L-2R-4_1ss20AC	TTTGGAGAGAGATAGACC	18	2	mtr-MIR5290,mdm-MIR482a,	mtr-MIR5290	aaccggaaaaatgggtcaagatcctctccatttataaattttttcatttgttgtAATTTGGAGAGAGATAGACACATAaaataagtg	mtr-miR5290	AATTTGGAGAGAGATAGACACATA	3'	Diff	gp3	..........(((.(((...((((((((((.((((((.............))))))..))))))).))).))).)))..........	67	31	-18.2	0.7	35	Middle
74	90	ppe-miR6281_L-3_1ss18TA	AGAGATAGAGAGAGAGAG	18	2	ppe-MIR6281,mdm-MIR482a,	ppe-MIR6281	aaggaggtcgagtGTTAGAGATAGAGAGAGTGAGtgagagactaacagtcgatatagagtgatggcggtggtgtgaggcgtagaactaagagagtgatggcggtggtgcgagactgtcagtctctcattcactctctctgtctctgatgctcaatctctt	ppe-miR6281	GTTAGAGATAGAGAGAGTGAG	5'	Diff	gp3	.(((((((.(((..((((((((((((((((((((((((((((...((.((......)).))..((((((..(((....(((...(((.....)))....))).....)))..)))))).))))))))))))))))))))))))))))..))).)))))))	159	48.8	-83	1.1	4	Low
75	91	ptc-miR6478_R-1	CCGACCTTAGCTCAGTTGGT	20	2	ptc-MIR6478,mdm-MIR482a,	ptc-MIR6478	aCCGACCTTAGCTCAGTTGGTGgagcggagggctgtaggtcgctggttggattccggcaaggtcggatttcaattttgtaatttcttttctcaccgaccttagttcagaagttgcattgttttgtctgttgaggtggt	ptc-miR6478	CCGACCTTAGCTCAGTTGGTG	5'	Diff	gp3	(((.((((((((.(((.(..((.(((...(..(((.((((((.((((((((.((((((...)))))).)))))).................)).)))))))))..)....))).))..)..)))...)))))))))))	138	47.8	-44.3	0.7	2176	High
76	92	ath-miR8175_L-2	TCCCCGGCAACGGCGCCA	18	2	ath-MIR8175,mdm-MIR482a,	ath-MIR8175	cttaaggcaatttgacctatatcaaatttggcaccgttgccggggatcgacccgggtcacccgcgtgacaggcgggaatacttaccacttagtacaacgacccaatatagtggtaagtattctcgcatgtcactcgggttcGATCCCCGGCAACGGCGCCAaatttgatatagctcaaatcgccttaag	ath-miR8175	GATCCCCGGCAACGGCGCCA	3'	Diff	gp3	((((((((.((((((.((((((((((((((((.(((((((((((((((((........(((((.((((((.((((((((((((((((((...................)))))))))))))))))).)))))).)))))))))))))))))))))).)))))))))))))))).)))))).))))))))	189	50.3	-127.6	1.3	1834	High
