# Supplementary material for: Chinese bayberry exosome-like nanoparticles attenuate DSS-induced colitis via immunomodulation, barrier restoration, and microbiota remodeling
Source: NPJ Sci Food. 2026 May 14;10:234. doi: 10.1038/s41538-026-00880-x (PMC13421505; doi:10.1038/s41538-026-00880-x)
Supplement: Supplementary file 5 — Supplementary Data 4 [file 41538_2026_880_MOESM5_ESM.xlsx]

## Sheet: level 1
Group	description	value.sum.mean	value.sum.sd	value.sum.se	p_value	sign
Water control	Cellular Processes	0.0398065	0.00149851	0.000670153	0.140858	-
Water control	Environmental Information Processing	0.150497	0.0184167	0.00823619	0.160414	-
Water control	Genetic Information Processing	0.21242	0.00773183	0.00345778	0.0113334	*
Water control	Human Diseases	0.00754752	0.000532352	0.000238075	0.0127784	*
Water control	Metabolism	0.44441	0.00807484	0.00361118	0.00814786	**
Water control	Organismal Systems	0.0077354	0.000647805	0.000289707	0.0124007	*
Water control	Unclassified	0.137585	0.00253323	0.0011329	0.00918669	**
DSS group	Cellular Processes	0.0374682	0.00147466	0.000659487	0.140858	-
DSS group	Environmental Information Processing	0.175661	0.00569171	0.00254541	0.160414	-
DSS group	Genetic Information Processing	0.182447	0.00565484	0.00252892	0.0113334	*
DSS group	Human Diseases	0.0102924	0.00117331	0.000524718	0.0127784	*
DSS group	Metabolism	0.416917	0.00871089	0.00389563	0.00814786	**
DSS group	Organismal Systems	0.00597986	0.000536343	0.00023986	0.0124007	*
DSS group	Unclassified	0.171234	0.0117262	0.00524413	0.00918669	**
DSS+BELNs	Cellular Processes	0.0387481	0.00211238	0.000944684	0.140858	-
DSS+BELNs	Environmental Information Processing	0.166456	0.0256475	0.0114699	0.160414	-
DSS+BELNs	Genetic Information Processing	0.205966	0.0124078	0.00554895	0.0113334	*
DSS+BELNs	Human Diseases	0.00734748	0.000935522	0.000418378	0.0127784	*
DSS+BELNs	Metabolism	0.436643	0.0112434	0.00502821	0.00814786	**
DSS+BELNs	Organismal Systems	0.00732287	0.000815051	0.000364502	0.0124007	*
DSS+BELNs	Unclassified	0.137517	0.00501884	0.00224449	0.00918669	**

## Sheet: level 2
Group	description	value.sum.mean	value.sum.sd	value.sum.se	p_value	sign
Water control	Amino Acid Metabolism	0.0893318	0.00300711	0.00134482	0.00680566	**
Water control	Biosynthesis of Other Secondary Metabolites	0.00876094	0.000383115	0.000171334	0.0357931	*
Water control	Cancers	0.00108507	0.00014834	6.63398e-05	0.690734	-
Water control	Carbohydrate Metabolism	0.102844	0.00243629	0.00108954	0.180866	-
Water control	Cardiovascular Diseases	5.96921e-06	8.35378e-07	3.73593e-07	0.00814786	**
Water control	Cell Growth and Death	0.00571233	0.00034245	0.000153148	0.00680566	**
Water control	Cell Motility	0.0314611	0.00189287	0.000846518	0.481909	-
Water control	Cellular Processes and Signaling	0.0434204	0.00105884	0.000473527	0.00900478	**
Water control	Circulatory System	9.03647e-06	1.48529e-06	6.64243e-07	0.00918669	**
Water control	Digestive System	0.000360957	0.000166389	7.44115e-05	0.275271	-
Water control	Endocrine System	0.00322436	0.000392459	0.000175513	0.0184997	*
Water control	Energy Metabolism	0.0539458	0.00152471	0.00068187	0.0208584	*
Water control	Environmental Adaptation	0.00190565	0.000100659	4.5016e-05	0.00489275	**
Water control	Enzyme Families	0.0243735	0.000470055	0.000210215	0.0544757	-
Water control	Excretory System	0.000164472	6.47723e-05	2.89671e-05	0.0323869	*
Water control	Folding, Sorting and Degradation	0.0258542	0.00155376	0.000694863	0.12493	-
Water control	Genetic Information Processing	0.0259862	0.00111156	0.000497103	0.0086517	**
Water control	Glycan Biosynthesis and Metabolism	0.0200772	0.0031667	0.00141619	0.229925	-
Water control	Immune System	0.000911924	5.78817e-05	2.58855e-05	0.0121552	*
Water control	Immune System Diseases	0.000497083	7.1362e-05	3.19141e-05	0.532592	-
Water control	Infectious Diseases	0.00396235	0.000247145	0.000110526	0.00814786	**
Water control	Lipid Metabolism	0.027877	0.00107502	0.000480762	0.0184997	*
Water control	Membrane Transport	0.129682	0.0175955	0.00786897	0.431711	-
Water control	Metabolic Diseases	0.00105922	0.000113561	5.0786e-05	0.107528	-
Water control	Metabolism	0.0199499	0.000607891	0.000271857	0.00814786	**
Water control	Metabolism of Cofactors and Vitamins	0.0369912	0.00157841	0.000705886	0.0665368	-
Water control	Metabolism of Other Amino Acids	0.0136287	0.000385299	0.000172311	0.0121552	*
Water control	Metabolism of Terpenoids and Polyketides	0.0132095	0.000511636	0.00022881	0.0154523	*
Water control	Nervous System	0.00115885	6.0782e-05	2.71825e-05	0.00927901	**
Water control	Neurodegenerative Diseases	0.000937832	0.000118583	5.3032e-05	0.0298969	*
Water control	Nucleotide Metabolism	0.0422379	0.000688118	0.000307736	0.00900478	**
Water control	Poorly Characterized	0.0482282	0.000403668	0.000180526	0.00814786	**
Water control	Replication and Repair	0.0957491	0.00543183	0.00242919	0.0113334	*
Water control	Sensory System	1.6008e-07	1.13879e-07	5.09282e-08	0.0245063	*
Water control	Signal Transduction	0.0190316	0.00109341	0.000488986	0.00752142	**
Water control	Signaling Molecules and Interaction	0.00178309	0.000217738	9.73753e-05	0.0544757	-
Water control	Transcription	0.0314531	0.00174804	0.000781748	0.0652193	-
Water control	Translation	0.0593631	0.00240235	0.00107437	0.00680566	**
Water control	Transport and Catabolism	0.00263312	0.000615501	0.00027526	0.236928	-
Water control	Xenobiotics Biodegradation and Metabolism	0.0111328	0.00058945	0.00026361	0.00900478	**
DSS group	Amino Acid Metabolism	0.0759698	0.00441494	0.00197442	0.00680566	**
DSS group	Biosynthesis of Other Secondary Metabolites	0.00705393	0.000926337	0.00041427	0.0357931	*
DSS group	Cancers	0.00105053	3.12593e-05	1.39796e-05	0.690734	-
DSS group	Carbohydrate Metabolism	0.100531	0.00198724	0.000888719	0.180866	-
DSS group	Cardiovascular Diseases	2.45717e-06	9.1858e-07	4.10801e-07	0.00814786	**
DSS group	Cell Growth and Death	0.0038384	0.000484188	0.000216535	0.00680566	**
DSS group	Cell Motility	0.0317294	0.00151384	0.000677011	0.481909	-
DSS group	Cellular Processes and Signaling	0.0520067	0.00259799	0.00116186	0.00900478	**
DSS group	Circulatory System	3.34853e-06	1.86308e-06	8.33196e-07	0.00918669	**
DSS group	Digestive System	0.000316535	2.4153e-05	1.08015e-05	0.275271	-
DSS group	Endocrine System	0.00216697	0.000306408	0.00013703	0.0184997	*
DSS group	Energy Metabolism	0.0487884	0.0018863	0.00084358	0.0208584	*
DSS group	Environmental Adaptation	0.00164111	0.000117852	5.27052e-05	0.00489275	**
DSS group	Enzyme Families	0.0235628	0.000597933	0.000267404	0.0544757	-
DSS group	Excretory System	0.000304457	7.83594e-05	3.50434e-05	0.0323869	*
DSS group	Folding, Sorting and Degradation	0.023782	0.000385446	0.000172376	0.12493	-
DSS group	Genetic Information Processing	0.0327363	0.00312059	0.00139557	0.0086517	**
DSS group	Glycan Biosynthesis and Metabolism	0.0217799	0.00127128	0.000568532	0.229925	-
DSS group	Immune System	0.000683072	9.7288e-05	4.35085e-05	0.0121552	*
DSS group	Immune System Diseases	0.00051273	2.52308e-05	1.12836e-05	0.532592	-
DSS group	Infectious Diseases	0.00603831	0.000808814	0.000361713	0.00814786	**
DSS group	Lipid Metabolism	0.025975	0.000447701	0.000200218	0.0184997	*
DSS group	Membrane Transport	0.148216	0.00567595	0.00253836	0.431711	-
DSS group	Metabolic Diseases	0.00123567	0.000182834	8.1766e-05	0.107528	-
DSS group	Metabolism	0.0296338	0.00319204	0.00142752	0.00814786	**
DSS group	Metabolism of Cofactors and Vitamins	0.034271	0.00112976	0.000505244	0.0665368	-
DSS group	Metabolism of Other Amino Acids	0.0153741	0.000825461	0.000369157	0.0121552	*
DSS group	Metabolism of Terpenoids and Polyketides	0.0117115	0.000257072	0.000114966	0.0154523	*
DSS group	Nervous System	0.000864277	0.000110307	4.9331e-05	0.00927901	**
DSS group	Neurodegenerative Diseases	0.00145273	0.000242333	0.000108375	0.0298969	*
DSS group	Nucleotide Metabolism	0.0364108	0.00126846	0.000567271	0.00900478	**
DSS group	Poorly Characterized	0.0568573	0.00293086	0.00131072	0.00814786	**
DSS group	Replication and Repair	0.0780469	0.00302814	0.00135423	0.0113334	*
DSS group	Sensory System	8.82085e-08	1.36841e-07	6.11972e-08	0.0245063	*
DSS group	Signal Transduction	0.0261043	0.00209465	0.000936758	0.00752142	**
DSS group	Signaling Molecules and Interaction	0.0013407	0.000220083	9.84239e-05	0.0544757	-
DSS group	Transcription	0.0342668	0.000675363	0.000302032	0.0652193	-
DSS group	Translation	0.0463518	0.00277175	0.00123956	0.00680566	**
DSS group	Transport and Catabolism	0.00190037	0.000207243	9.26817e-05	0.236928	-
DSS group	Xenobiotics Biodegradation and Metabolism	0.0154888	0.00161078	0.000720361	0.00900478	**
DSS+BELNs	Amino Acid Metabolism	0.0861884	0.0038293	0.00171252	0.00680566	**
DSS+BELNs	Biosynthesis of Other Secondary Metabolites	0.00902688	0.000810315	0.000362384	0.0357931	*
DSS+BELNs	Cancers	0.00102759	0.000184558	8.25367e-05	0.690734	-
DSS+BELNs	Carbohydrate Metabolism	0.103828	0.00390318	0.00174556	0.180866	-
DSS+BELNs	Cardiovascular Diseases	2.99462e-06	1.10371e-06	4.93594e-07	0.00814786	**
DSS+BELNs	Cell Growth and Death	0.00542888	0.000467409	0.000209032	0.00680566	**
DSS+BELNs	Cell Motility	0.0310101	0.00223826	0.00100098	0.481909	-
DSS+BELNs	Cellular Processes and Signaling	0.043634	0.00136731	0.000611479	0.00900478	**
DSS+BELNs	Circulatory System	3.56371e-06	1.30573e-06	5.83942e-07	0.00918669	**
DSS+BELNs	Digestive System	0.000232031	0.000270762	0.000121088	0.275271	-
DSS+BELNs	Endocrine System	0.00293746	0.000432824	0.000193565	0.0184997	*
DSS+BELNs	Energy Metabolism	0.0523385	0.00152315	0.000681175	0.0208584	*
DSS+BELNs	Environmental Adaptation	0.00204251	0.000100181	4.48024e-05	0.00489275	**
DSS+BELNs	Enzyme Families	0.0246099	0.000720678	0.000322297	0.0544757	-
DSS+BELNs	Excretory System	0.000135536	0.000109639	4.9032e-05	0.0323869	*
DSS+BELNs	Folding, Sorting and Degradation	0.0243531	0.00186841	0.000835579	0.12493	-
DSS+BELNs	Genetic Information Processing	0.0251438	0.00210511	0.000941436	0.0086517	**
DSS+BELNs	Glycan Biosynthesis and Metabolism	0.0187356	0.00540267	0.00241615	0.229925	-
DSS+BELNs	Immune System	0.000883656	7.53493e-05	3.36972e-05	0.0121552	*
DSS+BELNs	Immune System Diseases	0.000546075	9.89147e-05	4.4236e-05	0.532592	-
DSS+BELNs	Infectious Diseases	0.00379467	0.000466909	0.000208808	0.00814786	**
DSS+BELNs	Lipid Metabolism	0.0275917	0.00142667	0.000638028	0.0184997	*
DSS+BELNs	Membrane Transport	0.144912	0.0249749	0.0111691	0.431711	-
DSS+BELNs	Metabolic Diseases	0.000994468	0.000163342	7.30486e-05	0.107528	-
DSS+BELNs	Metabolism	0.0197009	0.000886142	0.000396295	0.00814786	**
DSS+BELNs	Metabolism of Cofactors and Vitamins	0.0345804	0.00216186	0.000966813	0.0665368	-
DSS+BELNs	Metabolism of Other Amino Acids	0.013676	0.000794494	0.000355309	0.0121552	*
DSS+BELNs	Metabolism of Terpenoids and Polyketides	0.0128065	0.00081789	0.000365772	0.0154523	*
DSS+BELNs	Nervous System	0.00108812	8.78223e-05	3.92753e-05	0.00927901	**
DSS+BELNs	Neurodegenerative Diseases	0.000981685	0.000239946	0.000107307	0.0298969	*
DSS+BELNs	Nucleotide Metabolism	0.0423496	0.00229977	0.00102849	0.00900478	**
DSS+BELNs	Poorly Characterized	0.0490382	0.00140443	0.000628079	0.00814786	**
DSS+BELNs	Replication and Repair	0.0919364	0.00841281	0.00376232	0.0113334	*
DSS+BELNs	Sensory System	0	0	0	0.0245063	*
DSS+BELNs	Signal Transduction	0.0198245	0.00125289	0.000560307	0.00752142	**
DSS+BELNs	Signaling Molecules and Interaction	0.00171986	0.000360779	0.000161345	0.0544757	-
DSS+BELNs	Transcription	0.032497	0.00254964	0.00114023	0.0652193	-
DSS+BELNs	Translation	0.0571791	0.00433924	0.00194057	0.00680566	**
DSS+BELNs	Transport and Catabolism	0.0023091	0.000960342	0.000429478	0.236928	-
DSS+BELNs	Xenobiotics Biodegradation and Metabolism	0.0109117	0.000185485	8.29513e-05	0.00900478	**

## Sheet: level 3
Group	description	value.sum.mean	value.sum.sd	value.sum.se	p_value	sign
Water control	ABC transporters	0.0339955	0.0061587	0.00275425	0.565525	-
Water control	Adipocytokine signaling pathway	0.00056207	0.000223403	9.99087e-05	0.210136	-
Water control	African trypanosomiasis	1.41375e-05	6.20466e-06	2.77481e-06	0.00814786	**
Water control	Alanine, aspartate and glutamate metabolism	0.0102749	0.000453432	0.000202781	0.00680566	**
Water control	alpha-Linolenic acid metabolism	6.56648e-05	3.32721e-05	1.48798e-05	0.00900478	**
Water control	Alzheimer's disease	0.000505757	2.63081e-05	1.17654e-05	0.249075	-
Water control	Amino acid metabolism	0.000907067	0.000271095	0.000121238	0.00447164	**
Water control	Amino acid related enzymes	0.0148593	0.000526281	0.00023536	0.00603608	**
Water control	Amino sugar and nucleotide sugar metabolism	0.0146651	0.000422788	0.000189077	0.0086517	**
Water control	Aminoacyl-tRNA biosynthesis	0.0117152	0.000422304	0.00018886	0.00680566	**
Water control	Aminobenzoate degradation	0.000666445	9.18142e-05	4.10606e-05	0.00900478	**
Water control	Amoebiasis	0.000147355	7.9075e-05	3.53634e-05	0.121238	-
Water control	Amyotrophic lateral sclerosis (ALS)	0.000108988	3.13172e-05	1.40055e-05	0.0113334	*
Water control	Antigen processing and presentation	0.000442586	3.41396e-05	1.52677e-05	0.00814786	**
Water control	Apoptosis	7.03028e-05	3.75074e-05	1.67738e-05	0.102284	-
Water control	Arachidonic acid metabolism	0.000158529	6.10576e-05	2.73058e-05	0.0478349	*
Water control	Arginine and proline metabolism	0.0105531	0.000490886	0.000219531	0.151072	-
Water control	Ascorbate and aldarate metabolism	0.000884601	0.00013476	6.02666e-05	0.00373503	**
Water control	Atrazine degradation	8.64606e-05	5.88766e-05	2.63304e-05	0.275271	-
Water control	Bacterial chemotaxis	0.00607359	0.000512452	0.000229176	0.0880368	-
Water control	Bacterial invasion of epithelial cells	1.7045e-05	7.19879e-06	3.2194e-06	0.00814786	**
Water control	Bacterial motility proteins	0.0142679	0.000855412	0.000382552	0.024234	*
Water control	Bacterial secretion system	0.00582956	0.000385171	0.000172254	0.00814786	**
Water control	Bacterial toxins	0.00144703	7.89135e-05	3.52912e-05	0.00900478	**
Water control	Basal transcription factors	3.79317e-07	1.07907e-07	4.82577e-08	0.402524	-
Water control	Base excision repair	0.0046327	0.000280857	0.000125603	0.00680566	**
Water control	Benzoate degradation	0.00129694	6.49162e-05	2.90314e-05	0.0131675	*
Water control	beta-Alanine metabolism	0.00130981	6.73389e-05	3.01149e-05	0.00900478	**
Water control	beta-Lactam resistance	0.000336292	0.00013423	6.00295e-05	0.107528	-
Water control	Betalain biosynthesis	2.23466e-07	4.25603e-08	1.90335e-08	0.133989	-
Water control	Bile secretion	5.60909e-08	3.93959e-08	1.76184e-08	0.542989	-
Water control	Biosynthesis and biodegradation of secondary metabolites	0.000479881	6.73166e-05	3.01049e-05	0.0086517	**
Water control	Biosynthesis of ansamycins	0.00113897	0.000121299	5.42464e-05	0.0270518	*
Water control	Biosynthesis of siderophore group nonribosomal peptides	8.77341e-05	3.94114e-05	1.76253e-05	0.00918669	**
Water control	Biosynthesis of type II polyketide backbone	0	0	0	0.367879	-
Water control	Biosynthesis of type II polyketide products	1.40876e-07	3.46036e-08	1.54752e-08	0.0188734	*
Water control	Biosynthesis of unsaturated fatty acids	0.00130397	5.54145e-05	2.47821e-05	0.140858	-
Water control	Biosynthesis of vancomycin group antibiotics	0.00051709	4.53097e-05	2.02631e-05	0.0357931	*
Water control	Biotin metabolism	0.00118222	0.00019445	8.69606e-05	0.07502	-
Water control	Bisphenol degradation	0.000530017	3.50724e-05	1.56848e-05	0.0254765	*
Water control	Bladder cancer	4.15796e-06	6.41029e-07	2.86677e-07	0.0086517	**
Water control	Butanoate metabolism	0.00496982	0.000157993	7.06565e-05	0.0127784	*
Water control	Butirosin and neomycin biosynthesis	0.00085445	3.8994e-05	1.74386e-05	0.0131675	*
Water control	C5-Branched dibasic acid metabolism	0.00229166	5.71764e-05	2.55701e-05	0.07502	-
Water control	Caffeine metabolism	1.22296e-07	7.12263e-08	3.18533e-08	0.252851	-
Water control	Calcium signaling pathway	5.68432e-08	3.42855e-08	1.53329e-08	0.0245063	*
Water control	Caprolactam degradation	2.00672e-05	2.01143e-06	8.9954e-07	0.0086517	**
Water control	Carbohydrate digestion and absorption	0.000176189	6.33806e-05	2.83447e-05	0.0239928	*
Water control	Carbohydrate metabolism	0.00150992	0.000236933	0.00010596	0.00918669	**
Water control	Carbon fixation in photosynthetic organisms	0.00613026	0.00015173	6.78556e-05	0.00373503	**
Water control	Carbon fixation pathways in prokaryotes	0.0088222	0.00117232	0.000524275	0.453845	-
Water control	Cardiac muscle contraction	8.98415e-06	1.48493e-06	6.64081e-07	0.00918669	**
Water control	Carotenoid biosynthesis	6.51145e-06	1.23905e-06	5.54119e-07	0.0380064	*
Water control	Cell cycle - Caulobacter	0.00563197	0.000305573	0.000136656	0.00680566	**
Water control	Cell division	0.000615553	0.000128176	5.7322e-05	0.133989	-
Water control	Cell motility and secretion	0.00197264	0.000183647	8.21295e-05	0.111917	-
Water control	Cellular antigens	0.000211919	0.000113375	5.07029e-05	0.810584	-
Water control	Chagas disease (American trypanosomiasis)	4.57918e-06	6.23679e-07	2.78918e-07	0.0086517	**
Water control	Chaperones and folding catalysts	0.0106329	0.00090001	0.000402497	0.467666	-
Water control	Chloroalkane and chloroalkene degradation	0.00149416	0.000182526	8.16279e-05	0.0497871	*
Water control	Chlorocyclohexane and chlorobenzene degradation	0.000174258	5.97311e-05	2.67126e-05	0.0177743	*
Water control	Cholinergic synapse	1.55864e-09	3.48522e-09	1.55864e-09	0.581086	-
Water control	Chromosome	0.0171159	0.00126801	0.000567072	0.0652193	-
Water control	Chronic myeloid leukemia	1.14523e-08	8.00251e-09	3.57883e-09	0.0428142	*
Water control	Citrate cycle (TCA cycle)	0.00553318	0.000784476	0.000350828	0.264477	-
Water control	Colorectal cancer	5.72646e-06	8.21547e-07	3.67407e-07	0.0086517	**
Water control	Cyanoamino acid metabolism	0.00301679	8.67703e-05	3.88049e-05	0.0132999	*
Water control	Cysteine and methionine metabolism	0.0100835	0.000223387	9.99016e-05	0.00305798	**
Water control	Cytochrome P450	2.21739e-08	2.42582e-08	1.08486e-08	0.0646844	-
Water control	Cytokine receptors	0	0	0	0.367879	-
Water control	Cytokine-cytokine receptor interaction	0	0	0	0.367879	-
Water control	Cytoskeleton proteins	0.00382614	0.000185754	8.30719e-05	0.00814786	**
Water control	D-Alanine metabolism	0.00108171	6.76077e-05	3.02351e-05	0.402524	-
Water control	D-Arginine and D-ornithine metabolism	3.84345e-06	4.3323e-07	1.93746e-07	0.121238	-
Water control	D-Glutamine and D-glutamate metabolism	0.00144489	9.94515e-05	4.44761e-05	0.0934807	-
Water control	Dioxin degradation	0.000423086	7.05367e-05	3.1545e-05	0.00814786	**
Water control	DNA repair and recombination proteins	0.0303575	0.00138045	0.000617354	0.0154523	*
Water control	DNA replication	0.00723859	0.000567113	0.00025362	0.0131675	*
Water control	DNA replication proteins	0.0138611	0.00102178	0.000456956	0.0113334	*
Water control	Drug metabolism - cytochrome P450	0.000202938	7.39364e-05	3.30654e-05	0.0086517	**
Water control	Drug metabolism - other enzymes	0.00339233	0.000216895	9.69984e-05	0.0154523	*
Water control	Electron transfer carriers	0.000302956	2.84067e-05	1.27038e-05	0.00305798	**
Water control	Endocytosis	8.8194e-09	1.28125e-08	5.72992e-09	0.316752	-
Water control	Energy metabolism	0.00823148	0.000794108	0.000355136	0.0270518	*
Water control	Epithelial cell signaling in Helicobacter pylori infection	0.00092357	4.72148e-05	2.11151e-05	0.0206508	*
Water control	ErbB signaling pathway	1.55864e-09	3.48522e-09	1.55864e-09	0.581086	-
Water control	Ether lipid metabolism	1.16393e-05	6.06562e-06	2.71263e-06	0.236928	-
Water control	Ethylbenzene degradation	0.000113437	2.90193e-05	1.29778e-05	0.00752142	**
Water control	Fatty acid biosynthesis	0.00521615	0.000214436	9.58987e-05	0.00603608	**
Water control	Fatty acid elongation in mitochondria	2.11484e-09	4.72892e-09	2.11484e-09	0.581086	-
Water control	Fatty acid metabolism	0.00154312	0.000209857	9.3851e-05	0.0127784	*
Water control	Fc gamma R-mediated phagocytosis	8.8194e-09	1.28125e-08	5.72992e-09	0.316752	-
Water control	Flagellar assembly	0.00729346	0.000594649	0.000265935	0.394554	-
Water control	Flavone and flavonol biosynthesis	1.66626e-05	2.01523e-05	9.01238e-06	0.00603608	**
Water control	Flavonoid biosynthesis	1.77725e-06	5.75708e-07	2.57465e-07	0.121238	-
Water control	Fluorobenzoate degradation	1.64147e-05	1.46774e-06	6.56394e-07	0.0086517	**
Water control	Folate biosynthesis	0.00241728	0.000269035	0.000120316	0.0347353	*
Water control	Fructose and mannose metabolism	0.00858644	0.000737338	0.000329748	0.99005	-
Water control	Function unknown	0.0119751	0.000279207	0.000124865	0.00752142	**
Water control	G protein-coupled receptors	0	0	0	0.361755	-
Water control	Galactose metabolism	0.00800017	0.000279335	0.000124922	0.0492917	*
Water control	Gastric acid secretion	5.38794e-08	3.71446e-08	1.66116e-08	0.0301087	*
Water control	General function prediction only	0.0362531	0.000289871	0.000129634	0.0614212	-
Water control	Geraniol degradation	0.000109852	4.00228e-05	1.78988e-05	0.00918669	**
Water control	Germination	0.000703818	3.78868e-05	1.69435e-05	0.0121552	*
Water control	Glioma	5.38794e-08	3.71446e-08	1.66116e-08	0.0301087	*
Water control	Glutamatergic synapse	0.00115874	6.07698e-05	2.71771e-05	0.00927901	**
Water control	Glutathione metabolism	0.00168657	0.000178888	8.00013e-05	0.00918669	**
Water control	Glycan biosynthesis and metabolism	0.000224831	8.62499e-05	3.85721e-05	0.00900478	**
Water control	Glycerolipid metabolism	0.00441961	0.000375111	0.000167755	0.0347353	*
Water control	Glycerophospholipid metabolism	0.00499269	8.81748e-05	3.9433e-05	0.00524752	**
Water control	Glycine, serine and threonine metabolism	0.00886282	0.000248362	0.000111071	0.0162445	*
Water control	Glycolysis / Gluconeogenesis	0.0112568	0.000615726	0.000275361	0.0262523	*
Water control	Glycosaminoglycan degradation	0.000749061	0.000429543	0.000192097	0.280832	-
Water control	Glycosphingolipid biosynthesis - ganglio series	0.000556903	0.000342629	0.000153228	0.0898153	-
Water control	Glycosphingolipid biosynthesis - globo series	0.00132756	0.000317763	0.000142108	0.0270518	*
Water control	Glycosphingolipid biosynthesis - lacto and neolacto series	7.99779e-09	1.78836e-08	7.99779e-09	0.367879	-
Water control	Glycosyltransferases	0.00244361	0.000213334	9.54058e-05	0.0132999	*
Water control	Glyoxylate and dicarboxylate metabolism	0.00452314	0.000176621	7.89875e-05	0.0086517	**
Water control	GnRH signaling pathway	6.26988e-08	3.56092e-08	1.59249e-08	0.0175194	*
Water control	Hematopoietic cell lineage	1.46422e-08	1.72307e-08	7.70582e-09	0.116378	-
Water control	Histidine metabolism	0.00502106	0.00037657	0.000168407	0.00603608	**
Water control	Homologous recombination	0.00962751	0.000432887	0.000193593	0.0113334	*
Water control	Huntington's disease	0.000263249	6.62941e-05	2.96476e-05	0.0254765	*
Water control	Hypertrophic cardiomyopathy (HCM)	2.42749e-07	3.46283e-08	1.54862e-08	0.0221482	*
Water control	Indole alkaloid biosynthesis	8.9627e-08	5.7464e-08	2.56987e-08	0.852144	-
Water control	Influenza A	5.72646e-06	8.21547e-07	3.67407e-07	0.0086517	**
Water control	Inorganic ion transport and metabolism	0.00151301	5.8269e-05	2.60587e-05	0.00918669	**
Water control	Inositol phosphate metabolism	0.000812872	6.05434e-05	2.70758e-05	0.18452	-
Water control	Insulin signaling pathway	0.00103746	6.60927e-05	2.95575e-05	0.00701293	**
Water control	Ion channels	0.00012414	4.39449e-05	1.96527e-05	0.0139818	*
Water control	Isoflavonoid biosynthesis	7.01455e-08	3.8673e-08	1.72951e-08	0.0971367	-
Water control	Isoquinoline alkaloid biosynthesis	0.000402828	5.63309e-05	2.51919e-05	0.062662	-
Water control	Limonene and pinene degradation	0.000217895	3.42892e-05	1.53346e-05	0.0154523	*
Water control	Linoleic acid metabolism	0.000525432	3.55127e-05	1.58818e-05	0.0127784	*
Water control	Lipid biosynthesis proteins	0.00620868	0.000476646	0.000213162	0.07502	-
Water control	Lipid metabolism	0.00147501	3.42079e-05	1.52982e-05	0.0845849	-
Water control	Lipoic acid metabolism	0.000473755	7.90285e-05	3.53426e-05	0.160414	-
Water control	Lipopolysaccharide biosynthesis	0.00114359	0.000355592	0.000159025	0.0127784	*
Water control	Lipopolysaccharide biosynthesis proteins	0.00219704	0.000533472	0.000238576	0.0127784	*
Water control	Long-term potentiation	5.38794e-08	3.71446e-08	1.66116e-08	0.0301087	*
Water control	Lysine biosynthesis	0.0079267	0.000160095	7.15966e-05	0.00752142	**
Water control	Lysine degradation	0.000842706	0.000123536	5.52471e-05	0.0206508	*
Water control	Lysosome	0.00115141	0.000368062	0.000164603	0.0270518	*
Water control	MAPK signaling pathway - yeast	0.00050361	2.64798e-05	1.18421e-05	0.0086517	**
Water control	Meiosis - yeast	4.27637e-06	5.24404e-07	2.3452e-07	0.280832	-
Water control	Melanogenesis	1.71367e-07	2.08756e-08	9.33587e-09	0.0254765	*
Water control	Membrane and intracellular structural molecules	0.00428764	0.000445893	0.000199409	0.00814786	**
Water control	Metabolism of cofactors and vitamins	0.000803845	9.59979e-05	4.29316e-05	0.00918669	**
Water control	Metabolism of xenobiotics by cytochrome P450	0.000192157	6.7864e-05	3.03497e-05	0.0086517	**
Water control	Methane metabolism	0.011207	0.000327825	0.000146608	0.00628242	**
Water control	Mineral absorption	1.56949e-05	5.34833e-06	2.39184e-06	0.0555762	-
Water control	Mismatch repair	0.00857795	0.000364396	0.000162963	0.00752142	**
Water control	N-Glycan biosynthesis	0.000330113	3.06368e-05	1.37012e-05	0.00814786	**
Water control	Naphthalene degradation	0.000768335	0.000110838	4.95681e-05	0.0298969	*
Water control	Neurotrophin signaling pathway	5.38794e-08	3.71446e-08	1.66116e-08	0.0301087	*
Water control	Nicotinate and nicotinamide metabolism	0.00413896	0.000170501	7.62504e-05	0.133989	-
Water control	Nitrogen metabolism	0.00679951	0.00013059	5.84015e-05	0.00752142	**
Water control	Nitrotoluene degradation	0.000808933	5.92983e-05	2.6519e-05	0.00752142	**
Water control	NOD-like receptor signaling pathway	0.000442666	3.41428e-05	1.52691e-05	0.0167392	*
Water control	Non-homologous end-joining	0.000163733	7.48751e-05	3.34852e-05	0.00628242	**
Water control	Notch signaling pathway	1.14523e-08	8.00251e-09	3.57883e-09	0.0428142	*
Water control	Novobiocin biosynthesis	0.00119438	7.79034e-05	3.48395e-05	0.140858	-
Water control	Nucleotide excision repair	0.00417413	0.000215494	9.6372e-05	0.00447164	**
Water control	Nucleotide metabolism	0.000844845	4.23167e-05	1.89246e-05	0.00814786	**
Water control	Olfactory transduction	5.38794e-08	3.71446e-08	1.66116e-08	0.0301087	*
Water control	One carbon pool by folate	0.00517353	0.000342277	0.000153071	0.00701293	**
Water control	Oocyte meiosis	5.38794e-08	3.71446e-08	1.66116e-08	0.0301087	*
Water control	Other glycan degradation	0.00304107	0.000684961	0.000306324	0.0206508	*
Water control	Other ion-coupled transporters	0.0117284	0.000284256	0.000127123	0.00814786	**
Water control	Other transporters	0.00358837	0.00013596	6.08033e-05	0.467666	-
Water control	Others	0.00748329	0.000251081	0.000112287	0.00918669	**
Water control	Oxidative phosphorylation	0.00963038	0.000357906	0.00016006	0.0270518	*
Water control	p53 signaling pathway	5.72646e-06	8.21547e-07	3.67407e-07	0.0086517	**
Water control	Pantothenate and CoA biosynthesis	0.00624829	7.7421e-05	3.46237e-05	0.00591656	**
Water control	Parkinson's disease	1.51519e-05	2.0693e-06	9.25421e-07	0.0544757	-
Water control	Pathways in cancer	0.000537568	7.3875e-05	3.30379e-05	0.298197	-
Water control	Penicillin and cephalosporin biosynthesis	4.18936e-05	2.45825e-05	1.09936e-05	0.00701293	**
Water control	Pentose and glucuronate interconversions	0.00496157	0.000753834	0.000337125	0.402524	-
Water control	Pentose phosphate pathway	0.00984304	0.00088208	0.000394478	0.0387742	*
Water control	Peptidases	0.0201465	0.000277642	0.000124165	0.00524752	**
Water control	Peptidoglycan biosynthesis	0.00828789	0.000434358	0.000194251	0.00524752	**
Water control	Peroxisome	0.0014817	0.000278187	0.000124409	0.336216	-
Water control	Pertussis	0.000217762	0.000107366	4.80155e-05	0.0086517	**
Water control	Phenylalanine metabolism	0.0013194	0.00019089	8.53686e-05	0.00752142	**
Water control	Phenylalanine, tyrosine and tryptophan biosynthesis	0.00849116	0.000337372	0.000150877	0.00524752	**
Water control	Phenylpropanoid biosynthesis	0.00159147	0.000128635	5.75271e-05	0.0492917	*
Water control	Phosphatidylinositol signaling system	0.000880038	9.19303e-05	4.11125e-05	0.810584	-
Water control	Phosphonate and phosphinate metabolism	0.000512273	8.05865e-05	3.60394e-05	0.18452	-
Water control	Phosphotransferase system (PTS)	0.00442535	0.00148751	0.000665232	0.0139818	*
Water control	Photosynthesis	0.00418798	0.000250051	0.000111826	0.0167392	*
Water control	Photosynthesis - antenna proteins	4.19274e-06	1.77264e-06	7.9275e-07	0.0183156	*
Water control	Photosynthesis proteins	0.00428815	0.00030163	0.000134893	0.0298969	*
Water control	Phototransduction	5.23208e-08	3.96415e-08	1.77282e-08	0.0681902	-
Water control	Phototransduction - fly	5.38794e-08	3.71446e-08	1.66116e-08	0.0301087	*
Water control	Plant-pathogen interaction	0.00190565	0.000100659	4.5016e-05	0.00489275	**
Water control	Polycyclic aromatic hydrocarbon degradation	5.01989e-06	4.08873e-07	1.82854e-07	0.0323869	*
Water control	Polyketide sugar unit biosynthesis	0.00177476	9.98566e-05	4.46572e-05	0.00918669	**
Water control	Pores ion channels	0.00281186	0.000675049	0.000301891	0.0492917	*
Water control	Porphyrin and chlorophyll metabolism	0.00890626	0.000346433	0.00015493	0.0184997	*
Water control	PPAR signaling pathway	0.00118162	0.000136674	6.11225e-05	0.0154523	*
Water control	Prenyltransferases	0.00220448	0.000230731	0.000103186	0.0139818	*
Water control	Primary bile acid biosynthesis	0.00016912	2.68034e-05	1.19868e-05	0.136695	-
Water control	Primary immunodeficiency	0.000496745	7.15079e-05	3.19793e-05	0.532592	-
Water control	Prion diseases	4.46859e-05	4.48948e-06	2.00776e-06	0.00814786	**
Water control	Progesterone-mediated oocyte maturation	0.000442586	3.41396e-05	1.52677e-05	0.00814786	**
Water control	Propanoate metabolism	0.0048725	0.000459559	0.000205521	0.062662	-
Water control	Prostate cancer	0.000442586	3.41396e-05	1.52677e-05	0.00814786	**
Water control	Proteasome	0.000443791	3.41891e-05	1.52899e-05	0.00814786	**
Water control	Protein digestion and absorption	0.000168911	0.000102509	4.58432e-05	0.102284	-
Water control	Protein export	0.00647963	0.00029783	0.000133193	0.00447164	**
Water control	Protein folding and associated processing	0.00640055	0.000442185	0.000197751	0.0270518	*
Water control	Protein kinases	0.00422702	0.000603035	0.000269685	0.0305009	*
Water control	Protein processing in endoplasmic reticulum	0.000717358	0.000122474	5.4772e-05	0.00701293	**
Water control	Proximal tubule bicarbonate reclamation	0.000164455	6.4771e-05	2.89665e-05	0.0323869	*
Water control	Purine metabolism	0.0231675	0.000414995	0.000185591	0.00900478	**
Water control	Pyrimidine metabolism	0.0190704	0.000315832	0.000141244	0.00900478	**
Water control	Pyruvate metabolism	0.0108239	0.000362592	0.000162156	0.0347353	*
Water control	Renal cell carcinoma	8.92448e-05	4.49291e-05	2.00929e-05	0.0804596	-
Water control	Renin-angiotensin system	3.8076e-07	1.0736e-07	4.80129e-08	0.0188734	*
Water control	Replication, recombination and repair proteins	0.00716804	0.000339064	0.000151634	0.00918669	**
Water control	Restriction enzyme	0.00137196	0.000269999	0.000120747	0.690734	-
Water control	Retinol metabolism	0.000162506	6.63274e-05	2.96625e-05	0.0262523	*
Water control	Riboflavin metabolism	0.00150855	9.74542e-05	4.35828e-05	0.00524752	**
Water control	Ribosome	0.0246847	0.00133658	0.000597736	0.00814786	**
Water control	Ribosome Biogenesis	0.0160522	0.000424411	0.000189803	0.00752142	**
Water control	Ribosome biogenesis in eukaryotes	0.000471465	2.48752e-05	1.11245e-05	0.650509	-
Water control	RIG-I-like receptor signaling pathway	2.66482e-05	1.96821e-05	8.80212e-06	0.826959	-
Water control	RNA degradation	0.0049445	0.000254804	0.000113952	0.00603608	**
Water control	RNA polymerase	0.00183965	8.22932e-05	3.68027e-05	0.00814786	**
Water control	RNA transport	0.000834602	8.39465e-05	3.7542e-05	0.0437178	*
Water control	Salivary secretion	5.23208e-08	3.96415e-08	1.77282e-08	0.0681902	-
Water control	Secondary bile acid biosynthesis	0.000168764	2.68013e-05	1.19859e-05	0.136695	-
Water control	Secretion system	0.0131931	0.000331309	0.000148166	0.0086517	**
Water control	Selenocompound metabolism	0.00346429	0.000153168	6.84986e-05	0.07502	-
Water control	Sesquiterpenoid biosynthesis	5.94e-08	5.01605e-08	2.24324e-08	0.0930317	-
Water control	Shigellosis	2.7352e-07	1.77905e-07	7.95616e-08	0.399898	-
Water control	Signal transduction mechanisms	0.00423452	0.000160129	7.16119e-05	0.00603608	**
Water control	Small cell lung cancer	5.72646e-06	8.21547e-07	3.67407e-07	0.0086517	**
Water control	Sphingolipid metabolism	0.00250627	0.000396923	0.000177509	0.0154523	*
Water control	Sporulation	0.0116616	0.00092205	0.000412353	0.0113334	*
Water control	Staphylococcus aureus infection	0.000161691	0.000114775	5.13289e-05	0.88692	-
Water control	Starch and sucrose metabolism	0.0108187	0.000755476	0.000337859	0.062662	-
Water control	Steroid biosynthesis	1.87838e-06	3.69215e-07	1.65118e-07	0.00918669	**
Water control	Steroid hormone biosynthesis	0.000315939	0.000197106	8.81484e-05	0.329559	-
Water control	Stilbenoid, diarylheptanoid and gingerol biosynthesis	1.03704e-06	3.64886e-07	1.63182e-07	0.0208584	*
Water control	Streptomycin biosynthesis	0.00347324	0.000122627	5.48407e-05	0.0086517	**
Water control	Styrene degradation	9.40367e-05	1.00532e-05	4.49591e-06	0.0221482	*
Water control	Sulfur metabolism	0.00287616	0.000169995	7.60239e-05	0.280832	-
Water control	Sulfur relay system	0.00262329	0.000129725	5.80147e-05	0.00752142	**
Water control	Synthesis and degradation of ketone bodies	0.000269532	4.60398e-05	2.05896e-05	0.208045	-
Water control	Systemic lupus erythematosus	3.38271e-07	1.56385e-07	6.99374e-08	0.0332541	*
Water control	Taurine and hypotaurine metabolism	0.00110849	0.000127788	5.71484e-05	0.0880368	-
Water control	Terpenoid backbone biosynthesis	0.00519619	0.000231805	0.000103666	0.00680566	**
Water control	Tetracycline biosynthesis	0.00143339	8.65705e-05	3.87155e-05	0.0167392	*
Water control	Thiamine metabolism	0.004081	0.000189912	8.49314e-05	0.00447164	**
Water control	Toluene degradation	0.000463899	8.0952e-05	3.62028e-05	0.0086517	**
Water control	Toxoplasmosis	5.72646e-06	8.21547e-07	3.67407e-07	0.0086517	**
Water control	Transcription factors	0.0187703	0.00196151	0.000877215	0.00752142	**
Water control	Transcription machinery	0.0108428	0.00030337	0.000135671	0.00447164	**
Water control	Transcription related proteins	1.36578e-05	3.96945e-06	1.77519e-06	0.00680566	**
Water control	Translation factors	0.00560485	0.000317724	0.000142091	0.00814786	**
Water control	Translation proteins	0.00902169	0.000376926	0.000168567	0.0555762	-
Water control	Transporters	0.0722384	0.0105933	0.00473748	0.594521	-
Water control	Tropane, piperidine and pyridine alkaloid biosynthesis	0.000846396	7.32182e-05	3.27442e-05	0.0127784	*
Water control	Tryptophan metabolism	0.000952197	8.39036e-05	3.75228e-05	0.0184997	*
Water control	Tuberculosis	0.00147911	8.66581e-05	3.87547e-05	0.0121552	*
Water control	Two-component system	0.0176478	0.00120276	0.000537891	0.00752142	**
Water control	Type I diabetes mellitus	0.000524003	5.48894e-05	2.45473e-05	0.0121552	*
Water control	Type II diabetes mellitus	0.000535216	5.88904e-05	2.63366e-05	0.208045	-
Water control	Tyrosine metabolism	0.00155525	7.35092e-05	3.28743e-05	0.024234	*
Water control	Ubiquinone and other terpenoid-quinone biosynthesis	0.000827717	0.000256397	0.000114664	0.0121552	*
Water control	Ubiquitin system	1.27806e-05	4.98896e-06	2.23113e-06	0.00900478	**
Water control	Valine, leucine and isoleucine biosynthesis	0.0065572	0.000180167	8.05731e-05	0.00396599	**
Water control	Valine, leucine and isoleucine degradation	0.00203246	0.000229724	0.000102736	0.310367	-
Water control	Various types of N-glycan biosynthesis	3.72338e-07	2.51894e-07	1.12651e-07	0.0270518	*
Water control	Vascular smooth muscle contraction	5.23208e-08	3.96415e-08	1.77282e-08	0.0681902	-
Water control	Vasopressin-regulated water reabsorption	1.73417e-08	3.87771e-08	1.73417e-08	0.361755	-
Water control	Vibrio cholerae infection	1.74187e-07	1.02806e-07	4.59763e-08	0.0614212	-
Water control	Vibrio cholerae pathogenic cycle	0.000985198	5.3963e-05	2.4133e-05	0.00900478	**
Water control	Viral myocarditis	5.72646e-06	8.21547e-07	3.67407e-07	0.0086517	**
Water control	Vitamin B6 metabolism	0.0018711	0.000118377	5.29396e-05	0.310367	-
Water control	Wnt signaling pathway	1.3011e-08	7.86948e-09	3.51934e-09	0.0564483	-
Water control	Xylene degradation	0.000383872	6.47815e-05	2.89711e-05	0.00680566	**
Water control	Zeatin biosynthesis	0.00052238	5.64769e-05	2.52572e-05	0.010358	*
DSS group	ABC transporters	0.0354065	0.00269746	0.00120634	0.565525	-
DSS group	Adipocytokine signaling pathway	0.000280797	5.78886e-05	2.58886e-05	0.210136	-
DSS group	African trypanosomiasis	0.000118726	3.64418e-05	1.62973e-05	0.00814786	**
DSS group	Alanine, aspartate and glutamate metabolism	0.00832837	0.000668963	0.000299169	0.00680566	**
DSS group	alpha-Linolenic acid metabolism	0.000368868	9.90949e-05	4.43166e-05	0.00900478	**
DSS group	Alzheimer's disease	0.00047347	2.59365e-05	1.15992e-05	0.249075	-
DSS group	Amino acid metabolism	0.00278191	0.00046476	0.000207847	0.00447164	**
DSS group	Amino acid related enzymes	0.0125093	0.000656724	0.000293696	0.00603608	**
DSS group	Amino sugar and nucleotide sugar metabolism	0.0125162	0.000803394	0.000359289	0.0086517	**
DSS group	Aminoacyl-tRNA biosynthesis	0.00858997	0.000753095	0.000336794	0.00680566	**
DSS group	Aminobenzoate degradation	0.00121644	0.00025311	0.000113194	0.00900478	**
DSS group	Amoebiasis	4.78028e-05	4.61003e-05	2.06167e-05	0.121238	-
DSS group	Amyotrophic lateral sclerosis (ALS)	0.000298354	6.60426e-05	2.95351e-05	0.0113334	*
DSS group	Antigen processing and presentation	0.000321916	3.46821e-05	1.55103e-05	0.00814786	**
DSS group	Apoptosis	1.45322e-05	9.35886e-06	4.18541e-06	0.102284	-
DSS group	Arachidonic acid metabolism	0.000312618	7.97778e-05	3.56777e-05	0.0478349	*
DSS group	Arginine and proline metabolism	0.00962894	0.000789113	0.000352902	0.151072	-
DSS group	Ascorbate and aldarate metabolism	0.00249839	0.000448659	0.000200646	0.00373503	**
DSS group	Atrazine degradation	4.95549e-05	3.13945e-05	1.404e-05	0.275271	-
DSS group	Bacterial chemotaxis	0.00517147	0.000503652	0.00022524	0.0880368	-
DSS group	Bacterial invasion of epithelial cells	0.000349098	0.000110212	4.92881e-05	0.00814786	**
DSS group	Bacterial motility proteins	0.0162335	0.00102568	0.0004587	0.024234	*
DSS group	Bacterial secretion system	0.00908423	0.00128276	0.000573667	0.00814786	**
DSS group	Bacterial toxins	0.000850958	0.000219008	9.79436e-05	0.00900478	**
DSS group	Basal transcription factors	1.12045e-05	2.46278e-05	1.10139e-05	0.402524	-
DSS group	Base excision repair	0.00372879	0.000145515	6.50764e-05	0.00680566	**
DSS group	Benzoate degradation	0.0019364	0.000303873	0.000135896	0.0131675	*
DSS group	beta-Alanine metabolism	0.00246187	0.000398267	0.00017811	0.00900478	**
DSS group	beta-Lactam resistance	0.000316506	7.75049e-05	3.46613e-05	0.107528	-
DSS group	Betalain biosynthesis	1.43794e-07	7.10927e-08	3.17936e-08	0.133989	-
DSS group	Bile secretion	2.47878e-07	4.44206e-07	1.98655e-07	0.542989	-
DSS group	Biosynthesis and biodegradation of secondary metabolites	0.00158359	0.000352014	0.000157425	0.0086517	**
DSS group	Biosynthesis of ansamycins	0.000791091	0.000166081	7.42736e-05	0.0270518	*
DSS group	Biosynthesis of siderophore group nonribosomal peptides	0.00129437	0.000394565	0.000176455	0.00918669	**
DSS group	Biosynthesis of type II polyketide backbone	4.1795e-09	9.34564e-09	4.1795e-09	0.367879	-
DSS group	Biosynthesis of type II polyketide products	5.53827e-08	5.31627e-08	2.37751e-08	0.0188734	*
DSS group	Biosynthesis of unsaturated fatty acids	0.00134062	4.79016e-05	2.14222e-05	0.140858	-
DSS group	Biosynthesis of vancomycin group antibiotics	0.000375397	6.38732e-05	2.8565e-05	0.0357931	*
DSS group	Biotin metabolism	0.00145844	0.000183874	8.22311e-05	0.07502	-
DSS group	Bisphenol degradation	0.000362583	7.77494e-05	3.47706e-05	0.0254765	*
DSS group	Bladder cancer	0.000118304	3.64434e-05	1.6298e-05	0.0086517	**
DSS group	Butanoate metabolism	0.00641281	0.00057747	0.000258252	0.0127784	*
DSS group	Butirosin and neomycin biosynthesis	0.000497315	0.00014345	6.41528e-05	0.0131675	*
DSS group	C5-Branched dibasic acid metabolism	0.0020898	0.000131435	5.87796e-05	0.07502	-
DSS group	Caffeine metabolism	6.65125e-08	6.16424e-08	2.75673e-08	0.252851	-
DSS group	Calcium signaling pathway	3.33727e-08	5.38333e-08	2.4075e-08	0.0245063	*
DSS group	Caprolactam degradation	0.000359258	0.000109452	4.89482e-05	0.0086517	**
DSS group	Carbohydrate digestion and absorption	0.000275324	4.84901e-05	2.16854e-05	0.0239928	*
DSS group	Carbohydrate metabolism	0.00252744	0.000323768	0.000144794	0.00918669	**
DSS group	Carbon fixation in photosynthetic organisms	0.0051707	0.000414231	0.00018525	0.00373503	**
DSS group	Carbon fixation pathways in prokaryotes	0.0078082	0.000373561	0.000167061	0.453845	-
DSS group	Cardiac muscle contraction	3.32066e-06	1.82088e-06	8.14322e-07	0.00918669	**
DSS group	Carotenoid biosynthesis	2.18319e-05	3.06287e-05	1.36976e-05	0.0380064	*
DSS group	Cell cycle - Caulobacter	0.00381656	0.000476282	0.000213	0.00680566	**
DSS group	Cell division	0.000736587	7.78337e-05	3.48083e-05	0.133989	-
DSS group	Cell motility and secretion	0.00226483	0.00016217	7.25245e-05	0.111917	-
DSS group	Cellular antigens	0.000192645	2.97204e-05	1.32914e-05	0.810584	-
DSS group	Chagas disease (American trypanosomiasis)	0.000118559	3.64122e-05	1.6284e-05	0.0086517	**
DSS group	Chaperones and folding catalysts	0.010521	0.000277388	0.000124052	0.467666	-
DSS group	Chloroalkane and chloroalkene degradation	0.0012484	9.5131e-05	4.25439e-05	0.0497871	*
DSS group	Chlorocyclohexane and chlorobenzene degradation	0.000329873	3.94303e-05	1.76338e-05	0.0177743	*
DSS group	Cholinergic synapse	2.29028e-09	5.12123e-09	2.29028e-09	0.581086	-
DSS group	Chromosome	0.0149264	0.000373261	0.000166928	0.0652193	-
DSS group	Chronic myeloid leukemia	3.20639e-09	7.16972e-09	3.20639e-09	0.0428142	*
DSS group	Citrate cycle (TCA cycle)	0.00545922	0.000204798	9.15884e-05	0.264477	-
DSS group	Colorectal cancer	2.33893e-06	8.76928e-07	3.92174e-07	0.0086517	**
DSS group	Cyanoamino acid metabolism	0.00210359	0.000376114	0.000168203	0.0132999	*
DSS group	Cysteine and methionine metabolism	0.00789262	0.000768041	0.000343478	0.00305798	**
DSS group	Cytochrome P450	2.20885e-08	1.78166e-08	7.96783e-09	0.0646844	-
DSS group	Cytokine receptors	8.35899e-10	1.86913e-09	8.35899e-10	0.367879	-
DSS group	Cytokine-cytokine receptor interaction	8.35899e-10	1.86913e-09	8.35899e-10	0.367879	-
DSS group	Cytoskeleton proteins	0.00260359	0.000339589	0.000151869	0.00814786	**
DSS group	D-Alanine metabolism	0.00101041	9.6691e-05	4.32415e-05	0.402524	-
DSS group	D-Arginine and D-ornithine metabolism	2.5785e-06	8.72584e-07	3.90231e-07	0.121238	-
DSS group	D-Glutamine and D-glutamate metabolism	0.00127369	6.86812e-05	3.07152e-05	0.0934807	-
DSS group	Dioxin degradation	0.00089972	0.000172799	7.72779e-05	0.00814786	**
DSS group	DNA repair and recombination proteins	0.026085	0.000667132	0.00029835	0.0154523	*
DSS group	DNA replication	0.00540898	0.000340137	0.000152114	0.0131675	*
DSS group	DNA replication proteins	0.0104422	0.0006251	0.000279553	0.0113334	*
DSS group	Drug metabolism - cytochrome P450	0.000658527	0.000186694	8.3492e-05	0.0086517	**
DSS group	Drug metabolism - other enzymes	0.00285191	0.000284656	0.000127302	0.0154523	*
DSS group	Electron transfer carriers	0.00132626	0.000296498	0.000132598	0.00305798	**
DSS group	Endocytosis	3.47704e-09	7.77491e-09	3.47704e-09	0.316752	-
DSS group	Energy metabolism	0.00985134	0.000728205	0.000325663	0.0270518	*
DSS group	Epithelial cell signaling in Helicobacter pylori infection	0.000790137	3.88632e-05	1.73802e-05	0.0206508	*
DSS group	ErbB signaling pathway	2.29028e-09	5.12123e-09	2.29028e-09	0.581086	-
DSS group	Ether lipid metabolism	1.47112e-05	2.91564e-05	1.30392e-05	0.236928	-
DSS group	Ethylbenzene degradation	0.000392694	0.000110547	4.94379e-05	0.00752142	**
DSS group	Fatty acid biosynthesis	0.0039377	0.000308225	0.000137843	0.00603608	**
DSS group	Fatty acid elongation in mitochondria	3.3436e-09	7.47651e-09	3.3436e-09	0.581086	-
DSS group	Fatty acid metabolism	0.00245448	0.000381591	0.000170653	0.0127784	*
DSS group	Fc gamma R-mediated phagocytosis	3.47704e-09	7.77491e-09	3.47704e-09	0.316752	-
DSS group	Flagellar assembly	0.00772086	0.00031866	0.000142509	0.394554	-
DSS group	Flavone and flavonol biosynthesis	0.000124331	3.84934e-05	1.72148e-05	0.00603608	**
DSS group	Flavonoid biosynthesis	2.33025e-06	1.02568e-06	4.58697e-07	0.121238	-
DSS group	Fluorobenzoate degradation	0.00024086	7.23094e-05	3.23377e-05	0.0086517	**
DSS group	Folate biosynthesis	0.00296162	0.000279345	0.000124927	0.0347353	*
DSS group	Fructose and mannose metabolism	0.00839908	0.000436578	0.000195244	0.99005	-
DSS group	Function unknown	0.0195778	0.00255981	0.00114478	0.00752142	**
DSS group	G protein-coupled receptors	1.79415e-06	4.01185e-06	1.79415e-06	0.361755	-
DSS group	Galactose metabolism	0.00747128	0.000271162	0.000121267	0.0492917	*
DSS group	Gastric acid secretion	3.01663e-08	4.71759e-08	2.10977e-08	0.0301087	*
DSS group	General function prediction only	0.0372795	0.000382092	0.000170877	0.0614212	-
DSS group	Geraniol degradation	0.000612055	0.000172316	7.70621e-05	0.00918669	**
DSS group	Germination	0.000339171	0.000100125	4.47775e-05	0.0121552	*
DSS group	Glioma	3.01663e-08	4.71759e-08	2.10977e-08	0.0301087	*
DSS group	Glutamatergic synapse	0.000864214	0.000110338	4.93447e-05	0.00927901	**
DSS group	Glutathione metabolism	0.00299896	0.000527396	0.000235859	0.00918669	**
DSS group	Glycan biosynthesis and metabolism	0.00101831	0.000261859	0.000117107	0.00900478	**
DSS group	Glycerolipid metabolism	0.00383134	0.000402301	0.000179915	0.0347353	*
DSS group	Glycerophospholipid metabolism	0.0058838	0.00024456	0.000109371	0.00524752	**
DSS group	Glycine, serine and threonine metabolism	0.00754922	0.000586732	0.000262395	0.0162445	*
DSS group	Glycolysis / Gluconeogenesis	0.0101469	0.000428805	0.000191767	0.0262523	*
DSS group	Glycosaminoglycan degradation	0.000286761	0.000101178	4.52481e-05	0.280832	-
DSS group	Glycosphingolipid biosynthesis - ganglio series	0.000125151	0.000106212	4.74995e-05	0.0898153	-
DSS group	Glycosphingolipid biosynthesis - globo series	0.000602122	0.000226411	0.000101254	0.0270518	*
DSS group	Glycosphingolipid biosynthesis - lacto and neolacto series	0	0	0	0.367879	-
DSS group	Glycosyltransferases	0.00389671	0.000585801	0.000261978	0.0132999	*
DSS group	Glyoxylate and dicarboxylate metabolism	0.00669787	0.000732089	0.0003274	0.0086517	**
DSS group	GnRH signaling pathway	3.36433e-08	4.49866e-08	2.01186e-08	0.0175194	*
DSS group	Hematopoietic cell lineage	1.29274e-08	1.39239e-08	6.22695e-09	0.116378	-
DSS group	Histidine metabolism	0.00318667	0.000603207	0.000269762	0.00603608	**
DSS group	Homologous recombination	0.00773035	0.000341622	0.000152778	0.0113334	*
DSS group	Huntington's disease	0.000511162	0.000114616	5.12576e-05	0.0254765	*
DSS group	Hypertrophic cardiomyopathy (HCM)	1.18237e-07	5.15952e-08	2.30741e-08	0.0221482	*
DSS group	Indole alkaloid biosynthesis	8.33806e-08	3.56125e-08	1.59264e-08	0.852144	-
DSS group	Influenza A	2.33893e-06	8.76928e-07	3.92174e-07	0.0086517	**
DSS group	Inorganic ion transport and metabolism	0.0038703	0.000730583	0.000326727	0.00918669	**
DSS group	Inositol phosphate metabolism	0.000750619	8.74816e-05	3.9123e-05	0.18452	-
DSS group	Insulin signaling pathway	0.000829763	7.96645e-05	3.5627e-05	0.00701293	**
DSS group	Ion channels	0.0002953	8.83464e-05	3.95097e-05	0.0139818	*
DSS group	Isoflavonoid biosynthesis	3.7846e-08	5.54703e-08	2.48071e-08	0.0971367	-
DSS group	Isoquinoline alkaloid biosynthesis	0.00057682	0.000130525	5.83726e-05	0.062662	-
DSS group	Limonene and pinene degradation	0.000489044	0.000113036	5.05511e-05	0.0154523	*
DSS group	Linoleic acid metabolism	0.00024578	0.000107023	4.78619e-05	0.0127784	*
DSS group	Lipid biosynthesis proteins	0.00549253	0.000127976	5.72326e-05	0.07502	-
DSS group	Lipid metabolism	0.00139924	3.9112e-05	1.74914e-05	0.0845849	-
DSS group	Lipoic acid metabolism	0.000517239	3.83936e-05	1.71701e-05	0.160414	-
DSS group	Lipopolysaccharide biosynthesis	0.00329491	0.000722088	0.000322928	0.0127784	*
DSS group	Lipopolysaccharide biosynthesis proteins	0.00563231	0.00117624	0.000526032	0.0127784	*
DSS group	Long-term potentiation	3.01663e-08	4.71759e-08	2.10977e-08	0.0301087	*
DSS group	Lysine biosynthesis	0.00541176	0.000814412	0.000364216	0.00752142	**
DSS group	Lysine degradation	0.00146161	0.000245591	0.000109832	0.0206508	*
DSS group	Lysosome	0.000492295	0.000221253	9.89475e-05	0.0270518	*
DSS group	MAPK signaling pathway - yeast	0.000347004	3.64234e-05	1.6289e-05	0.0086517	**
DSS group	Meiosis - yeast	4.93907e-06	2.56618e-06	1.14763e-06	0.280832	-
DSS group	Melanogenesis	7.7942e-08	6.67799e-08	2.98649e-08	0.0254765	*
DSS group	Membrane and intracellular structural molecules	0.00808007	0.00122543	0.000548027	0.00814786	**
DSS group	Metabolism of cofactors and vitamins	0.00167549	0.000340326	0.000152198	0.00918669	**
DSS group	Metabolism of xenobiotics by cytochrome P450	0.000658091	0.000186707	8.34978e-05	0.0086517	**
DSS group	Methane metabolism	0.00892313	0.000785383	0.000351234	0.00628242	**
DSS group	Mineral absorption	7.23545e-06	2.28712e-06	1.02283e-06	0.0555762	-
DSS group	Mismatch repair	0.00680356	0.000338354	0.000151317	0.00752142	**
DSS group	N-Glycan biosynthesis	0.000115596	5.88704e-05	2.63277e-05	0.00814786	**
DSS group	Naphthalene degradation	0.000820866	7.26796e-05	3.25033e-05	0.0298969	*
DSS group	Neurotrophin signaling pathway	3.01663e-08	4.71759e-08	2.10977e-08	0.0301087	*
DSS group	Nicotinate and nicotinamide metabolism	0.00391081	6.34189e-05	2.83618e-05	0.133989	-
DSS group	Nitrogen metabolism	0.00876502	0.000539473	0.00024126	0.00752142	**
DSS group	Nitrotoluene degradation	0.00119828	0.000143356	6.41105e-05	0.00752142	**
DSS group	NOD-like receptor signaling pathway	0.000335187	4.88737e-05	2.1857e-05	0.0167392	*
DSS group	Non-homologous end-joining	2.89457e-05	1.44788e-05	6.47511e-06	0.00628242	**
DSS group	Notch signaling pathway	3.20639e-09	7.16972e-09	3.20639e-09	0.0428142	*
DSS group	Novobiocin biosynthesis	0.00103658	0.000116775	5.22232e-05	0.140858	-
DSS group	Nucleotide excision repair	0.00289264	0.000328375	0.000146854	0.00447164	**
DSS group	Nucleotide metabolism	0.00200273	0.000400767	0.000179229	0.00814786	**
DSS group	Olfactory transduction	3.01663e-08	4.71759e-08	2.10977e-08	0.0301087	*
DSS group	One carbon pool by folate	0.00395271	0.000268976	0.00012029	0.00701293	**
DSS group	Oocyte meiosis	3.01663e-08	4.71759e-08	2.10977e-08	0.0301087	*
DSS group	Other glycan degradation	0.00145234	0.000522397	0.000233623	0.0206508	*
DSS group	Other ion-coupled transporters	0.0169194	0.00167818	0.000750504	0.00814786	**
DSS group	Other transporters	0.00350282	5.86359e-05	2.62228e-05	0.467666	-
DSS group	Others	0.00918597	0.000699981	0.000313041	0.00918669	**
DSS group	Oxidative phosphorylation	0.00896537	0.000427276	0.000191084	0.0270518	*
DSS group	p53 signaling pathway	2.33893e-06	8.76928e-07	3.92174e-07	0.0086517	**
DSS group	Pantothenate and CoA biosynthesis	0.00517767	0.000427047	0.000190981	0.00591656	**
DSS group	Parkinson's disease	8.11438e-06	3.42617e-06	1.53223e-06	0.0544757	-
DSS group	Pathways in cancer	0.000464927	1.67273e-05	7.4807e-06	0.298197	-
DSS group	Penicillin and cephalosporin biosynthesis	0.000130814	4.11213e-05	1.839e-05	0.00701293	**
DSS group	Pentose and glucuronate interconversions	0.00518364	0.00046853	0.000209533	0.402524	-
DSS group	Pentose phosphate pathway	0.00826902	0.000930224	0.000416009	0.0387742	*
DSS group	Peptidases	0.0180048	0.000837688	0.000374626	0.00524752	**
DSS group	Peptidoglycan biosynthesis	0.00637179	0.000446391	0.000199632	0.00524752	**
DSS group	Peroxisome	0.00140808	4.75998e-05	2.12873e-05	0.336216	-
DSS group	Pertussis	0.00202371	0.000594055	0.000265669	0.0086517	**
DSS group	Phenylalanine metabolism	0.00266358	0.000472	0.000211085	0.00752142	**
DSS group	Phenylalanine, tyrosine and tryptophan biosynthesis	0.00636001	0.000802631	0.000358947	0.00524752	**
DSS group	Phenylpropanoid biosynthesis	0.000958932	0.000338989	0.000151601	0.0492917	*
DSS group	Phosphatidylinositol signaling system	0.000877124	1.83394e-05	8.20165e-06	0.810584	-
DSS group	Phosphonate and phosphinate metabolism	0.000428494	3.34736e-05	1.49698e-05	0.18452	-
DSS group	Phosphotransferase system (PTS)	0.00862392	0.000952591	0.000426011	0.0139818	*
DSS group	Photosynthesis	0.00303775	0.000540541	0.000241737	0.0167392	*
DSS group	Photosynthesis - antenna proteins	1.33379e-05	6.24592e-06	2.79326e-06	0.0183156	*
DSS group	Photosynthesis proteins	0.00322534	0.000552146	0.000246927	0.0298969	*
DSS group	Phototransduction	2.7876e-08	4.25227e-08	1.90167e-08	0.0681902	-
DSS group	Phototransduction - fly	3.01663e-08	4.71759e-08	2.10977e-08	0.0301087	*
DSS group	Plant-pathogen interaction	0.00164111	0.000117852	5.27052e-05	0.00489275	**
DSS group	Polycyclic aromatic hydrocarbon degradation	2.05221e-06	5.34583e-07	2.39073e-07	0.0323869	*
DSS group	Polyketide sugar unit biosynthesis	0.00106001	0.000279981	0.000125211	0.00918669	**
DSS group	Pores ion channels	0.00426488	0.000589085	0.000263447	0.0492917	*
DSS group	Porphyrin and chlorophyll metabolism	0.00669522	0.00114899	0.000513844	0.0184997	*
DSS group	PPAR signaling pathway	0.000734224	0.00015331	6.85624e-05	0.0154523	*
DSS group	Prenyltransferases	0.00165752	8.30794e-05	3.71542e-05	0.0139818	*
DSS group	Primary bile acid biosynthesis	0.000122417	5.29138e-05	2.36638e-05	0.136695	-
DSS group	Primary immunodeficiency	0.000512642	2.52301e-05	1.12832e-05	0.532592	-
DSS group	Prion diseases	0.000161626	4.03954e-05	1.80654e-05	0.00814786	**
DSS group	Progesterone-mediated oocyte maturation	0.000321916	3.46821e-05	1.55103e-05	0.00814786	**
DSS group	Propanoate metabolism	0.00556953	0.000465694	0.000208264	0.062662	-
DSS group	Prostate cancer	0.000321916	3.46821e-05	1.55103e-05	0.00814786	**
DSS group	Proteasome	0.000322635	3.45897e-05	1.5469e-05	0.00814786	**
DSS group	Protein digestion and absorption	3.3669e-05	2.85381e-05	1.27626e-05	0.102284	-
DSS group	Protein export	0.00502223	0.000334316	0.00014951	0.00447164	**
DSS group	Protein folding and associated processing	0.00735978	0.000494153	0.000220992	0.0270518	*
DSS group	Protein kinases	0.00555797	0.00030311	0.000135555	0.0305009	*
DSS group	Protein processing in endoplasmic reticulum	0.000407027	6.78987e-05	3.03652e-05	0.00701293	**
DSS group	Proximal tubule bicarbonate reclamation	0.000304457	7.83594e-05	3.50434e-05	0.0323869	*
DSS group	Purine metabolism	0.020949	0.000452764	0.000202482	0.00900478	**
DSS group	Pyrimidine metabolism	0.0154619	0.000826734	0.000369727	0.00900478	**
DSS group	Pyruvate metabolism	0.0098802	9.94261e-05	4.44647e-05	0.0347353	*
DSS group	Renal cell carcinoma	0.000140669	2.45258e-05	1.09683e-05	0.0804596	-
DSS group	Renin-angiotensin system	1.61894e-07	8.8484e-08	3.95712e-08	0.0188734	*
DSS group	Replication, recombination and repair proteins	0.0127483	0.00215325	0.000962963	0.00918669	**
DSS group	Restriction enzyme	0.00126229	0.000153728	6.87491e-05	0.690734	-
DSS group	Retinol metabolism	0.00028732	7.95419e-05	3.55722e-05	0.0262523	*
DSS group	Riboflavin metabolism	0.00182071	6.61169e-05	2.95684e-05	0.00524752	**
DSS group	Ribosome	0.0179438	0.00145673	0.000651468	0.00814786	**
DSS group	Ribosome Biogenesis	0.0140686	0.000350833	0.000156897	0.00752142	**
DSS group	Ribosome biogenesis in eukaryotes	0.000453181	1.13653e-05	5.08272e-06	0.650509	-
DSS group	RIG-I-like receptor signaling pathway	2.59529e-05	3.28181e-05	1.46767e-05	0.826959	-
DSS group	RNA degradation	0.00400466	0.000230519	0.000103091	0.00603608	**
DSS group	RNA polymerase	0.00134774	9.39231e-05	4.20037e-05	0.00814786	**
DSS group	RNA transport	0.000769339	5.197e-05	2.32417e-05	0.0437178	*
DSS group	Salivary secretion	2.7876e-08	4.25227e-08	1.90167e-08	0.0681902	-
DSS group	Secondary bile acid biosynthesis	0.000122252	5.29228e-05	2.36678e-05	0.136695	-
DSS group	Secretion system	0.0224673	0.00329025	0.00147144	0.0086517	**
DSS group	Selenocompound metabolism	0.00369937	8.57265e-05	3.83381e-05	0.07502	-
DSS group	Sesquiterpenoid biosynthesis	3.39927e-08	4.11231e-08	1.83908e-08	0.0930317	-
DSS group	Shigellosis	2.34293e-07	3.60223e-07	1.61097e-07	0.399898	-
DSS group	Signal transduction mechanisms	0.00491243	0.000279499	0.000124996	0.00603608	**
DSS group	Small cell lung cancer	2.33893e-06	8.76928e-07	3.92174e-07	0.0086517	**
DSS group	Sphingolipid metabolism	0.0013057	0.000404686	0.000180981	0.0154523	*
DSS group	Sporulation	0.00579002	0.00212511	0.000950379	0.0113334	*
DSS group	Staphylococcus aureus infection	0.000181236	0.000235595	0.000105361	0.88692	-
DSS group	Starch and sucrose metabolism	0.00918646	0.000833705	0.000372844	0.062662	-
DSS group	Steroid biosynthesis	2.81872e-06	9.99927e-07	4.47181e-07	0.00918669	**
DSS group	Steroid hormone biosynthesis	0.000182206	2.31691e-05	1.03615e-05	0.329559	-
DSS group	Stilbenoid, diarylheptanoid and gingerol biosynthesis	4.96574e-07	3.53816e-07	1.58231e-07	0.0208584	*
DSS group	Streptomycin biosynthesis	0.00219775	0.000513584	0.000229682	0.0086517	**
DSS group	Styrene degradation	0.000175905	5.65809e-05	2.53038e-05	0.0221482	*
DSS group	Sulfur metabolism	0.00287958	6.86458e-05	3.06993e-05	0.280832	-
DSS group	Sulfur relay system	0.0033834	0.000247949	0.000110886	0.00752142	**
DSS group	Synthesis and degradation of ketone bodies	0.000357148	7.45255e-05	3.33288e-05	0.208045	-
DSS group	Systemic lupus erythematosus	8.83207e-08	8.12049e-08	3.63159e-08	0.0332541	*
DSS group	Taurine and hypotaurine metabolism	0.00139513	0.000195265	8.73252e-05	0.0880368	-
DSS group	Terpenoid backbone biosynthesis	0.00389968	0.000248887	0.000111306	0.00680566	**
DSS group	Tetracycline biosynthesis	0.00116837	6.55475e-05	2.93137e-05	0.0167392	*
DSS group	Thiamine metabolism	0.00324065	0.000301554	0.000134859	0.00447164	**
DSS group	Toluene degradation	0.00132074	0.000296723	0.000132699	0.0086517	**
DSS group	Toxoplasmosis	2.33893e-06	8.76928e-07	3.92174e-07	0.0086517	**
DSS group	Transcription factors	0.0255631	0.0016164	0.000722877	0.00752142	**
DSS group	Transcription machinery	0.00734475	0.0010715	0.000479188	0.00447164	**
DSS group	Transcription related proteins	0.000588115	0.000182107	8.14406e-05	0.00680566	**
DSS group	Translation factors	0.00452692	0.00020143	9.00821e-05	0.00814786	**
DSS group	Translation proteins	0.00838553	0.000137985	6.17088e-05	0.0555762	-
DSS group	Transporters	0.072634	0.00529339	0.00236728	0.594521	-
DSS group	Tropane, piperidine and pyridine alkaloid biosynthesis	0.00121173	0.000128527	5.74791e-05	0.0127784	*
DSS group	Tryptophan metabolism	0.00168206	0.000303997	0.000135952	0.0184997	*
DSS group	Tuberculosis	0.00114915	6.1723e-05	2.76034e-05	0.0121552	*
DSS group	Two-component system	0.0248801	0.00211512	0.00094591	0.00752142	**
DSS group	Type I diabetes mellitus	0.000769013	0.000175379	7.84321e-05	0.0121552	*
DSS group	Type II diabetes mellitus	0.000466658	1.16255e-05	5.1991e-06	0.208045	-
DSS group	Tyrosine metabolism	0.0018079	0.000169084	7.56164e-05	0.024234	*
DSS group	Ubiquinone and other terpenoid-quinone biosynthesis	0.00240188	0.000587552	0.000262761	0.0121552	*
DSS group	Ubiquitin system	0.000121071	3.59274e-05	1.60672e-05	0.00900478	**
DSS group	Valine, leucine and isoleucine biosynthesis	0.0052373	0.000479789	0.000214568	0.00396599	**
DSS group	Valine, leucine and isoleucine degradation	0.00225041	0.000163231	7.29989e-05	0.310367	-
DSS group	Various types of N-glycan biosynthesis	2.15913e-06	2.54401e-06	1.13772e-06	0.0270518	*
DSS group	Vascular smooth muscle contraction	2.7876e-08	4.25227e-08	1.90167e-08	0.0681902	-
DSS group	Vasopressin-regulated water reabsorption	0	0	0	0.361755	-
DSS group	Vibrio cholerae infection	5.87581e-08	5.00355e-08	2.23765e-08	0.0614212	-
DSS group	Vibrio cholerae pathogenic cycle	0.00125492	9.80274e-05	4.38392e-05	0.00900478	**
DSS group	Viral myocarditis	2.33893e-06	8.76928e-07	3.92174e-07	0.0086517	**
DSS group	Vitamin B6 metabolism	0.00184677	9.22269e-05	4.12451e-05	0.310367	-
DSS group	Wnt signaling pathway	5.49668e-09	1.22909e-08	5.49668e-09	0.0564483	-
DSS group	Xylene degradation	0.000766695	0.000131292	5.87154e-05	0.00680566	**
DSS group	Zeatin biosynthesis	0.000342001	3.77154e-05	1.68668e-05	0.010358	*
DSS+BELNs	ABC transporters	0.0397674	0.00844859	0.00377832	0.565525	-
DSS+BELNs	Adipocytokine signaling pathway	0.000348965	0.000268353	0.000120011	0.210136	-
DSS+BELNs	African trypanosomiasis	1.08424e-05	7.92683e-06	3.54499e-06	0.00814786	**
DSS+BELNs	Alanine, aspartate and glutamate metabolism	0.00982376	0.000654376	0.000292646	0.00680566	**
DSS+BELNs	alpha-Linolenic acid metabolism	7.44787e-05	7.10429e-05	3.17714e-05	0.00900478	**
DSS+BELNs	Alzheimer's disease	0.000476347	5.05032e-05	2.25857e-05	0.249075	-
DSS+BELNs	Amino acid metabolism	0.00125756	0.000354616	0.000158589	0.00447164	**
DSS+BELNs	Amino acid related enzymes	0.0144082	0.000681971	0.000304987	0.00603608	**
DSS+BELNs	Amino sugar and nucleotide sugar metabolism	0.0148839	0.000619925	0.000277239	0.0086517	**
DSS+BELNs	Aminoacyl-tRNA biosynthesis	0.0112963	0.000823565	0.00036831	0.00680566	**
DSS+BELNs	Aminobenzoate degradation	0.000626527	0.000125561	5.61524e-05	0.00900478	**
DSS+BELNs	Amoebiasis	0.000120759	0.000126629	5.66302e-05	0.121238	-
DSS+BELNs	Amyotrophic lateral sclerosis (ALS)	0.000128546	7.30312e-05	3.26606e-05	0.0113334	*
DSS+BELNs	Antigen processing and presentation	0.000430514	3.44178e-05	1.53921e-05	0.00814786	**
DSS+BELNs	Apoptosis	4.33134e-05	5.50366e-05	2.46131e-05	0.102284	-
DSS+BELNs	Arachidonic acid metabolism	0.00017649	9.15034e-05	4.09216e-05	0.0478349	*
DSS+BELNs	Arginine and proline metabolism	0.0100281	0.00104719	0.000468316	0.151072	-
DSS+BELNs	Ascorbate and aldarate metabolism	0.00109919	0.000172715	7.72406e-05	0.00373503	**
DSS+BELNs	Atrazine degradation	3.99168e-05	2.82951e-05	1.26539e-05	0.275271	-
DSS+BELNs	Bacterial chemotaxis	0.00605598	0.000632036	0.000282655	0.0880368	-
DSS+BELNs	Bacterial invasion of epithelial cells	1.45368e-05	9.3701e-06	4.19044e-06	0.00814786	**
DSS+BELNs	Bacterial motility proteins	0.0140446	0.00100085	0.000447592	0.024234	*
DSS+BELNs	Bacterial secretion system	0.00553679	0.000745399	0.000333352	0.00814786	**
DSS+BELNs	Bacterial toxins	0.00142486	0.000134805	6.02867e-05	0.00900478	**
DSS+BELNs	Basal transcription factors	2.60277e-06	3.17041e-06	1.41785e-06	0.402524	-
DSS+BELNs	Base excision repair	0.00445783	0.000353132	0.000157925	0.00680566	**
DSS+BELNs	Benzoate degradation	0.00123145	0.000219968	9.83727e-05	0.0131675	*
DSS+BELNs	beta-Alanine metabolism	0.00132627	0.000209867	9.38556e-05	0.00900478	**
DSS+BELNs	beta-Lactam resistance	0.00049319	0.000142239	6.36112e-05	0.107528	-
DSS+BELNs	Betalain biosynthesis	2.0016e-07	3.78902e-08	1.6945e-08	0.133989	-
DSS+BELNs	Bile secretion	4.48055e-08	9.95436e-08	4.45173e-08	0.542989	-
DSS+BELNs	Biosynthesis and biodegradation of secondary metabolites	0.000502478	0.000129716	5.80109e-05	0.0086517	**
DSS+BELNs	Biosynthesis of ansamycins	0.00119862	0.000180201	8.05883e-05	0.0270518	*
DSS+BELNs	Biosynthesis of siderophore group nonribosomal peptides	9.95448e-05	8.53572e-05	3.81729e-05	0.00918669	**
DSS+BELNs	Biosynthesis of type II polyketide backbone	0	0	0	0.367879	-
DSS+BELNs	Biosynthesis of type II polyketide products	6.89163e-08	2.15845e-08	9.65288e-09	0.0188734	*
DSS+BELNs	Biosynthesis of unsaturated fatty acids	0.00137668	3.59709e-05	1.60867e-05	0.140858	-
DSS+BELNs	Biosynthesis of vancomycin group antibiotics	0.00053969	9.27318e-05	4.14709e-05	0.0357931	*
DSS+BELNs	Biotin metabolism	0.00109508	0.00034693	0.000155152	0.07502	-
DSS+BELNs	Bisphenol degradation	0.000528741	9.65852e-05	4.31942e-05	0.0254765	*
DSS+BELNs	Bladder cancer	9.34113e-06	7.91984e-06	3.54186e-06	0.0086517	**
DSS+BELNs	Butanoate metabolism	0.00484688	0.000525458	0.000234992	0.0127784	*
DSS+BELNs	Butirosin and neomycin biosynthesis	0.000836845	0.000103184	4.61455e-05	0.0131675	*
DSS+BELNs	C5-Branched dibasic acid metabolism	0.00215019	0.000169197	7.56671e-05	0.07502	-
DSS+BELNs	Caffeine metabolism	7.92991e-08	2.57404e-08	1.15115e-08	0.252851	-
DSS+BELNs	Calcium signaling pathway	0	0	0	0.0245063	*
DSS+BELNs	Caprolactam degradation	4.1737e-05	2.71955e-05	1.21622e-05	0.0086517	**
DSS+BELNs	Carbohydrate digestion and absorption	0.000105648	0.000110112	4.92435e-05	0.0239928	*
DSS+BELNs	Carbohydrate metabolism	0.00158824	0.000362813	0.000162255	0.00918669	**
DSS+BELNs	Carbon fixation in photosynthetic organisms	0.0063089	0.000109039	4.87638e-05	0.00373503	**
DSS+BELNs	Carbon fixation pathways in prokaryotes	0.00799973	0.00169122	0.000756336	0.453845	-
DSS+BELNs	Cardiac muscle contraction	3.56371e-06	1.30573e-06	5.83942e-07	0.00918669	**
DSS+BELNs	Carotenoid biosynthesis	1.86591e-05	1.46823e-05	6.5661e-06	0.0380064	*
DSS+BELNs	Cell cycle - Caulobacter	0.00537271	0.000416714	0.00018636	0.00680566	**
DSS+BELNs	Cell division	0.00058626	0.000199227	8.90972e-05	0.133989	-
DSS+BELNs	Cell motility and secretion	0.002292	0.000357285	0.000159783	0.111917	-
DSS+BELNs	Cellular antigens	0.000212033	0.0001757	7.85753e-05	0.810584	-
DSS+BELNs	Chagas disease (American trypanosomiasis)	9.6513e-06	7.8134e-06	3.49426e-06	0.0086517	**
DSS+BELNs	Chaperones and folding catalysts	0.00996093	0.00133535	0.000597184	0.467666	-
DSS+BELNs	Chloroalkane and chloroalkene degradation	0.00147477	0.000212279	9.49341e-05	0.0497871	*
DSS+BELNs	Chlorocyclohexane and chlorobenzene degradation	0.000204811	7.46751e-05	3.33957e-05	0.0177743	*
DSS+BELNs	Cholinergic synapse	0	0	0	0.581086	-
DSS+BELNs	Chromosome	0.0162407	0.00192973	0.000863003	0.0652193	-
DSS+BELNs	Chronic myeloid leukemia	0	0	0	0.0428142	*
DSS+BELNs	Citrate cycle (TCA cycle)	0.00494293	0.00125421	0.000560898	0.264477	-
DSS+BELNs	Colorectal cancer	2.80534e-06	1.02478e-06	4.58294e-07	0.0086517	**
DSS+BELNs	Cyanoamino acid metabolism	0.00306243	0.000263428	0.000117808	0.0132999	*
DSS+BELNs	Cysteine and methionine metabolism	0.00955934	0.000277689	0.000124186	0.00305798	**
DSS+BELNs	Cytochrome P450	0	0	0	0.0646844	-
DSS+BELNs	Cytokine receptors	0	0	0	0.367879	-
DSS+BELNs	Cytokine-cytokine receptor interaction	0	0	0	0.367879	-
DSS+BELNs	Cytoskeleton proteins	0.0036856	0.00031069	0.000138945	0.00814786	**
DSS+BELNs	D-Alanine metabolism	0.00101087	0.000108943	4.87208e-05	0.402524	-
DSS+BELNs	D-Arginine and D-ornithine metabolism	6.64114e-06	5.94271e-06	2.65766e-06	0.121238	-
DSS+BELNs	D-Glutamine and D-glutamate metabolism	0.00140218	0.000157113	7.0263e-05	0.0934807	-
DSS+BELNs	Dioxin degradation	0.000368882	8.75959e-05	3.91741e-05	0.00814786	**
DSS+BELNs	DNA repair and recombination proteins	0.0294291	0.00231486	0.00103524	0.0154523	*
DSS+BELNs	DNA replication	0.00696228	0.000886981	0.00039667	0.0131675	*
DSS+BELNs	DNA replication proteins	0.013295	0.00157735	0.000705412	0.0113334	*
DSS+BELNs	Drug metabolism - cytochrome P450	0.000166416	0.000111795	4.99964e-05	0.0086517	**
DSS+BELNs	Drug metabolism - other enzymes	0.00360815	0.000313099	0.000140022	0.0154523	*
DSS+BELNs	Electron transfer carriers	0.000376926	5.11388e-05	2.287e-05	0.00305798	**
DSS+BELNs	Endocytosis	0	0	0	0.316752	-
DSS+BELNs	Energy metabolism	0.00765123	0.000960043	0.000429344	0.0270518	*
DSS+BELNs	Epithelial cell signaling in Helicobacter pylori infection	0.000881755	7.27651e-05	3.25416e-05	0.0206508	*
DSS+BELNs	ErbB signaling pathway	0	0	0	0.581086	-
DSS+BELNs	Ether lipid metabolism	7.23242e-06	4.94385e-06	2.21096e-06	0.236928	-
DSS+BELNs	Ethylbenzene degradation	9.16446e-05	5.9749e-05	2.67206e-05	0.00752142	**
DSS+BELNs	Fatty acid biosynthesis	0.00498719	0.000334487	0.000149587	0.00603608	**
DSS+BELNs	Fatty acid elongation in mitochondria	0	0	0	0.581086	-
DSS+BELNs	Fatty acid metabolism	0.0014707	0.000387692	0.000173381	0.0127784	*
DSS+BELNs	Fc gamma R-mediated phagocytosis	0	0	0	0.316752	-
DSS+BELNs	Flagellar assembly	0.00722397	0.000747278	0.000334193	0.394554	-
DSS+BELNs	Flavone and flavonol biosynthesis	2.57296e-05	1.83051e-05	8.18629e-06	0.00603608	**
DSS+BELNs	Flavonoid biosynthesis	4.45476e-06	2.88111e-06	1.28847e-06	0.121238	-
DSS+BELNs	Fluorobenzoate degradation	3.33415e-05	2.09821e-05	9.38348e-06	0.0086517	**
DSS+BELNs	Folate biosynthesis	0.00219157	0.000520967	0.000232983	0.0347353	*
DSS+BELNs	Fructose and mannose metabolism	0.00884815	0.00128166	0.000573174	0.99005	-
DSS+BELNs	Function unknown	0.0124055	0.000810345	0.000362397	0.00752142	**
DSS+BELNs	G protein-coupled receptors	1.68153e-08	2.39465e-08	1.07092e-08	0.361755	-
DSS+BELNs	Galactose metabolism	0.00793797	0.000469384	0.000209915	0.0492917	*
DSS+BELNs	Gastric acid secretion	0	0	0	0.0301087	*
DSS+BELNs	General function prediction only	0.0366327	0.00072096	0.000322423	0.0614212	-
DSS+BELNs	Geraniol degradation	0.000114907	8.53519e-05	3.81705e-05	0.00918669	**
DSS+BELNs	Germination	0.000768197	0.000223175	9.98069e-05	0.0121552	*
DSS+BELNs	Glioma	0	0	0	0.0301087	*
DSS+BELNs	Glutamatergic synapse	0.00108812	8.78223e-05	3.92753e-05	0.00927901	**
DSS+BELNs	Glutathione metabolism	0.00168204	0.000336151	0.000150331	0.00918669	**
DSS+BELNs	Glycan biosynthesis and metabolism	0.000198967	0.000131617	5.88608e-05	0.00900478	**
DSS+BELNs	Glycerolipid metabolism	0.00486926	0.000571398	0.000255537	0.0347353	*
DSS+BELNs	Glycerophospholipid metabolism	0.00511708	0.000214787	9.60557e-05	0.00524752	**
DSS+BELNs	Glycine, serine and threonine metabolism	0.0086233	0.000348577	0.000155889	0.0162445	*
DSS+BELNs	Glycolysis / Gluconeogenesis	0.011428	0.000810202	0.000362333	0.0262523	*
DSS+BELNs	Glycosaminoglycan degradation	0.000536513	0.000698396	0.000312332	0.280832	-
DSS+BELNs	Glycosphingolipid biosynthesis - ganglio series	0.000393964	0.00054741	0.000244809	0.0898153	-
DSS+BELNs	Glycosphingolipid biosynthesis - globo series	0.00121974	0.000592465	0.000264958	0.0270518	*
DSS+BELNs	Glycosphingolipid biosynthesis - lacto and neolacto series	0	0	0	0.367879	-
DSS+BELNs	Glycosyltransferases	0.00236879	0.000515509	0.000230543	0.0132999	*
DSS+BELNs	Glyoxylate and dicarboxylate metabolism	0.00451914	0.000291716	0.000130459	0.0086517	**
DSS+BELNs	GnRH signaling pathway	0	0	0	0.0175194	*
DSS+BELNs	Hematopoietic cell lineage	0	0	0	0.116378	-
DSS+BELNs	Histidine metabolism	0.00464399	0.000540856	0.000241878	0.00603608	**
DSS+BELNs	Homologous recombination	0.00928359	0.000842648	0.000376844	0.0113334	*
DSS+BELNs	Huntington's disease	0.000296793	0.000106633	4.76879e-05	0.0254765	*
DSS+BELNs	Hypertrophic cardiomyopathy (HCM)	1.89281e-07	1.08866e-07	4.86861e-08	0.0221482	*
DSS+BELNs	Indole alkaloid biosynthesis	1.00155e-07	3.78563e-08	1.69298e-08	0.852144	-
DSS+BELNs	Influenza A	2.80534e-06	1.02478e-06	4.58294e-07	0.0086517	**
DSS+BELNs	Inorganic ion transport and metabolism	0.00156755	0.000186729	8.35078e-05	0.00918669	**
DSS+BELNs	Inositol phosphate metabolism	0.000865929	0.000167157	7.47548e-05	0.18452	-
DSS+BELNs	Insulin signaling pathway	0.00108393	1.92586e-05	8.6127e-06	0.00701293	**
DSS+BELNs	Ion channels	8.29442e-05	6.59909e-05	2.9512e-05	0.0139818	*
DSS+BELNs	Isoflavonoid biosynthesis	1.74699e-08	1.71247e-08	7.65842e-09	0.0971367	-
DSS+BELNs	Isoquinoline alkaloid biosynthesis	0.000442239	0.000130709	5.8455e-05	0.062662	-
DSS+BELNs	Limonene and pinene degradation	0.000265834	0.000126941	5.67696e-05	0.0154523	*
DSS+BELNs	Linoleic acid metabolism	0.000524936	9.67193e-05	4.32542e-05	0.0127784	*
DSS+BELNs	Lipid biosynthesis proteins	0.00566178	0.000488027	0.000218253	0.07502	-
DSS+BELNs	Lipid metabolism	0.00147089	7.73033e-05	3.45711e-05	0.0845849	-
DSS+BELNs	Lipoic acid metabolism	0.000424864	0.000143248	6.40625e-05	0.160414	-
DSS+BELNs	Lipopolysaccharide biosynthesis	0.0011735	0.000759756	0.000339773	0.0127784	*
DSS+BELNs	Lipopolysaccharide biosynthesis proteins	0.00225843	0.00114143	0.000510463	0.0127784	*
DSS+BELNs	Long-term potentiation	0	0	0	0.0301087	*
DSS+BELNs	Lysine biosynthesis	0.0076922	0.000394433	0.000176396	0.00752142	**
DSS+BELNs	Lysine degradation	0.000940454	0.000271102	0.000121241	0.0206508	*
DSS+BELNs	Lysosome	0.00103706	0.000643919	0.00028797	0.0270518	*
DSS+BELNs	MAPK signaling pathway - yeast	0.000524574	5.63792e-05	2.52135e-05	0.0086517	**
DSS+BELNs	Meiosis - yeast	1.00502e-05	5.99085e-06	2.67919e-06	0.280832	-
DSS+BELNs	Melanogenesis	1.00005e-07	2.37431e-08	1.06182e-08	0.0254765	*
DSS+BELNs	Membrane and intracellular structural molecules	0.00427701	0.000882664	0.000394739	0.00814786	**
DSS+BELNs	Metabolism of cofactors and vitamins	0.000776368	0.000175325	7.84078e-05	0.00918669	**
DSS+BELNs	Metabolism of xenobiotics by cytochrome P450	0.000164921	0.000112211	5.01822e-05	0.0086517	**
DSS+BELNs	Methane metabolism	0.0102656	0.000607717	0.000271779	0.00628242	**
DSS+BELNs	Mineral absorption	1.31676e-05	9.8727e-06	4.41521e-06	0.0555762	-
DSS+BELNs	Mismatch repair	0.00828303	0.000708331	0.000316775	0.00752142	**
DSS+BELNs	N-Glycan biosynthesis	0.000319684	4.6698e-05	2.0884e-05	0.00814786	**
DSS+BELNs	Naphthalene degradation	0.000653297	1.94897e-05	8.71605e-06	0.0298969	*
DSS+BELNs	Neurotrophin signaling pathway	0	0	0	0.0301087	*
DSS+BELNs	Nicotinate and nicotinamide metabolism	0.00398303	0.000211522	9.45957e-05	0.133989	-
DSS+BELNs	Nitrogen metabolism	0.00663318	0.000269415	0.000120486	0.00752142	**
DSS+BELNs	Nitrotoluene degradation	0.000779814	0.000108598	4.85664e-05	0.00752142	**
DSS+BELNs	NOD-like receptor signaling pathway	0.000435125	3.56136e-05	1.59269e-05	0.0167392	*
DSS+BELNs	Non-homologous end-joining	6.49259e-05	4.31977e-05	1.93186e-05	0.00628242	**
DSS+BELNs	Notch signaling pathway	0	0	0	0.0428142	*
DSS+BELNs	Novobiocin biosynthesis	0.00120147	0.000110272	4.93151e-05	0.140858	-
DSS+BELNs	Nucleotide excision repair	0.00392006	0.000289598	0.000129512	0.00447164	**
DSS+BELNs	Nucleotide metabolism	0.000805532	7.19496e-05	3.21769e-05	0.00814786	**
DSS+BELNs	Olfactory transduction	0	0	0	0.0301087	*
DSS+BELNs	One carbon pool by folate	0.00485747	0.000428214	0.000191503	0.00701293	**
DSS+BELNs	Oocyte meiosis	0	0	0	0.0301087	*
DSS+BELNs	Other glycan degradation	0.00279453	0.00122582	0.000548205	0.0206508	*
DSS+BELNs	Other ion-coupled transporters	0.0118663	0.000986968	0.000441385	0.00814786	**
DSS+BELNs	Other transporters	0.00349866	0.000185459	8.29399e-05	0.467666	-
DSS+BELNs	Others	0.00748935	0.000272965	0.000122073	0.00918669	**
DSS+BELNs	Oxidative phosphorylation	0.00932701	0.000300415	0.00013435	0.0270518	*
DSS+BELNs	p53 signaling pathway	2.80534e-06	1.02478e-06	4.58294e-07	0.0086517	**
DSS+BELNs	Pantothenate and CoA biosynthesis	0.00599471	0.00025334	0.000113297	0.00591656	**
DSS+BELNs	Parkinson's disease	1.35163e-05	6.48738e-06	2.90124e-06	0.0544757	-
DSS+BELNs	Pathways in cancer	0.000507722	8.93354e-05	3.9952e-05	0.298197	-
DSS+BELNs	Penicillin and cephalosporin biosynthesis	2.30782e-05	1.4818e-05	6.6268e-06	0.00701293	**
DSS+BELNs	Pentose and glucuronate interconversions	0.00565494	0.00104193	0.000465966	0.402524	-
DSS+BELNs	Pentose phosphate pathway	0.0105637	0.00130057	0.000581631	0.0387742	*
DSS+BELNs	Peptidases	0.0199305	0.000401659	0.000179628	0.00524752	**
DSS+BELNs	Peptidoglycan biosynthesis	0.0076645	0.000590545	0.0002641	0.00524752	**
DSS+BELNs	Peroxisome	0.00127205	0.000362959	0.00016232	0.336216	-
DSS+BELNs	Pertussis	0.000226657	0.000219831	9.83113e-05	0.0086517	**
DSS+BELNs	Phenylalanine metabolism	0.00124094	0.000351446	0.000157172	0.00752142	**
DSS+BELNs	Phenylalanine, tyrosine and tryptophan biosynthesis	0.00824373	0.000108599	4.8567e-05	0.00524752	**
DSS+BELNs	Phenylpropanoid biosynthesis	0.0016657	0.000366571	0.000163935	0.0492917	*
DSS+BELNs	Phosphatidylinositol signaling system	0.000857638	9.99024e-05	4.46777e-05	0.810584	-
DSS+BELNs	Phosphonate and phosphinate metabolism	0.000473016	0.000175109	7.83113e-05	0.18452	-
DSS+BELNs	Phosphotransferase system (PTS)	0.00554515	0.00213222	0.000953559	0.0139818	*
DSS+BELNs	Photosynthesis	0.0044458	0.000665712	0.000297715	0.0167392	*
DSS+BELNs	Photosynthesis - antenna proteins	2.81174e-05	2.36989e-05	1.05985e-05	0.0183156	*
DSS+BELNs	Photosynthesis proteins	0.00462371	0.000744176	0.000332806	0.0298969	*
DSS+BELNs	Phototransduction	0	0	0	0.0681902	-
DSS+BELNs	Phototransduction - fly	0	0	0	0.0301087	*
DSS+BELNs	Plant-pathogen interaction	0.00204251	0.000100181	4.48024e-05	0.00489275	**
DSS+BELNs	Polycyclic aromatic hydrocarbon degradation	4.31048e-06	3.22083e-06	1.4404e-06	0.0323869	*
DSS+BELNs	Polyketide sugar unit biosynthesis	0.00178502	0.000195983	8.76463e-05	0.00918669	**
DSS+BELNs	Pores ion channels	0.00267657	0.00116129	0.000519346	0.0492917	*
DSS+BELNs	Porphyrin and chlorophyll metabolism	0.008465	0.00067085	0.000300013	0.0184997	*
DSS+BELNs	PPAR signaling pathway	0.00107314	0.0001473	6.58746e-05	0.0154523	*
DSS+BELNs	Prenyltransferases	0.00196181	0.000255093	0.000114081	0.0139818	*
DSS+BELNs	Primary bile acid biosynthesis	0.00021762	8.36202e-05	3.73961e-05	0.136695	-
DSS+BELNs	Primary immunodeficiency	0.000545946	9.89684e-05	4.426e-05	0.532592	-
DSS+BELNs	Prion diseases	6.6483e-05	2.93331e-05	1.31182e-05	0.00814786	**
DSS+BELNs	Progesterone-mediated oocyte maturation	0.000430514	3.44178e-05	1.53921e-05	0.00814786	**
DSS+BELNs	Propanoate metabolism	0.00461344	0.000805453	0.00036021	0.062662	-
DSS+BELNs	Prostate cancer	0.000430514	3.44178e-05	1.53921e-05	0.00814786	**
DSS+BELNs	Proteasome	0.000431047	3.44458e-05	1.54046e-05	0.00814786	**
DSS+BELNs	Protein digestion and absorption	0.000113171	0.0001625	7.26723e-05	0.102284	-
DSS+BELNs	Protein export	0.00607108	0.000330209	0.000147674	0.00447164	**
DSS+BELNs	Protein folding and associated processing	0.00623357	0.000689406	0.000308312	0.0270518	*
DSS+BELNs	Protein kinases	0.00467948	0.000942103	0.000421321	0.0305009	*
DSS+BELNs	Protein processing in endoplasmic reticulum	0.000601063	0.00013038	5.83077e-05	0.00701293	**
DSS+BELNs	Proximal tubule bicarbonate reclamation	0.000135534	0.000109642	4.90334e-05	0.0323869	*
DSS+BELNs	Purine metabolism	0.0232232	0.00110396	0.000493704	0.00900478	**
DSS+BELNs	Pyrimidine metabolism	0.0191264	0.00119832	0.000535907	0.00900478	**
DSS+BELNs	Pyruvate metabolism	0.0104414	0.000648978	0.000290232	0.0347353	*
DSS+BELNs	Renal cell carcinoma	7.44034e-05	7.13355e-05	3.19022e-05	0.0804596	-
DSS+BELNs	Renin-angiotensin system	8.15301e-07	8.37659e-07	3.74612e-07	0.0188734	*
DSS+BELNs	Replication, recombination and repair proteins	0.00711181	0.000656141	0.000293435	0.00918669	**
DSS+BELNs	Restriction enzyme	0.00110778	0.000463961	0.00020749	0.690734	-
DSS+BELNs	Retinol metabolism	9.70187e-05	6.98581e-05	3.12415e-05	0.0262523	*
DSS+BELNs	Riboflavin metabolism	0.00137272	0.000132003	5.90337e-05	0.00524752	**
DSS+BELNs	Ribosome	0.0234649	0.00206861	0.000925109	0.00814786	**
DSS+BELNs	Ribosome Biogenesis	0.015777	0.0011718	0.000524045	0.00752142	**
DSS+BELNs	Ribosome biogenesis in eukaryotes	0.000460606	4.71462e-05	2.10844e-05	0.650509	-
DSS+BELNs	RIG-I-like receptor signaling pathway	1.80182e-05	1.47581e-05	6.60003e-06	0.826959	-
DSS+BELNs	RNA degradation	0.0047326	0.000243676	0.000108975	0.00603608	**
DSS+BELNs	RNA polymerase	0.00178351	0.00020694	9.25465e-05	0.00814786	**
DSS+BELNs	RNA transport	0.000890867	9.32665e-05	4.171e-05	0.0437178	*
DSS+BELNs	Salivary secretion	0	0	0	0.0681902	-
DSS+BELNs	Secondary bile acid biosynthesis	0.000217509	8.36497e-05	3.74093e-05	0.136695	-
DSS+BELNs	Secretion system	0.0129953	0.000888069	0.000397156	0.0086517	**
DSS+BELNs	Selenocompound metabolism	0.00361078	0.000165957	7.42183e-05	0.07502	-
DSS+BELNs	Sesquiterpenoid biosynthesis	2.52968e-09	3.81935e-09	1.70807e-09	0.0930317	-
DSS+BELNs	Shigellosis	2.13415e-07	4.13221e-08	1.84798e-08	0.399898	-
DSS+BELNs	Signal transduction mechanisms	0.00394812	0.000339852	0.000151986	0.00603608	**
DSS+BELNs	Small cell lung cancer	2.80534e-06	1.02478e-06	4.58294e-07	0.0086517	**
DSS+BELNs	Sphingolipid metabolism	0.00235854	0.00072564	0.000324516	0.0154523	*
DSS+BELNs	Sporulation	0.0117764	0.00201683	0.000901952	0.0113334	*
DSS+BELNs	Staphylococcus aureus infection	0.000112386	5.65513e-05	2.52905e-05	0.88692	-
DSS+BELNs	Starch and sucrose metabolism	0.0110321	0.00122595	0.000548264	0.062662	-
DSS+BELNs	Steroid biosynthesis	5.89629e-06	3.97895e-06	1.77944e-06	0.00918669	**
DSS+BELNs	Steroid hormone biosynthesis	0.000229267	0.000324216	0.000144994	0.329559	-
DSS+BELNs	Stilbenoid, diarylheptanoid and gingerol biosynthesis	2.41763e-07	1.01052e-07	4.51919e-08	0.0208584	*
DSS+BELNs	Streptomycin biosynthesis	0.00349226	0.000342769	0.000153291	0.0086517	**
DSS+BELNs	Styrene degradation	0.000114613	2.88706e-05	1.29113e-05	0.0221482	*
DSS+BELNs	Sulfur metabolism	0.00270648	0.000283936	0.00012698	0.280832	-
DSS+BELNs	Sulfur relay system	0.00254193	0.000193081	8.63486e-05	0.00752142	**
DSS+BELNs	Synthesis and degradation of ketone bodies	0.00029706	0.00013348	5.9694e-05	0.208045	-
DSS+BELNs	Systemic lupus erythematosus	1.29716e-07	1.37218e-07	6.13658e-08	0.0332541	*
DSS+BELNs	Taurine and hypotaurine metabolism	0.00110178	0.000231321	0.00010345	0.0880368	-
DSS+BELNs	Terpenoid backbone biosynthesis	0.00494989	0.000457077	0.000204411	0.00680566	**
DSS+BELNs	Tetracycline biosynthesis	0.00139482	0.000177927	7.95712e-05	0.0167392	*
DSS+BELNs	Thiamine metabolism	0.00363713	6.35395e-05	2.84157e-05	0.00447164	**
DSS+BELNs	Toluene degradation	0.000439356	0.000146942	6.57143e-05	0.0086517	**
DSS+BELNs	Toxoplasmosis	2.80534e-06	1.02478e-06	4.58294e-07	0.0086517	**
DSS+BELNs	Transcription factors	0.0202542	0.00262341	0.00117322	0.00752142	**
DSS+BELNs	Transcription machinery	0.0104566	0.000298692	0.000133579	0.00447164	**
DSS+BELNs	Transcription related proteins	3.50834e-05	2.64807e-05	1.18425e-05	0.00680566	**
DSS+BELNs	Translation factors	0.00528945	0.000438409	0.000196063	0.00814786	**
DSS+BELNs	Translation proteins	0.00861583	0.000586971	0.000262502	0.0555762	-
DSS+BELNs	Transporters	0.0810669	0.015652	0.00699977	0.594521	-
DSS+BELNs	Tropane, piperidine and pyridine alkaloid biosynthesis	0.000841276	0.000163083	7.29327e-05	0.0127784	*
DSS+BELNs	Tryptophan metabolism	0.00106646	0.000294275	0.000131604	0.0184997	*
DSS+BELNs	Tuberculosis	0.0014239	0.000138205	6.1807e-05	0.0121552	*
DSS+BELNs	Two-component system	0.0184423	0.00140047	0.000626309	0.00752142	**
DSS+BELNs	Type I diabetes mellitus	0.000500726	8.52395e-05	3.81203e-05	0.0121552	*
DSS+BELNs	Type II diabetes mellitus	0.000493742	7.81869e-05	3.49663e-05	0.208045	-
DSS+BELNs	Tyrosine metabolism	0.00150019	0.000154051	6.88936e-05	0.024234	*
DSS+BELNs	Ubiquinone and other terpenoid-quinone biosynthesis	0.000727657	0.000447116	0.000199956	0.0121552	*
DSS+BELNs	Ubiquitin system	1.44321e-05	9.60051e-06	4.29348e-06	0.00900478	**
DSS+BELNs	Valine, leucine and isoleucine biosynthesis	0.00623609	0.000177832	7.9529e-05	0.00396599	**
DSS+BELNs	Valine, leucine and isoleucine degradation	0.0021817	0.000417906	0.000186893	0.310367	-
DSS+BELNs	Various types of N-glycan biosynthesis	5.98547e-06	5.31567e-06	2.37724e-06	0.0270518	*
DSS+BELNs	Vascular smooth muscle contraction	0	0	0	0.0681902	-
DSS+BELNs	Vasopressin-regulated water reabsorption	2.70387e-09	4.23548e-09	1.89417e-09	0.361755	-
DSS+BELNs	Vibrio cholerae infection	1.22269e-07	3.26134e-08	1.45852e-08	0.0614212	-
DSS+BELNs	Vibrio cholerae pathogenic cycle	0.000988228	7.09416e-05	3.1726e-05	0.00900478	**
DSS+BELNs	Viral myocarditis	2.80534e-06	1.02478e-06	4.58294e-07	0.0086517	**
DSS+BELNs	Vitamin B6 metabolism	0.00173413	0.000164596	7.36097e-05	0.310367	-
DSS+BELNs	Wnt signaling pathway	0	0	0	0.0564483	-
DSS+BELNs	Xylene degradation	0.000338991	9.81258e-05	4.38832e-05	0.00680566	**
DSS+BELNs	Zeatin biosynthesis	0.000477605	7.22382e-05	3.23059e-05	0.010358	*
